# Supplementary material for: Abundance of female-biased and paucity of male-biased somatically expressed genes on the mouse X-chromosome
Source: BMC Genomics. 2012 Nov 10;13:607. doi: 10.1186/1471-2164-13-607 (PMC3534601; doi:10.1186/1471-2164-13-607)
Supplement: Additional file 1 — Microarray results: genes on the X-chromosome. The table shows the statistics from the sex-specific analysis for probes mapping to the X-chromosome. “Biotype” is given according to Ensembl (BioMart:Ensembl Genes 62/NCBIM37), “Branch” according to Zhang et al. [28]. The colour code indicates the following significance: p<0.01; red: female-biased, blue: male-biased. This level of significance was marked to facilitate interpretation of the table, but note that the significance criterion used in the main study was p<0.001. [file 1471-2164-13-607-S1.xls]

## Sheet: Blad1
Probe Set ID	Transcript ID(Array Design)	Representative Public ID	Archival UniGene Cluster	UniGene ID	Genome Version	Alignments	Ensembl	Entrez Gene	RefSeq Protein ID	RefSeq Transcript ID	MGI Name	BioType	Branch	Chr	Start Align	Stop Align	Gene Title	Gene Symbol	Rank	Ki	Li	Lu	St	Ey	Hi	Tissue	n (F)	n (M)	p(Wilcoxon)	p(ttest)	StDev(F)	StDev(M)	SEM(F)	SEM(M)	Mean(F-M)	Mean(F)	Mean(M)	Median(F-M)	Median(F)	Median(M)	Tissue	n (F)	n (M)	p(Wilcoxon)	p(ttest)	StDev(F)	StDev(M)	SEM(F)	SEM(M)
1426269_at	Mm.1517.1	BC003764	Mm.1517	Mm.1517	July 2007 (Mouse Genome Sequencing Consortium and NCBI 37)	chrX_random:10740-39163 (-) // 98.68 //	---	20955	NP_035645	NM_011515	---	NA	NA	chrX_random	10740	39163	vesicle-associated membrane protein 7	Vamp7	1	0	1	1	0	1	0	KIDNEY	99	53	0.738054	0.648185	0.428949	0.392432	0.043111	0.0539046	0.0315775	10.835	10.8035	0.026	10.828	10.802	LIVER	44	44	0.00686625	0.0396815	0.48178	0.407653	0.0726311	0.061456
1452007_at	Mm.1517.1	BC003764	Mm.1517	Mm.1517	July 2007 (Mouse Genome Sequencing Consortium and NCBI 37)	chrX_random:10740-39163 (-) // 98.68 //	ENSMUSG00000051412	20955	NP_035645	NM_011515	1096399	protein_coding	NA	chrX_random	10740	39163	vesicle-associated membrane protein 7	Vamp7	2	0	1	0	0	1	0	KIDNEY	99	53	0.113809	0.205934	0.47259	0.441929	0.0474971	0.0607036	-0.0980547	8.25217	8.35023	-0.166	8.234	8.4	LIVER	44	44	0.00821985	0.0531359	0.701603	0.58708	0.105771	0.0885056
1438073_at	Mm.44953.1	AW047633	Mm.44953	Mm.297666	July 2007 (Mouse Genome Sequencing Consortium and NCBI 37)	chrX_random:101351-102001 (-) // 85.87 //	ENSMUSG00000061654	236576	NP_001025464	NM_001030293	---	protein_coding	NA	chrX_random	101351	102001	sprouty homolog 3 (Drosophila)	Spry3	3	0	0	0	0	0	0	KIDNEY	99	53	0.0297895	0.0603457	0.131618	0.130668	0.0132282	0.0179487	-0.0423263	6.6182	6.66053	-0.067	6.602	6.669	LIVER	44	44	0.83232	0.666	0.133678	0.145171	0.0201527	0.0218853
1420725_at	Mm.139078.1	AY033513	Mm.139078	Mm.394228	July 2007 (Mouse Genome Sequencing Consortium and NCBI 37)	chrX_random:159644-334128 (+) // 80.54 //	ENSMUSG00000079834	192289	NP_620097	NM_138758	2180203	protein_coding	NA	chrX_random	159644	334128	trimethyllysine hydroxylase, epsilon	Tmlhe	4	0	0	0	0	0	0	KIDNEY	99	53	0.0205631	0.0107798	0.379494	0.449506	0.0381405	0.0617445	-0.188887	7.66985	7.85874	-0.08	7.679	7.759	LIVER	44	44	0.0224391	0.0355751	0.575615	0.573174	0.0867773	0.0864092
1420726_x_at	Mm.139078.1	AY033513	Mm.139078	Mm.394228	July 2007 (Mouse Genome Sequencing Consortium and NCBI 37)	chrX_random:159644-334128 (+) // 80.54 //	ENSMUSG00000079834	192289	NP_620097	NM_138758	2180203	protein_coding	NA	chrX_random	159644	334128	trimethyllysine hydroxylase, epsilon	Tmlhe	5	0	0	0	0	0	0	KIDNEY	99	53	0.0119029	0.0141479	0.308808	0.419506	0.0310363	0.0576236	-0.164052	7.37249	7.53655	-0.142	7.341	7.483	LIVER	44	44	0.0155372	0.0245495	0.610575	0.513079	0.0920477	0.0773496
1420727_a_at	Mm.139078.1	AY033513	Mm.139078	Mm.394228	July 2007 (Mouse Genome Sequencing Consortium and NCBI 37)	chrX_random:159644-334128 (+) // 80.54 //	ENSMUSG00000079834	192289	NP_620097	NM_138758	2180203	protein_coding	NA	chrX_random	159644	334128	trimethyllysine hydroxylase, epsilon	Tmlhe	6	-1	1	0	0	0	0	KIDNEY	99	53	5.05348e-07	3.05359e-07	0.238298	0.27026	0.0239499	0.0371231	-0.243354	9.33778	9.58113	-0.243	9.356	9.599	LIVER	44	44	0.00723118	0.00798497	0.416038	0.347628	0.0627201	0.0524069
1446546_at	Mm.209582.1	BB501125	Mm.209582	Mm.394228	July 2007 (Mouse Genome Sequencing Consortium and NCBI 37)	chrX_random:259489-260140 (+) // 78.49 //	---	100039011 /// 192289	NP_620097	NM_138758 /// XR_030562 /// XR_031314	2180203 /// 2180203	NA	NA	chrX_random	259489	260140	similar to RIKEN cDNA 5930416I19 gene /// trimethyllysine hydroxylase, epsilon	LOC100039011 /// Tmlhe	7	0	0	0	0	0	0	KIDNEY	99	53	0.349442	0.346167	0.106989	0.126864	0.0107528	0.0174261	-0.0193894	6.35882	6.37821	-0.007	6.349	6.356	LIVER	44	44	0.851806	0.831226	0.13388	0.129367	0.0201832	0.0195028
1452500_at	Mm.139078.2	BC005497	---	---	July 2007 (Mouse Genome Sequencing Consortium and NCBI 37)	chrX_random:326145-333673 (+) // 40.37 //	---	---	---	---	---	NA	NA	chrX_random	326145	333673	---	---	8	0	0	0	1	0	0	KIDNEY	99	53	0.274733	0.176787	0.353848	0.267203	0.0355631	0.0367032	0.0693979	6.72145	6.65206	0.058	6.652	6.594	LIVER	44	44	0.112179	0.158703	0.271189	0.224618	0.0408833	0.0338624
1420049_at	Mm.5761.1	C78859	Mm.5761	Mm.136496	July 2007 (Mouse Genome Sequencing Consortium and NCBI 37)	chrX_random:1122817-1123307 (+) // 79.35 // /// chr8:96851500-96851990 (-) // 79.35 // q22.1	---	97455	---	---	2142856	NA	NA	chrX_random	1122817	1123307	expressed sequence C78859	C78859	9	0	1	0	0	0	0	KIDNEY	99	53	0.564557	0.333723	0.0964481	0.114659	0.0096934	0.0157496	-0.0179712	6.20029	6.21826	-0.008	6.201	6.209	LIVER	44	44	0.00322104	0.00355002	0.127385	0.175827	0.019204	0.0265069
1422266_at	Mm.57246.1	NM_010850	Mm.57246	Mm.368515	July 2007 (Mouse Genome Sequencing Consortium and NCBI 37)	chrX:5044846-5046383 (-) // 99.87 // p22.32	ENSMUSG00000044597	17870	NP_034980	NM_010850	1332242	protein_coding	10	chrX	5044846	5046383	myc-like oncogene, s-myc protein	Mycs	10	-1	0	0	0	0	0	KIDNEY	99	53	0.000934382	0.000443054	0.110989	0.119718	0.0111548	0.0164445	-0.0722148	6.42975	6.50196	-0.046	6.436	6.482	LIVER	44	44	0.891036	0.987883	0.214259	0.159624	0.0323008	0.0240642
1426887_at	Mm.41198.1	BQ174833	Mm.41198	Mm.41198	July 2007 (Mouse Genome Sequencing Consortium and NCBI 37)	chrX:5624624-5632228 (+) // 86.47 // p22.32	ENSMUSG00000073295	58242	NP_067406	NM_021431	1930957	protein_coding	4	chrX	5624624	5632228	nudix (nucleoside diphosphate linked moiety X)-type motif 11	Nudt11	11	1	0	0	0	0	0	KIDNEY	99	53	0.00119545	0.00107496	0.197673	0.188257	0.0198669	0.025859	0.109515	7.41152	7.302	0.078	7.389	7.311	LIVER	44	44	0.155472	0.473051	0.199846	0.246951	0.030128	0.0372292
1433456_at	Mm.27729.1	BM228795	Mm.27729	Mm.199793	July 2007 (Mouse Genome Sequencing Consortium and NCBI 37)	chrX:5658336-5659181 (-) // 91.01 // p22.32	ENSMUSG00000073294	102991	NP_001028383 /// NP_001159905	NM_001033211 /// NM_001166433	2147968	protein_coding	6	chrX	5658336	5659181	expressed sequence AU022751	AU022751	12	0	-1	0	0	0	0	KIDNEY	99	53	0.0404481	0.0653441	0.180001	0.157404	0.0180908	0.0216212	-0.0524368	7.34724	7.39968	-0.054	7.351	7.405	LIVER	44	44	3.67615e-07	1.0379e-05	0.25248	0.271005	0.0380628	0.0408556
1423429_at	Mm.6923.1	BM210473	Mm.6923	Mm.423066	July 2007 (Mouse Genome Sequencing Consortium and NCBI 37)	---	---	18617	NP_032844	NM_008818	97538	NA	NA	chrX	---	---	reproductive homeobox 5	Rhox5	13	-1	0	0	0	0	0	KIDNEY	99	53	0.00931891	0.0208047	0.127762	0.0979312	0.0128406	0.0134519	-0.0435092	7.64472	7.68823	-0.031	7.652	7.683	LIVER	44	44	0.574993	0.350962	0.217655	0.187171	0.0328128	0.0282171
1435061_at	Mm.40716.1	AI853080	Mm.40716	Mm.426101	July 2007 (Mouse Genome Sequencing Consortium and NCBI 37)	chrX:5745926-5746914 (-) // 35.55 // p22.32	ENSMUSG00000073293	102954	NP_001026834	NM_001031664	2147931	protein_coding	5	chrX	5745926	5746914	nudix (nucleoside diphosphate linked moiety X)-type motif 10	Nudt10	14	0	0	0	0	0	0	KIDNEY	99	53	0.0382284	0.015492	0.0934615	0.0789906	0.00939323	0.0108502	0.0352321	5.68052	5.64528	0.022	5.671	5.649	LIVER	44	44	0.451995	0.474356	0.134056	0.13974	0.0202097	0.0210666
1420005_s_at	Mm.203513.1	AU015375	Mm.203513	Mm.42160	July 2007 (Mouse Genome Sequencing Consortium and NCBI 37)	chrX:5891698-5892256 (-) // 87.91 // p22.32	ENSMUSG00000023279	12155	NP_033887	NM_009757	1316745	protein_coding	1	chrX	5891698	5892256	bone morphogenetic protein 15	Bmp15	15	0	0	0	0	0	0	KIDNEY	99	53	1	0.82315	0.0634478	0.0726123	0.00637674	0.00997407	0.00265314	5.62375	5.62109	0.003	5.623	5.62	LIVER	44	44	0.563706	0.718554	0.148417	0.121437	0.0223748	0.0183072
1420006_at	Mm.203513.1	AU015375	Mm.203513	Mm.42160	July 2007 (Mouse Genome Sequencing Consortium and NCBI 37)	chrX:5891698-5892256 (+) // 87.91 // p22.32	---	12155	NP_033887	NM_009757	1316745	NA	NA	chrX	5891698	5892256	Bone morphogenetic protein 15	Bmp15	16	0	0	0	0	0	0	KIDNEY	99	53	0.924533	0.497112	0.139491	0.137614	0.0140194	0.0189028	0.0160351	6.74796	6.73192	-0.008	6.738	6.746	LIVER	44	44	0.213313	0.116965	0.157591	0.286533	0.0237578	0.0431965
1450210_at	Mm.42160.1	NM_009757	Mm.42160	Mm.42160	July 2007 (Mouse Genome Sequencing Consortium and NCBI 37)	chrX:5892449-5897784 (-) // 98.26 // p22.32	ENSMUSG00000023279	12155	NP_033887	NM_009757	1316745	protein_coding	1	chrX	5892449	5897784	bone morphogenetic protein 15	Bmp15	17	0	0	0	0	0	0	KIDNEY	99	53	0.47803	0.438833	0.143101	0.145362	0.0143822	0.0199671	-0.0191231	7.10271	7.12183	-0.018	7.089	7.107	LIVER	44	44	0.662824	0.691473	0.220602	0.232729	0.0332571	0.0350853
1446615_at	Mm.215995.1	BB466294	---	---	July 2007 (Mouse Genome Sequencing Consortium and NCBI 37)	chrX:6114428-6115071 (+) // 74.3 // p22.31	---	---	---	---	---	NA	NA	chrX	6114428	6115071	---	---	18	1	0	0	0	0	0	KIDNEY	99	53	0.000330894	0.000231253	0.322636	0.346252	0.0324261	0.0475614	0.219922	9.62539	9.40547	0.246	9.602	9.356	LIVER	44	44	0.83232	0.807025	0.526778	0.666527	0.0794147	0.100483
1457465_at	Mm.23208.1	BB496399	Mm.23208	Mm.23208	July 2007 (Mouse Genome Sequencing Consortium and NCBI 37)	chrX:6213766-6214566 (+) // 100.0 // p22.31	ENSMUSG00000068270	208431	NP_001035549	NM_001040459	2685570	protein_coding	0	chrX	6213766	6214566	shroom family member 4	Shroom4	19	1	0	0	0	0	0	KIDNEY	99	53	2.18783e-08	9.61616e-10	0.289823	0.284532	0.0291283	0.0390835	0.326709	10.8116	10.4849	0.237	10.803	10.566	LIVER	44	44	0.793664	0.761493	0.251683	0.348187	0.0379426	0.0524911
1442865_at	Mm.126612.1	BB361845	Mm.126612	Mm.464416	July 2007 (Mouse Genome Sequencing Consortium and NCBI 37)	chrX:6524535-6525489 (+) // 92.77 // p22.31	ENSMUSG00000062393	331374	NP_808582 /// XP_001481296	NM_177914 /// XM_001481246	---	protein_coding	2	chrX	6524535	6525489	diacylglycerol kinase kappa	Dgkk	20	0	0	0	0	0	0	KIDNEY	99	53	0.855803	0.584816	0.1361	0.154124	0.0136785	0.0211706	-0.013818	6.7689	6.78272	0.006	6.779	6.773	LIVER	44	44	0.503588	0.423259	0.167079	0.171785	0.0251882	0.0258976
1427744_at	Mm.215163.1	AJ416459	Mm.215163	Mm.448624	July 2007 (Mouse Genome Sequencing Consortium and NCBI 37)	chrX:6556777-6572696 (-) // 94.65 // p22.31	ENSMUSG00000051592	209091	NP_898836	NM_183015	2183443	protein_coding	0	chrX	6556777	6572696	cyclin B3	Ccnb3	21	0	0	0	0	0	0	KIDNEY	99	53	0.381165	0.588012	0.099414	0.0760519	0.00999148	0.0104465	-0.00785001	5.77641	5.78426	-0.014	5.762	5.776	LIVER	44	44	0.07334	0.040173	0.144161	0.110144	0.021733	0.0166049
1451661_at	Mm.1498.2	U10341	Mm.1498	Mm.1498	July 2007 (Mouse Genome Sequencing Consortium and NCBI 37)	chrX:6644644-6655730 (+) // 99.51 // p22.31	ENSMUSG00000050089	11643	NP_001036007 /// NP_033781	NM_001042542 /// NM_009651	102794	protein_coding	2	chrX	6644644	6655730	A kinase (PRKA) anchor protein 4	Akap4	22	0	0	0	0	0	0	KIDNEY	99	53	0.812055	0.717121	0.283518	0.278163	0.0284946	0.0382087	0.0173143	8.25362	8.2363	0.03	8.262	8.232	LIVER	44	44	0.371467	0.25341	0.264075	0.224903	0.0398108	0.0339054
1451662_x_at	Mm.1498.2	U10341	Mm.1498	Mm.1498	July 2007 (Mouse Genome Sequencing Consortium and NCBI 37)	chrX:6644644-6655730 (+) // 99.51 // p22.31	ENSMUSG00000050089	11643	NP_001036007 /// NP_033781	NM_001042542 /// NM_009651	102794	protein_coding	2	chrX	6644644	6655730	A kinase (PRKA) anchor protein 4	Akap4	23	0	0	0	0	0	0	KIDNEY	99	53	0.946056	0.661738	0.224739	0.201339	0.0225871	0.027656	-0.0156625	8.23511	8.25077	-0.002	8.228	8.23	LIVER	44	44	0.662824	0.299791	0.24368	0.170905	0.0367361	0.0257649
1419019_a_at	Mm.1498.1	U07423	Mm.1498	Mm.1498	July 2007 (Mouse Genome Sequencing Consortium and NCBI 37)	chrX:6645338-6655732 (+) // 99.58 // p22.31	ENSMUSG00000050089	11643	NP_001036007 /// NP_033781	NM_001042542 /// NM_009651	102794	protein_coding	2	chrX	6645338	6655732	A kinase (PRKA) anchor protein 4	Akap4	24	0	0	0	0	0	0	KIDNEY	99	53	0.0871075	0.134774	0.104191	0.10778	0.0104715	0.0148048	-0.0273339	5.94052	5.96785	-0.033	5.929	5.962	LIVER	44	44	0.345293	0.310791	0.139101	0.12347	0.0209703	0.0186138
1431868_at	Mm.1498.3	AK016930	Mm.1498	Mm.321976	July 2007 (Mouse Genome Sequencing Consortium and NCBI 37)	chrX:6645338-6653860 (+) // 67.06 // p22.31	---	---	---	---	102794	NA	NA	chrX	6645338	6653860	---	---	25	0	0	0	0	0	0	KIDNEY	99	53	0.764455	0.809353	0.209784	0.236758	0.0210841	0.0325212	-0.0093766	7.66987	7.67925	-0.017	7.651	7.668	LIVER	44	44	0.0229468	0.124915	0.327682	0.360769	0.0493999	0.054388
1420295_x_at	Mm.197891.1	T25545	Mm.197891	Mm.254370	July 2007 (Mouse Genome Sequencing Consortium and NCBI 37)	chrX:6730935-6731128 (-) // 94.12 // p22.31	ENSMUSG00000004317	12728	NP_057900	NM_016691	99486	protein_coding	NA	chrX	6730935	6731128	chloride channel 5	Clcn5	26	-1	0	0	0	0	0	KIDNEY	99	53	4.19691e-05	1.86974e-05	0.196441	0.197829	0.0197431	0.027174	-0.150595	13.3084	13.459	-0.157	13.283	13.44	LIVER	44	44	0.063128	0.346827	0.395773	0.432345	0.059665	0.0651785
1420296_at	Mm.197891.1	T25545	Mm.197891	Mm.254370	July 2007 (Mouse Genome Sequencing Consortium and NCBI 37)	chrX:6730935-6731128 (+) // 94.12 // p22.31	---	12728	NP_057900	NM_016691	99486	NA	NA	chrX	6730935	6731128	Chloride channel 5	Clcn5	27	0	0	0	0	0	0	KIDNEY	99	53	0.304655	0.392384	0.172163	0.150525	0.0173031	0.0206762	-0.0231439	8.80254	8.82568	-0.018	8.804	8.822	LIVER	44	44	0.519646	0.561239	0.243698	0.240617	0.0367388	0.0362743
1429400_at	Mm.29581.2	BB794830	Mm.29581	Mm.254370	July 2007 (Mouse Genome Sequencing Consortium and NCBI 37)	chrX:6730935-6732946 (-) // 85.36 // p22.31	ENSMUSG00000004317	12728	NP_057900	NM_016691	99486	protein_coding	NA	chrX	6730935	6732946	chloride channel 5	Clcn5	28	-1	0	0	0	0	0	KIDNEY	99	53	1.26185e-08	2.90146e-08	0.242232	0.239729	0.0243453	0.0329294	-0.245103	11.4683	11.7134	-0.279	11.459	11.738	LIVER	44	44	0.825846	0.858621	0.208034	0.178648	0.0313623	0.0269321
1441831_x_at	Mm.169107.1	BB377664	Mm.169107	Mm.254370	July 2007 (Mouse Genome Sequencing Consortium and NCBI 37)	chrX:6730937-6731265 (-) // 60.61 // p22.31	ENSMUSG00000004317	12728	NP_057900	NM_016691	99486	protein_coding	NA	chrX	6730937	6731265	chloride channel 5	Clcn5	29	0	0	0	0	0	0	KIDNEY	99	53	0.149269	0.145821	0.392429	0.406588	0.0394406	0.0558491	-0.1002	7.2404	7.3406	-0.086	7.179	7.265	LIVER	44	44	0.160412	0.542884	0.256187	0.410415	0.0386217	0.0618724
1450787_at	Mm.104172.1	NM_016691	Mm.104172	Mm.254370	July 2007 (Mouse Genome Sequencing Consortium and NCBI 37)	chrX:6736600-6765840 (-) // 99.82 // p22.31	ENSMUSG00000004317	100045272 /// 12728	NP_057900	NM_016691 /// XR_031489	99486 /// 99486	protein_coding	NA	chrX	6736600	6765840	chloride channel 5 /// similar to chloride channel 5	Clcn5 /// LOC100045272	30	0	-1	0	0	0	0	KIDNEY	99	53	0.962995	0.996971	0.291143	0.233313	0.029261	0.032048	0.000165047	8.61107	8.61091	-0.06	8.56	8.62	LIVER	44	44	0.00331275	0.00260729	0.184522	0.146097	0.0278177	0.0220249
1436004_at	Mm.100997.1	BB021271	Mm.100997	Mm.371608	July 2007 (Mouse Genome Sequencing Consortium and NCBI 37)	chrX:6949716-6950372 (-) // 69.25 // p22.31	ENSMUSG00000046269	54651	NP_062334	NM_019461	---	protein_coding	NA	chrX	6949716	6950372	ubiquitin specific peptidase 27, X chromosome	Usp27x	31	0	0	0	0	0	0	KIDNEY	99	53	0.24925	0.0878164	0.169618	0.129787	0.0170472	0.0178277	0.0424208	6.16952	6.12709	0.008	6.127	6.119	LIVER	44	44	0.184098	0.762336	0.1963	0.143104	0.0295933	0.0215738
1427606_at	Mm.117112.1	BE307970	Mm.117112	Mm.371608	July 2007 (Mouse Genome Sequencing Consortium and NCBI 37)	chrX:6950444-6952293 (-) // 99.67 // p22.31	ENSMUSG00000046269	54651	NP_062334	NM_019461	---	protein_coding	NA	chrX	6950444	6952293	ubiquitin specific peptidase 27, X chromosome	Usp27x	32	0	0	0	0	0	0	KIDNEY	99	53	0.372829	0.328894	0.164113	0.16215	0.016494	0.022273	0.0271832	7.7972	7.77002	0.04	7.804	7.764	LIVER	44	44	0.316266	0.23847	0.19713	0.159847	0.0297185	0.0240978
1421498_a_at	Mm.45111.1	NM_023450	Mm.45111	Mm.461344	July 2007 (Mouse Genome Sequencing Consortium and NCBI 37)	chrX:6989232-7000114 (-) // 26.21 // p22.31	ENSMUSG00000063018	68355	---	NR_027924 /// NR_027925 /// XR_035367	1922859	lincRNA	NA	chrX	6989232	7000114	RIKEN cDNA 2010204K13 gene	2010204K13Rik	33	1	0	0	0	0	0	KIDNEY	99	53	2.22772e-13	8.35399e-15	0.195066	0.163615	0.0196049	0.0224743	0.263507	7.71368	7.45017	0.239	7.7	7.461	LIVER	44	44	0.0325129	0.058041	0.149847	0.15617	0.0225903	0.0235435
1420734_at	Mm.148163.1	NM_138605	Mm.148163	Mm.148163	July 2007 (Mouse Genome Sequencing Consortium and NCBI 37)	chrX:7135687-7151321 (-) // 95.39 // p22.31	ENSMUSG00000039556	54646	NP_613071	NM_138605	1859617	protein_coding	NA	chrX	7135687	7151321	protein phosphatase 1, regulatory (inhibitor) subunit 3F	Ppp1r3f	34	0	-1	0	0	0	0	KIDNEY	99	53	0.12198	0.0811723	0.180482	0.144805	0.0181392	0.0198905	-0.0473202	8.41115	8.45847	-0.046	8.42	8.466	LIVER	44	44	0.00425009	0.0120788	0.363838	0.317168	0.0548506	0.0478149
1457082_at	Mm.48697.1	BM508445	Mm.48697	Mm.460495	July 2007 (Mouse Genome Sequencing Consortium and NCBI 37)	chrX:7145947-7147079 (-) // 89.14 // p22.31	---	---	---	---	1891436	NA	NA	chrX	7145947	7147079	---	---	35	0	0	0	0	0	0	KIDNEY	99	53	0.55028	0.378685	0.176459	0.161145	0.0177348	0.022135	-0.0250656	7.57929	7.60436	-0.019	7.56	7.579	LIVER	44	44	0.851806	0.977073	0.243378	0.229841	0.0366907	0.0346499
1430639_at	Mm.160055.1	AK019695	Mm.160055	---	July 2007 (Mouse Genome Sequencing Consortium and NCBI 37)	chrX:7150944-7155541 (+) // 96.22 // p22.31	ENSMUSG00000039545	78185	XP_001473719 /// XP_001475182	NR_029473 /// XM_001473669 /// XM_001475132	1925435	processed_transcript	3	chrX	7150944	7155541	RIKEN cDNA 4930524L23 gene	4930524L23Rik	36	0	0	0	0	0	0	KIDNEY	99	53	0.15761	0.103241	0.135998	0.123503	0.0136683	0.0169645	-0.0357791	7.1582	7.19398	-0.031	7.14	7.171	LIVER	44	44	0.0141327	0.0528508	0.222333	0.151749	0.033518	0.0228771
1420765_a_at	Mm.182291.1	NM_054039	Mm.182291	Mm.182291	July 2007 (Mouse Genome Sequencing Consortium and NCBI 37)	chrX:7156818-7172418 (+) // 97.81 // p22.31	ENSMUSG00000039521	20371	NP_473380	NM_054039	1891436	protein_coding	0	chrX	7156818	7172418	forkhead box P3	Foxp3	37	0	0	0	0	0	0	KIDNEY	99	53	0.109021	0.121648	0.0950509	0.0833146	0.00955298	0.0114441	-0.0232407	6.58621	6.60945	-0.016	6.582	6.598	LIVER	44	44	0.422516	0.580623	0.182981	0.177971	0.0275854	0.0268301
1418347_at	Mm.33038.1	NM_138603	Mm.33038	Mm.288192	July 2007 (Mouse Genome Sequencing Consortium and NCBI 37)	chrX:7170935-7182519 (-) // 98.24 // p22.31	ENSMUSG00000031143 /// ENSMUSG00000039556	54638	NP_613069	NM_138603	1859608	protein_coding	0	chrX	7170935	7182519	coiled-coil domain containing 22	Ccdc22	38	0	0	0	0	0	0	KIDNEY	99	53	0.575061	0.271007	0.203815	0.221487	0.0204842	0.0304235	0.0405986	9.55964	9.51904	-0.013	9.541	9.554	LIVER	44	44	0.216407	0.146874	0.194803	0.215631	0.0293676	0.0325075
1447759_x_at	Mm.125941.1	BB345575	Mm.125941	Mm.288192	July 2007 (Mouse Genome Sequencing Consortium and NCBI 37)	chrX:7170935-7171193 (-) // 93.08 // p22.31	ENSMUSG00000031143	54638	NP_613069	NM_138603	1859608	protein_coding	0	chrX	7170935	7171193	coiled-coil domain containing 22	Ccdc22	39	0	0	0	0	0	0	KIDNEY	99	53	0.254058	0.461338	0.439731	0.410257	0.0441946	0.0563531	0.0529362	12.1667	12.1138	0.094	12.176	12.082	LIVER	44	44	0.349572	0.434992	0.623712	0.552093	0.0940281	0.0832312
1455805_x_at	Mm.182291.3	BB165451	Mm.182291	Mm.288192	July 2007 (Mouse Genome Sequencing Consortium and NCBI 37)	---	ENSMUSG00000031143	54638	NP_613069	NM_138603	1859608	protein_coding	0	chrX	---	---	coiled-coil domain containing 22	Ccdc22	40	0	0	0	0	0	0	KIDNEY	99	53	0.228457	0.153925	0.359803	0.314342	0.0361616	0.0431782	0.0808155	7.84778	7.76696	0.041	7.808	7.767	LIVER	44	44	0.787267	0.945187	0.482243	0.447787	0.0727008	0.0675064
1449955_at	Mm.133806.1	NM_019582	Mm.133806	Mm.289647	July 2007 (Mouse Genome Sequencing Consortium and NCBI 37)	chrX:7184229-7212319 (+) // 97.16 // p22.31	ENSMUSG00000031142	54652	NP_062528	NM_019582	1859639	protein_coding	0	chrX	7184229	7212319	calcium channel, voltage-dependent, alpha 1F subunit	Cacna1f	41	-1	0	0	0	0	0	KIDNEY	99	53	0.000658613	0.000490676	0.134781	0.146269	0.013546	0.0200916	-0.0873526	7.34623	7.43358	-0.067	7.351	7.418	LIVER	44	44	0.422516	0.34839	0.209523	0.135497	0.0315867	0.020427
1448280_at	Mm.2397.1	NM_009305	Mm.2397	Mm.223674	July 2007 (Mouse Genome Sequencing Consortium and NCBI 37)	chrX:7215763-7230379 (+) // 94.9 // p22.31	ENSMUSG00000031144	20977	NP_033331	NM_009305	98467	protein_coding	0	chrX	7215763	7230379	synaptophysin	Syp	42	0	0	0	0	0	0	KIDNEY	99	53	0.340569	0.372634	0.306681	0.325528	0.0308226	0.0447146	-0.0486348	8.0401	8.08874	-0.058	8.051	8.109	LIVER	44	44	0.139082	0.185364	0.278452	0.304278	0.0419783	0.0458717
1456249_x_at	Mm.2397.3	AV151500	Mm.2397	Mm.223674	July 2007 (Mouse Genome Sequencing Consortium and NCBI 37)	chrX:7230263-7230378 (+) // 38.13 // p22.31	---	20977	NP_033331	NM_009305	98467	NA	NA	chrX	7230263	7230378	Synaptophysin	Syp	43	0	0	0	0	0	0	KIDNEY	99	53	0.619319	0.635819	0.512258	0.453971	0.0514839	0.0623577	0.0383932	9.33453	9.29613	0.014	9.221	9.207	LIVER	44	44	0.0490336	0.613687	0.562253	0.697326	0.0847628	0.105126
1456247_x_at	Mm.18565.3	AV166926	Mm.18565	Mm.18565	July 2007 (Mouse Genome Sequencing Consortium and NCBI 37)	chrX:7245070-7245300 (-) // 74.35 // p22.31	ENSMUSG00000031146	18824	NP_062729	NM_019755	1298382	protein_coding	3	chrX	7245070	7245300	proteolipid protein 2	Plp2	44	1	0	0	0	0	0	KIDNEY	99	53	0.00380349	0.0147466	0.0955027	0.131528	0.00959838	0.0180668	0.0509659	6.28163	6.23066	0.051	6.263	6.212	LIVER	44	44	0.263111	0.275399	0.157002	0.165299	0.0236689	0.0249198
1453572_a_at	Mm.18565.2	AK012816	Mm.18565	Mm.18565	July 2007 (Mouse Genome Sequencing Consortium and NCBI 37)	chrX:7245083-7248498 (-) // 84.73 // p22.31	ENSMUSG00000031146	18824	NP_062729	NM_019755	1298382	protein_coding	3	chrX	7245083	7248498	proteolipid protein 2	Plp2	45	1	0	0	0	0	0	KIDNEY	99	53	2.14159e-07	3.57284e-06	0.195497	0.308065	0.0196482	0.0423159	0.23356	10.7471	10.5135	0.225	10.739	10.514	LIVER	44	44	0.83232	0.830882	0.212352	0.230163	0.0320133	0.0346984
1439296_at	Mm.18565.4	BM229980	Mm.18565	Mm.232232	July 2007 (Mouse Genome Sequencing Consortium and NCBI 37)	chrX:7245363-7245971 (+) // 51.47 // p22.31	---	54630	NP_780306	NM_175097	1298382	NA	NA	chrX	7245363	7245971	Prickle homolog 3 (Drosophila)	Prickle3	46	0	0	0	0	0	0	KIDNEY	99	53	0.238315	0.208033	0.631704	0.620659	0.0634887	0.0852541	-0.134633	7.40071	7.53534	-0.093	7.43	7.523	LIVER	44	44	0.198316	0.410666	0.32331	0.291655	0.0487408	0.0439687
1449834_at	Mm.67912.1	NM_018832	Mm.67912	Mm.67912	July 2007 (Mouse Genome Sequencing Consortium and NCBI 37)	chrX:7251753-7258173 (-) // 94.95 // p22.31	ENSMUSG00000031147	54634	NP_061302	NM_018832	1859644	protein_coding	2	chrX	7251753	7258173	MAGI family member, X-linked	Magix	47	0	0	0	0	0	0	KIDNEY	99	53	0.585655	0.747697	0.346974	0.340317	0.0348722	0.0467461	-0.0188083	7.99247	8.01128	-0.032	8.013	8.045	LIVER	44	44	0.259562	0.188847	0.494983	0.530373	0.0746215	0.0799568
1458023_at	Mm.155686.1	BG070379	Mm.155686	Mm.148753	July 2007 (Mouse Genome Sequencing Consortium and NCBI 37)	chrX:7274416-7275244 (+) // 79.37 // p22.31	---	209416	NP_776108	NM_173747	1859610	NA	NA	chrX	7274416	7275244	G patch domain and KOW motifs	Gpkow	48	0	0	0	1	0	0	KIDNEY	99	53	0.804555	0.979268	0.0938832	0.0862063	0.00943562	0.0118413	-0.000394321	6.27017	6.27057	-0.014	6.264	6.278	LIVER	44	44	0.574993	0.49663	0.17603	0.183949	0.0265375	0.0277314
1446053_at	Mm.197209.1	BG065039	---	---	July 2007 (Mouse Genome Sequencing Consortium and NCBI 37)	chrX:7281175-7281708 (+) // 8.01 // p22.31	---	---	---	---	---	NA	NA	chrX	7281175	7281708	---	---	49	0	0	1	0	0	0	KIDNEY	99	53	0.42464	0.251545	0.183938	0.169502	0.0184865	0.0232829	-0.0342617	8.17332	8.20758	-0.009	8.192	8.201	LIVER	44	44	0.341046	0.391195	0.151554	0.195168	0.0228476	0.0294227
1434344_at	Mm.148753.1	BG073356	Mm.148753	Mm.148753	July 2007 (Mouse Genome Sequencing Consortium and NCBI 37)	chrX:7286096-7287163 (+) // 34.0 // p22.31	ENSMUSG00000031148	209416	NP_776108	NM_173747	1859610	protein_coding	1	chrX	7286096	7287163	G patch domain and KOW motifs	Gpkow	50	0	0	0	0	0	0	KIDNEY	99	53	0.0688958	0.144721	0.217129	0.228269	0.0218222	0.0313552	-0.0561452	10.6185	10.6747	-0.068	10.625	10.693	LIVER	44	44	0.552526	0.782338	0.345002	0.356494	0.052011	0.0537435
1424786_s_at	Mm.28850.1	BC011479	Mm.28850	Mm.305725	July 2007 (Mouse Genome Sequencing Consortium and NCBI 37)	chrX:7299351-7305326 (+) // 96.83 // p22.31	ENSMUSG00000039382	54636	NP_758960	NM_172372	1859606	protein_coding	0	chrX	7299351	7305326	WD repeat domain 45	Wdr45	51	-1	0	0	0	0	0	KIDNEY	99	53	3.86049e-05	2.09941e-05	0.206084	0.19874	0.0207123	0.027299	-0.152363	10.4755	10.6279	-0.141	10.482	10.623	LIVER	44	44	0.101221	0.313954	0.264877	0.271404	0.0399317	0.0409157
1451754_a_at	Mm.28850.2	AF229635	Mm.28850	Mm.305725	July 2007 (Mouse Genome Sequencing Consortium and NCBI 37)	chrX:7299375-7305308 (+) // 99.14 // p22.31	ENSMUSG00000039382	54636	NP_758960	NM_172372	1859606	protein_coding	0	chrX	7299375	7305308	WD repeat domain 45	Wdr45	52	-1	0	0	0	0	0	KIDNEY	99	53	0.00061796	0.000451989	0.190571	0.236838	0.0191531	0.0325322	-0.137563	10.3689	10.5065	-0.138	10.381	10.519	LIVER	44	44	0.923934	0.975828	0.242604	0.255356	0.0365739	0.0384964
1416781_at	Mm.140597.1	NM_138602	Mm.140597	Mm.28850	July 2007 (Mouse Genome Sequencing Consortium and NCBI 37)	chr12:120590983-120592200 (+) // 84.04 // q24.23 /// chrX:7305564-7308190 (+) // 96.46 // p22.31	ENSMUSG00000031149	54637	NP_613068	NM_138602	1859607	protein_coding	2	chrX	7305564	7308190	PRA1 domain family 2	Praf2	53	1	0	0	0	0	0	KIDNEY	99	53	7.10942e-05	2.60041e-05	0.281309	0.286818	0.0282727	0.0393974	0.213432	9.56783	9.3544	0.173	9.584	9.411	LIVER	44	44	0.717924	0.386761	0.248697	0.214408	0.0374924	0.0323233
1416782_s_at	Mm.140597.1	NM_138602	Mm.140597	Mm.28850	July 2007 (Mouse Genome Sequencing Consortium and NCBI 37)	chr12:120590983-120592200 (+) // 84.04 // q24.23 /// chrX:7305564-7308190 (+) // 96.46 // p22.31	ENSMUSG00000031149	54637	NP_613068	NM_138602	1859607	protein_coding	2	chrX	7305564	7308190	PRA1 domain family 2	Praf2	54	1	0	0	0	0	0	KIDNEY	99	53	2.32331e-09	8.35774e-11	0.299758	0.24641	0.0301268	0.0338471	0.321583	9.74139	9.41981	0.312	9.709	9.397	LIVER	44	44	0.447003	0.56618	0.289147	0.307327	0.0435906	0.0463312
1428066_at	Mm.59673.1	AK009768	Mm.59673	Mm.63342	July 2007 (Mouse Genome Sequencing Consortium and NCBI 37)	chrX:7308839-7311104 (-) // 98.69 // p22.31	ENSMUSG00000031150	54648	NP_997085	NM_207202	---	protein_coding	1	chrX	7308839	7311104	coiled-coil domain containing 120	Ccdc120	55	1	0	-1	0	0	0	KIDNEY	99	53	0.0038283	0.000924304	0.226501	0.179179	0.0227642	0.0246122	0.11369	6.74731	6.63362	0.063	6.688	6.625	LIVER	44	44	0.0719947	0.0148736	0.114298	0.181581	0.0172311	0.0273743
1434318_a_at	Mm.25762.1	BI651535	Mm.25762	Mm.249142	July 2007 (Mouse Genome Sequencing Consortium and NCBI 37)	chrX:7343857-7352326 (+) // 98.2 // p22.31	ENSMUSG00000000134	209446	NP_001098666 /// NP_766060	NM_001105196 /// NM_172472	98511	protein_coding	0	chrX	7343857	7352326	transcription factor E3	Tcfe3	56	0	0	0	0	0	0	KIDNEY	99	53	0.0506529	0.0541537	0.232307	0.228912	0.0233477	0.0314435	-0.0762468	11.0553	11.1315	-0.053	11.044	11.097	LIVER	44	44	0.332653	0.829665	0.322405	0.213822	0.0486044	0.0322349
1417315_at	Mm.972.1	BG864756	Mm.972	Mm.194811	July 2007 (Mouse Genome Sequencing Consortium and NCBI 37)	chrX:7366890-7397692 (+) // 65.31 // p22.31	ENSMUSG00000031153	54645	NP_997553	NM_207670	1859616	protein_coding	0	chrX	7366890	7397692	GRIP1 associated protein 1	Gripap1	57	0	0	0	0	0	0	KIDNEY	99	53	0.214574	0.282129	0.16936	0.169561	0.0170213	0.023291	0.0311854	9.21081	9.17962	0.049	9.222	9.173	LIVER	44	44	0.422516	0.369598	0.290697	0.218886	0.0438242	0.0329984
1447072_at	Mm.218082.1	BG072298	---	---	July 2007 (Mouse Genome Sequencing Consortium and NCBI 37)	chrX:7388725-7389268 (+) // 27.94 // p22.31	---	---	---	---	---	NA	NA	chrX	7388725	7389268	---	---	58	0	0	0	0	0	0	KIDNEY	99	53	0.202682	0.200799	0.146264	0.150889	0.0147001	0.0207262	-0.0327147	6.78861	6.82132	-0.04	6.784	6.824	LIVER	44	44	0.793664	0.805224	0.201437	0.304266	0.0303678	0.0458699
1421538_at	Mm.56935.1	NM_008423	Mm.56935	Mm.335968	July 2007 (Mouse Genome Sequencing Consortium and NCBI 37)	chrX:7400968-7413629 (+) // 98.82 // p22.31	ENSMUSG00000009731	16506	NP_032449	NM_008423	96671	protein_coding	0	chrX	7400968	7413629	potassium voltage-gated channel, Shal-related family, member 1	Kcnd1	59	0	-1	0	0	0	0	KIDNEY	99	53	0.0544161	0.0401661	0.126855	0.125092	0.0127495	0.0171828	-0.0444431	7.23758	7.28202	-0.028	7.232	7.26	LIVER	44	44	0.00527603	0.0435448	0.2071	0.159044	0.0312215	0.0239767
1455514_at	Mm.48727.1	BM022687	Mm.48727	Mm.335968	July 2007 (Mouse Genome Sequencing Consortium and NCBI 37)	chrX:7413593-7414823 (+) // 98.31 // p22.31	ENSMUSG00000009731	16506	NP_032449	NM_008423	96671	protein_coding	0	chrX	7413593	7414823	potassium voltage-gated channel, Shal-related family, member 1	Kcnd1	60	0	0	0	0	0	0	KIDNEY	99	53	0.337631	0.424588	0.155039	0.152714	0.015582	0.0209768	-0.0209447	8.59598	8.61692	-0.04	8.581	8.621	LIVER	44	44	0.0219412	0.144405	0.229514	0.308779	0.0346005	0.0465501
1446556_at	Mm.207812.1	BB073575	Mm.207812	Mm.335968	July 2007 (Mouse Genome Sequencing Consortium and NCBI 37)	chrX:7414754-7415403 (+) // 84.44 // p22.31	ENSMUSG00000009731	16506	NP_032449	NM_008423	96671	protein_coding	0	chrX	7414754	7415403	potassium voltage-gated channel, Shal-related family, member 1	Kcnd1	61	0	0	0	0	0	0	KIDNEY	99	53	0.229197	0.112817	0.140946	0.145114	0.0141657	0.0199329	-0.0391065	6.9951	7.03421	-0.021	6.999	7.02	LIVER	44	44	0.0239918	0.0226193	0.212729	0.206063	0.0320702	0.0310652
1453865_a_at	Mm.142827.2	AK010750	Mm.142827	Mm.142827	July 2007 (Mouse Genome Sequencing Consortium and NCBI 37)	chrX:7419207-7451980 (+) // 94.88 // p22.31	ENSMUSG00000031154	54644	NP_613070	NM_138604	1859615	protein_coding	0	chrX	7419207	7451980	OTU domain containing 5	Otud5	62	0	0	0	0	0	0	KIDNEY	99	53	0.285929	0.255103	0.250706	0.195173	0.0251969	0.0268091	-0.0420553	9.65902	9.70108	-0.025	9.666	9.691	LIVER	44	44	0.417714	0.349564	0.300583	0.276456	0.0453146	0.0416773
1436262_x_at	Mm.142827.3	BB112533	Mm.142827	Mm.142827	July 2007 (Mouse Genome Sequencing Consortium and NCBI 37)	chrX:7451705-7452436 (+) // 89.16 // p22.31	ENSMUSG00000031154	100045117 /// 54644	NP_613070	NM_138604 /// XR_031345	1859615 /// 1859615	protein_coding	0	chrX	7451705	7452436	similar to Chain A, Crystal Structure Of The Human Pim2 In Complex With A Ruthenium Organometallic Ligand Ru1 /// OTU domain containing 5	LOC100045117 /// Otud5	63	0	0	0	0	0	0	KIDNEY	99	53	0.176612	0.166296	0.501214	0.481264	0.0503739	0.0661067	-0.11581	8.27659	8.3924	-0.103	8.304	8.407	LIVER	44	44	0.711723	0.985142	0.3341	0.304457	0.0503675	0.0458987
1438985_x_at	Mm.117248.1	BB158937	Mm.117248	Mm.142827	July 2007 (Mouse Genome Sequencing Consortium and NCBI 37)	chrX:7452174-7452415 (+) // 84.62 // p22.31	ENSMUSG00000031154	54644	NP_613070	NM_138604	1859615	protein_coding	0	chrX	7452174	7452415	OTU domain containing 5	Otud5	64	0	0	0	0	0	0	KIDNEY	99	53	0.0475355	0.0178164	0.140227	0.1204	0.0140934	0.0165382	0.0521967	6.12112	6.06892	0.024	6.096	6.072	LIVER	44	44	0.0166689	0.00990339	0.212166	0.190378	0.0319852	0.0287006
1435573_at	Mm.1648.1	BI151435	Mm.1648	Mm.142827	July 2007 (Mouse Genome Sequencing Consortium and NCBI 37)	chrX:7452396-7453747 (+) // 70.4 // p22.31	ENSMUSG00000031154	54644	NP_613070	NM_138604	---	protein_coding	0	chrX	7452396	7453747	OTU domain containing 5	Otud5	65	0	0	0	0	0	0	KIDNEY	99	53	0.112489	0.145417	0.259539	0.249772	0.0260847	0.0343088	0.0631961	8.33397	8.27077	0.102	8.344	8.242	LIVER	44	44	0.201253	0.10478	0.167483	0.203945	0.025249	0.0307458
1417216_at	Mm.932.1	NM_138606	Mm.932	Mm.347478	July 2007 (Mouse Genome Sequencing Consortium and NCBI 37)	chr2:181026845-181028560 (+) // 80.01 // q31.3 /// chrX:7455431-7460558 (+) // 98.84 // p22.31	ENSMUSG00000031155	18715	NP_613072	NM_138606	97587	protein_coding	NA	chrX	7455431	7460558	proviral integration site 2	Pim2	66	0	0	0	0	0	0	KIDNEY	99	53	0.181612	0.264196	0.227924	0.259281	0.0229072	0.035615	0.0475607	8.77292	8.72536	0.106	8.782	8.676	LIVER	44	44	0.711723	0.977952	0.262253	0.194099	0.0395361	0.0292616
1453858_at	Mm.178823.1	AU080926	Mm.178823	Mm.214976	July 2007 (Mouse Genome Sequencing Consortium and NCBI 37)	chrX:7461176-7463377 (+) // 89.95 // p22.31	---	22232	NP_001077406 /// NP_511039	NM_001083937 /// NM_078484	---	NA	NA	chrX	7461176	7463377	solute carrier family 35 (UDP-galactose transporter), member A2	Slc35a2	67	0	0	0	0	0	0	KIDNEY	99	53	0.0551484	0.0310561	0.118048	0.0977843	0.0118643	0.0134317	-0.0390877	7.1671	7.20619	-0.018	7.175	7.193	LIVER	44	44	0.503588	0.427361	0.160765	0.113305	0.0242363	0.0170814
1422827_x_at	Mm.214976.1	NM_078484	Mm.214976	Mm.214976	July 2007 (Mouse Genome Sequencing Consortium and NCBI 37)	chrX:7461369-7471588 (+) // 91.3 // p22.31	ENSMUSG00000031156	22232	NP_001077406 /// NP_511039	NM_001083937 /// NM_078484	1345297	protein_coding	0	chrX	7461369	7471588	solute carrier family 35 (UDP-galactose transporter), member A2	Slc35a2	68	-1	0	0	-1	0	0	KIDNEY	99	53	0.00253139	0.00532043	0.222566	0.249703	0.0223687	0.0342993	-0.116774	9.06	9.17677	-0.143	9.049	9.192	LIVER	44	44	0.0229468	0.0725701	0.273733	0.230676	0.0412669	0.0347757
1432533_a_at	Mm.214976.3	AK008095	Mm.214976	Mm.214976	July 2007 (Mouse Genome Sequencing Consortium and NCBI 37)	chrX:7462961-7471586 (+) // 100.0 // p22.31	ENSMUSG00000031156	22232	NP_001077406 /// NP_511039	NM_001083937 /// NM_078484	1345297	protein_coding	0	chrX	7462961	7471586	solute carrier family 35 (UDP-galactose transporter), member A2	Slc35a2	69	-1	-1	0	0	0	0	KIDNEY	99	53	1.10711e-06	2.75308e-06	0.174576	0.160477	0.0175456	0.0220432	-0.139025	8.66805	8.80708	-0.152	8.651	8.803	LIVER	44	44	0.00104489	0.000481038	0.18401	0.180555	0.0277406	0.0272198
1436664_a_at	Mm.214976.4	BM119992	Mm.214976	Mm.214976	July 2007 (Mouse Genome Sequencing Consortium and NCBI 37)	chrX:7470132-7471590 (+) // 100.0 // p22.31	ENSMUSG00000031156	22232	NP_001077406 /// NP_511039	NM_001083937 /// NM_078484	1345297	protein_coding	0	chrX	7470132	7471590	solute carrier family 35 (UDP-galactose transporter), member A2	Slc35a2	70	-1	-1	0	0	0	0	KIDNEY	99	53	8.76849e-05	3.89648e-05	0.198478	0.17996	0.0199478	0.0247194	-0.135899	8.35838	8.49428	-0.11	8.337	8.447	LIVER	44	44	0.000607731	0.000423501	0.19575	0.16179	0.0295104	0.0243908
1439433_a_at	Mm.214976.5	BB228713	Mm.214976	Mm.214976	July 2007 (Mouse Genome Sequencing Consortium and NCBI 37)	chrX:7470864-7471152 (+) // 83.22 // p22.31	ENSMUSG00000031156	22232	NP_001077406 /// NP_511039	NM_001083937 /// NM_078484	1345297	protein_coding	0	chrX	7470864	7471152	solute carrier family 35 (UDP-galactose transporter), member A2	Slc35a2	71	0	0	0	0	0	0	KIDNEY	99	53	0.0328267	0.0537331	0.393733	0.347531	0.0395716	0.047737	-0.120813	7.81026	7.93108	-0.077	7.81	7.887	LIVER	44	44	0.371467	0.441278	0.38247	0.347526	0.0576596	0.0523915
1457024_x_at	Mm.168806.1	BB375649	Mm.168806	Mm.214976	July 2007 (Mouse Genome Sequencing Consortium and NCBI 37)	chrX:7471244-7471590 (+) // 96.7 // p22.31	ENSMUSG00000031156	22232	NP_001077406 /// NP_511039	NM_001083937 /// NM_078484	1345297	protein_coding	0	chrX	7471244	7471590	solute carrier family 35 (UDP-galactose transporter), member A2	Slc35a2	72	0	0	0	0	0	0	KIDNEY	99	53	0.626146	0.730033	0.158618	0.153507	0.0159418	0.0210858	-0.00914523	8.07252	8.08166	-0.035	8.054	8.089	LIVER	44	44	0.0332092	0.00825068	0.296321	0.214789	0.044672	0.0323807
1417731_at	Mm.14616.1	BC009657	Mm.14616	Mm.14616	July 2007 (Mouse Genome Sequencing Consortium and NCBI 37)	chrX:7471645-7476034 (-) // 95.42 // p22.31	ENSMUSG00000031157	54633	NP_062351	NM_019478	1859638	protein_coding	0	chrX	7471645	7476034	polyglutamine binding protein 1	Pqbp1	73	0	-1	0	0	0	0	KIDNEY	99	53	0.976867	0.917452	0.217062	0.242207	0.0218155	0.0332696	0.00413417	10.5349	10.5308	-0.003	10.537	10.54	LIVER	44	44	0.000102878	0.000547566	0.207305	0.188664	0.0312524	0.0284422
1456086_x_at	Mm.14616.2	BB026366	Mm.14616	Mm.14616	July 2007 (Mouse Genome Sequencing Consortium and NCBI 37)	chrX:7471645-7471874 (-) // 75.5 // p22.31	ENSMUSG00000031157	54633 /// 631302	NP_062351 /// XP_924476	NM_019478 /// XM_919383	1859638 /// 1859638	protein_coding	0	chrX	7471645	7471874	similar to polyglutamine binding protein 1 /// polyglutamine binding protein 1	LOC631302 /// Pqbp1	74	1	-1	0	0	0	0	KIDNEY	99	53	6.1894e-05	7.47073e-06	0.252487	0.235067	0.0253759	0.0322889	0.192897	10.5533	10.3604	0.151	10.541	10.39	LIVER	44	44	0.00864768	0.0264643	0.371162	0.321287	0.0559548	0.0484359
1460685_at	Mm.27393.1	AF106621	Mm.27393	Mm.27393	July 2007 (Mouse Genome Sequencing Consortium and NCBI 37)	chrX:7476492-7483993 (+) // 90.77 // p22.31	ENSMUSG00000031158	21855	NP_035721	NM_011591	1343176	protein_coding	0	chrX	7476492	7483993	translocase of inner mitochondrial membrane 17b	Timm17b	75	0	0	1	0	0	0	KIDNEY	99	53	0.0492964	0.0308002	0.190799	0.180882	0.019176	0.0248461	-0.0686535	10.4198	10.4885	-0.054	10.44	10.494	LIVER	44	44	0.0267844	0.0406932	0.133893	0.172706	0.0201851	0.0260365
1438656_x_at	Mm.27393.2	AV157500	Mm.27393	Mm.27393	July 2007 (Mouse Genome Sequencing Consortium and NCBI 37)	chrX:7483789-7483993 (+) // 57.94 // p22.31	ENSMUSG00000031158	21855	NP_035721	NM_011591	1343176	protein_coding	0	chrX	7483789	7483993	translocase of inner mitochondrial membrane 17b	Timm17b	76	0	0	0	0	0	0	KIDNEY	99	53	0.274735	0.258184	0.258487	0.25565	0.0259789	0.0351163	-0.0496535	10.7858	10.8355	-0.02	10.812	10.832	LIVER	44	44	0.787267	0.699432	0.230323	0.208882	0.0347226	0.0314901
1416965_at	Mm.4881.1	AF181560	Mm.4881	Mm.4881	July 2007 (Mouse Genome Sequencing Consortium and NCBI 37)	chrX:7496947-7500950 (+) // 97.1 // p22.31	ENSMUSG00000039278	30052	NP_038920	NM_013892	1353431	protein_coding	3	chrX	7496947	7500950	proprotein convertase subtilisin/kexin type 1 inhibitor	Pcsk1n	77	0	0	0	0	0	0	KIDNEY	99	53	0.837639	0.593602	0.142919	0.200803	0.0143639	0.0275824	-0.0166609	7.61085	7.62751	-0.011	7.591	7.602	LIVER	44	44	0.165467	0.078298	0.248654	0.179923	0.0374859	0.0271245
1456511_x_at	Mm.4881.2	AV212609	Mm.4881	Mm.250895	July 2007 (Mouse Genome Sequencing Consortium and NCBI 37)	chrX:7500877-7501689 (-) // 51.64 // p22.31	ENSMUSG00000031160	353283	NP_853526	NM_181548	2665023	protein_coding	5	chrX	7500877	7501689	ES cell-expressed Ras	Eras	78	0	0	0	-1	0	0	KIDNEY	99	53	0.886248	0.940264	0.168622	0.179041	0.0169472	0.0245932	-0.00224376	6.52774	6.52998	0.012	6.523	6.511	LIVER	44	44	0.0434708	0.029854	0.137178	0.271555	0.0206804	0.0409385
1448928_at	Mm.29854.1	NM_010413	Mm.29854	Mm.29854	July 2007 (Mouse Genome Sequencing Consortium and NCBI 37)	chrX:7507251-7524979 (-) // 99.16 // p22.31	ENSMUSG00000031161	15185	NP_001123888 /// NP_034543	NM_001130416 /// NM_010413	1333752	protein_coding	0	chrX	7507251	7524979	histone deacetylase 6	Hdac6	79	0	0	0	0	0	0	KIDNEY	99	53	0.0743765	0.610458	0.316225	0.36522	0.0317818	0.0501668	0.0303543	11.7022	11.6719	0.137	11.723	11.586	LIVER	44	44	0.864847	0.799212	0.17905	0.222164	0.0269928	0.0334924
1458968_at	Mm.172834.1	BG066774	Mm.172834	---	July 2007 (Mouse Genome Sequencing Consortium and NCBI 37)	chrX:7519865-7520482 (-) // 76.51 // p22.31	---	97600	---	---	2148061	NA	NA	chrX	7519865	7520482	expressed sequence C80283	C80283	80	0	0	0	0	0	0	KIDNEY	99	53	0.622043	0.513245	0.138772	0.145491	0.0139471	0.0199847	-0.0159889	7.0096	7.02558	-0.013	6.999	7.012	LIVER	44	44	0.0562579	0.269465	0.153249	0.16439	0.0231032	0.0247827
1449232_at	Mm.1344.1	NM_008089	Mm.1344	Mm.335973	July 2007 (Mouse Genome Sequencing Consortium and NCBI 37)	chrX:7536387-7544982 (-) // 84.19 // p22.31	ENSMUSG00000031162	14460	NP_032115	NM_008089	95661	protein_coding	0	chrX	7536387	7544982	GATA binding protein 1	Gata1	81	0	0	0	0	0	0	KIDNEY	99	53	0.519735	0.565294	0.129253	0.106245	0.0129904	0.0145939	0.0112642	6.568	6.55674	0.007	6.566	6.559	LIVER	44	44	0.063128	0.0566677	0.132209	0.142271	0.0199313	0.0214482
1460454_at	Mm.46460.1	AK008008	Mm.46460	Mm.279756	July 2007 (Mouse Genome Sequencing Consortium and NCBI 37)	chrX:7581326-7595618 (-) // 99.56 // p22.31	ENSMUSG00000031163	69824	NP_081503	NM_027227	1917074	protein_coding	0	chrX	7581326	7595618	glyoxalase domain containing 5	Glod5	82	1	0	0	0	0	0	KIDNEY	99	53	0.00980361	0.117612	0.535917	0.662446	0.0538616	0.0909939	0.167089	11.1445	10.9774	0.107	11.242	11.135	LIVER	44	44	0.730381	0.852854	0.192391	0.178658	0.029004	0.0269336
1432227_at	Mm.9244.3	AK010638	---	---	July 2007 (Mouse Genome Sequencing Consortium and NCBI 37)	chrX:7637341-7650082 (+) // 92.56 // p22.31	ENSMUSG00000087193	---	---	---	---	processed_transcript	NA	chrX	7637341	7650082	---	---	83	0	0	0	0	0	0	KIDNEY	99	53	0.315703	0.494968	0.115811	0.110935	0.0116394	0.0152381	-0.013129	6.07247	6.0856	-0.024	6.054	6.078	LIVER	44	44	0.482589	0.154694	0.177866	0.110554	0.0268143	0.0166667
1427382_a_at	Mm.9244.2	AF193862	Mm.9244	Mm.9244	July 2007 (Mouse Genome Sequencing Consortium and NCBI 37)	chrX:7638560-7651439 (-) // 87.41 // p22.31	ENSMUSG00000039231	20937	NP_035644	NM_011514	1099440	protein_coding	0	chrX	7638560	7651439	suppressor of variegation 3-9 homolog 1 (Drosophila)	Suv39h1	84	0	0	0	0	0	0	KIDNEY	99	53	0.243733	0.162004	0.152299	0.129487	0.0153066	0.0177864	-0.0330137	7.49736	7.53038	-0.036	7.504	7.54	LIVER	44	44	0.341046	0.510807	0.240908	0.190294	0.0363183	0.0286879
1432236_a_at	Mm.9244.4	AK021174	Mm.9244	Mm.9244	July 2007 (Mouse Genome Sequencing Consortium and NCBI 37)	chrX:7647554-7651439 (-) // 99.23 // p22.31	ENSMUSG00000039231	20937	NP_035644	NM_011514	1099440	protein_coding	0	chrX	7647554	7651439	suppressor of variegation 3-9 homolog 1 (Drosophila)	Suv39h1	85	0	-1	0	0	0	0	KIDNEY	99	53	0.907661	0.682023	0.143774	0.168397	0.0144498	0.0231311	-0.0112093	8.64355	8.65475	0.003	8.632	8.629	LIVER	44	44	0.00370355	0.0169697	0.209871	0.224185	0.0316393	0.0337971
1419631_at	Mm.4735.1	NM_009515	Mm.4735	Mm.4735	July 2007 (Mouse Genome Sequencing Consortium and NCBI 37)	chrX:7658591-7667578 (-) // 87.58 // p22.31	ENSMUSG00000031165	22376	NP_033541	NM_009515	105059	protein_coding	0	chrX	7658591	7667578	Wiskott-Aldrich syndrome homolog (human)	Was	86	0	0	0	0	0	0	KIDNEY	99	53	0.0145458	0.0186458	0.161487	0.179996	0.01623	0.0247243	-0.0707692	7.05649	7.12726	-0.077	7.055	7.132	LIVER	44	44	0.181346	0.332647	0.229473	0.242567	0.0345944	0.0365684
1419894_at	Mm.37656.1	AI465359	Mm.37656	Mm.305432	July 2007 (Mouse Genome Sequencing Consortium and NCBI 37)	chrX:7678559-7683367 (-) // 100.0 // p22.31	---	627782	---	NR_003632 /// XR_035160	3646481	NA	NA	chrX	7678559	7683367	proteasome (prosome, macropain) subunit, beta type 7 pseudogene	Gm6787	87	0	0	0	0	0	0	KIDNEY	99	53	0.428014	0.727972	0.193539	0.238203	0.0194514	0.0327196	0.0132815	6.76426	6.75098	0.013	6.723	6.71	LIVER	44	44	0.0408935	0.0521434	0.218667	0.231511	0.0329653	0.0349015
1449657_at	Mm.37656.1	AI465359	Mm.37656	Mm.305432	July 2007 (Mouse Genome Sequencing Consortium and NCBI 37)	chrX:7678559-7683367 (+) // 100.0 // p22.31	ENSMUSG00000081042 /// ENSMUSG00000086404	627782	---	NR_003632 /// XR_035160	---	pseudogene	NA	chrX	7678559	7683367	proteasome (prosome, macropain) subunit, beta type 7 pseudogene	Gm6787	88	-1	0	0	0	0	0	KIDNEY	99	53	0.000252722	0.000611091	0.126799	0.113793	0.0127438	0.0156306	-0.0710393	7.41526	7.4863	-0.074	7.415	7.489	LIVER	44	44	0.638882	0.912219	0.253525	0.229883	0.0382203	0.0346562
1425490_a_at	Mm.181968.1	AK017549	Mm.181968	Mm.284162	July 2007 (Mouse Genome Sequencing Consortium and NCBI 37)	chrX:7700426-7709678 (-) // 82.77 // p22.31	ENSMUSG00000031166	73447	NP_080413	NM_026137 /// NR_029428	1914661	protein_coding	0	chrX	7700426	7709678	WD repeat domain 13	Wdr13	89	-1	-1	0	0	0	0	KIDNEY	99	53	0.00226984	0.00506344	0.145089	0.118283	0.014582	0.0162474	-0.0622851	7.06911	7.1314	-0.066	7.052	7.118	LIVER	44	44	0.000515786	0.000309396	0.209081	0.16236	0.0315201	0.0244768
1451728_at	Mm.181968.1	AK017549	Mm.181968	Mm.284162	July 2007 (Mouse Genome Sequencing Consortium and NCBI 37)	chrX:7700426-7709678 (-) // 82.77 // p22.31	ENSMUSG00000031166	73447	NP_080413	NM_026137 /// NR_029428	1914661	protein_coding	0	chrX	7700426	7709678	WD repeat domain 13	Wdr13	90	0	0	0	0	0	0	KIDNEY	99	53	0.9707	0.80777	0.219874	0.221376	0.0220981	0.0304083	0.00916867	10.2097	10.2005	-0.005	10.205	10.21	LIVER	44	44	0.609474	0.417676	0.247524	0.197796	0.0373156	0.0298189
1429169_at	Mm.128512.1	AK011224	Mm.128512	Mm.128512	July 2007 (Mouse Genome Sequencing Consortium and NCBI 37)	chrX:7716102-7720044 (-) // 90.01 // p22.31	ENSMUSG00000031167	19652	NP_001159881 /// NP_001159882 /// NP_001159883 /// NP_058089	NM_001166409 /// NM_001166410 /// NM_001166411 /// NM_016809	1099460	protein_coding	5	chrX	7716102	7720044	RNA binding motif protein 3	Rbm3	91	0	0	0	0	0	0	KIDNEY	99	53	0.722067	0.979345	0.302982	0.297292	0.0304508	0.0408362	-0.0013219	6.9267	6.92802	0.039	6.966	6.927	LIVER	44	44	0.175933	0.0616211	0.347847	0.256592	0.0524398	0.0386827
1422660_at	Mm.2591.1	AY052560	Mm.2591	Mm.128512	July 2007 (Mouse Genome Sequencing Consortium and NCBI 37)	chr13:60743147-60743998 (+) // 44.02 // q21.2 /// chr7:115006487-115007648 (+) // 60.26 // q31.2 /// chr1:152112036-152113194 (-) // 60.74 // q21.3 /// chr2:69636570-69637744 (-) // 59.56 // p13.3 /// chrX:7719484-7722860 (-) // 63.78 // p22.31	ENSMUSG00000031167	19652	NP_001159881 /// NP_001159882 /// NP_001159883 /// NP_058089	NM_001166409 /// NM_001166410 /// NM_001166411 /// NM_016809	1099460	protein_coding	5	chrX	7719484	7722860	RNA binding motif protein 3	Rbm3	92	0	0	0	0	-1	-1	KIDNEY	99	53	0.198607	0.294264	0.581157	0.597067	0.0584085	0.0820135	0.106137	11.1531	11.0469	0.24	11.233	10.993	LIVER	44	44	0.574993	0.539567	0.818672	0.527174	0.123419	0.0794745
1457394_at	Mm.41341.1	AI481304	Mm.41341	---	July 2007 (Mouse Genome Sequencing Consortium and NCBI 37)	chrX:7722671-7725090 (+) // 65.24 // p22.31	ENSMUSG00000055188	70226	XP_911022	NR_033561 /// XM_905929	---	processed_transcript	5	chrX	7722671	7725090	RIKEN cDNA 2900002K06 gene	2900002K06Rik	93	0	0	0	0	0	0	KIDNEY	99	53	0.71051	0.930268	0.124333	0.10157	0.0124959	0.0139517	-0.00164227	5.92913	5.93077	-0.025	5.907	5.932	LIVER	44	44	0.761825	0.980386	0.171905	0.147035	0.0259157	0.0221663
1457519_at	Mm.122963.1	BB210962	Mm.122963	Mm.122963	July 2007 (Mouse Genome Sequencing Consortium and NCBI 37)	chrX:7729990-7730655 (-) // 73.57 // p22.31	---	209815	NP_001159909 /// NP_766066	NM_001166437 /// NM_172478	---	NA	NA	chrX	7729990	7730655	TBC1 domain family, member 25	Tbc1d25	94	-1	-1	0	0	0	0	KIDNEY	99	53	9.55804e-06	1.02697e-05	0.132047	0.153287	0.0132712	0.0210555	-0.116089	6.88708	7.00317	-0.116	6.884	7	LIVER	44	44	0.000648559	0.00119282	0.160285	0.194929	0.0241639	0.0293866
1456113_at	Mm.86688.1	BB217983	Mm.86688	Mm.122963	July 2007 (Mouse Genome Sequencing Consortium and NCBI 37)	chrX:7731531-7732455 (-) // 99.68 // p22.31	ENSMUSG00000039201	209815	NP_001159909 /// NP_766066	NM_001166437 /// NM_172478	2444862	protein_coding	0	chrX	7731531	7732455	TBC1 domain family, member 25	Tbc1d25	95	0	-1	0	0	0	0	KIDNEY	99	53	0.197926	0.104058	0.181165	0.152099	0.0182078	0.0208924	-0.0453827	8.23592	8.2813	-0.014	8.257	8.271	LIVER	44	44	8.86142e-05	0.000101011	0.254734	0.228482	0.0384025	0.0344449
1441337_at	Mm.150514.1	BE948900	Mm.150514	Mm.23477	July 2007 (Mouse Genome Sequencing Consortium and NCBI 37)	chrX:7759754-7760583 (-) // 33.61 // p22.31	---	---	---	---	---	NA	NA	chrX	7759754	7760583	---	---	96	0	0	0	0	0	0	KIDNEY	99	53	0.76888	0.717822	0.134414	0.127011	0.0135091	0.0174463	0.0079939	7.90405	7.89606	0.011	7.899	7.888	LIVER	44	44	0.0848495	0.303374	0.268154	0.311239	0.0404257	0.046921
1416667_at	Mm.27183.1	NM_007898	Mm.27183	Mm.27183	July 2007 (Mouse Genome Sequencing Consortium and NCBI 37)	chrX:7762450-7770638 (-) // 95.32 // p22.31	ENSMUSG00000031168	13595	NP_031924	NM_007898	107822	protein_coding	0	chrX	7762450	7770638	phenylalkylamine Ca2+ antagonist (emopamil) binding protein	Ebp	97	0	1	0	0	0	0	KIDNEY	99	53	0.172922	0.147138	0.280242	0.245937	0.0281654	0.0337821	0.0641816	11.7355	11.6713	0.061	11.754	11.693	LIVER	44	44	0.000436813	0.00179043	0.265601	0.277323	0.0400409	0.0418081
1424220_a_at	Mm.103707.1	AB036749	Mm.103707	Mm.443425	July 2007 (Mouse Genome Sequencing Consortium and NCBI 37)	chrX:7770973-7783630 (-) // 97.71 // p22.31	ENSMUSG00000031169	53627	NP_058609 /// NP_076127 /// NP_665914 /// NP_665915	NM_016913 /// NM_023638 /// NM_145907 /// NM_145908	1890212	protein_coding	0	chrX	7770973	7783630	porcupine homolog (Drosophila)	Porcn	98	1	0	0	0	0	0	KIDNEY	99	53	7.22878e-06	6.52993e-06	0.165293	0.193071	0.0166126	0.0265204	0.149579	8.26377	8.11419	0.163	8.277	8.114	LIVER	44	44	0.0339181	0.0465291	0.252767	0.259056	0.0381061	0.0390542
1438753_at	Mm.153107.1	BB280815	Mm.153107	Mm.153107	July 2007 (Mouse Genome Sequencing Consortium and NCBI 37)	chrX:7779325-7780137 (-) // 81.6 // p22.31	---	---	---	---	---	NA	NA	chrX	7779325	7780137	---	---	99	-1	-1	0	0	0	0	KIDNEY	99	53	0.000848018	0.000295182	0.175821	0.151734	0.0176707	0.0208423	-0.101872	8.38066	8.48253	-0.094	8.408	8.502	LIVER	44	44	0.0098045	0.0714459	0.349255	0.365997	0.0526521	0.0551761
1417099_at	Mm.203502.1	NM_133991	Mm.203502	Mm.327529	July 2007 (Mouse Genome Sequencing Consortium and NCBI 37)	chrX:7817546-7829436 (-) // 88.5 // p22.31	ENSMUSG00000031171	100044636 /// 54632	NP_598752 /// XP_001472730	NM_133991 /// XM_001472680	1859648 /// 1859648	protein_coding	0	chrX	7817546	7829436	FtsJ homolog 1 (E. coli) /// similar to Ftsj homolog	Ftsj1 /// LOC100044636	100	0	0	0	0	0	0	KIDNEY	99	53	0.0317331	0.0332521	0.16321	0.149814	0.0164032	0.0205786	-0.0567126	9.38749	9.44421	-0.055	9.399	9.454	LIVER	44	44	0.18688	0.115852	0.138687	0.186038	0.0209078	0.0280463
1430381_at	Mm.22257.1	AK004357	Mm.22257	Mm.327529	July 2007 (Mouse Genome Sequencing Consortium and NCBI 37)	chrX:7825639-7829508 (-) // 90.41 // p22.31	ENSMUSG00000031171	54632	NP_598752	NM_133991	1859648	protein_coding	0	chrX	7825639	7829508	FtsJ homolog 1 (E. coli)	Ftsj1	101	0	0	0	0	0	0	KIDNEY	99	53	0.0718968	0.047104	0.194925	0.157794	0.0195907	0.0216747	-0.0585756	8.45114	8.50972	-0.073	8.436	8.509	LIVER	44	44	0.806498	0.765955	0.338485	0.332617	0.0510286	0.050144
1454622_at	Mm.6055.1	BG066984	Mm.6055	Mm.6055	July 2007 (Mouse Genome Sequencing Consortium and NCBI 37)	chrX:7853893-7857300 (+) // 95.61 // p22.31	ENSMUSG00000031170	209837	NP_766067	NM_172479	2148066	protein_coding	0	chrX	7853893	7857300	solute carrier family 38, member 5	Slc38a5	102	0	0	0	0	0	0	KIDNEY	99	53	0.558038	0.657165	0.10394	0.0849486	0.0104463	0.0116686	0.0069676	6.46008	6.45311	0.024	6.457	6.433	LIVER	44	44	0.0170618	0.02588	0.159638	0.159511	0.0240664	0.0240472
1449912_at	Mm.158183.1	NM_026492	Mm.158183	Mm.298030	July 2007 (Mouse Genome Sequencing Consortium and NCBI 37)	chrX:7990430-7999284 (+) // 93.84 // p22.31 /// chrX:7904550-7913361 (+) // 91.79 // p22.31 /// chrX:7944104-8331850 (+) // 91.45 // p22.31 /// chrX:8213660-8386650 (+) // 91.33 // p22.31 /// chrX:8321120-8427307 (+) // 87.8 // p22.31 /// chrX:8031470-8168942 (-) // 91.79 // p22.31 /// chrX:8119147-8270574 (-) // 90.54 // p22.31	ENSMUSG00000079705	100044599 /// 387588 /// 67985	NP_080768 /// XP_001006501 /// XP_001472638 /// XP_001472657	NM_026492 /// XM_001006501 /// XM_001472588 /// XM_001472607	1915235 /// 1915235 /// 1915235	protein_coding	11	chrX	7990430	7999284	similar to Ssxb3 protein /// synovial sarcoma, X member B, breakpoint 1 /// synovial sarcoma, X member B, breakpoint 11	LOC100044599 /// Ssxb1 /// Ssxb11	103	0	0	0	0	0	0	KIDNEY	99	53	0.0425741	0.0430908	0.218968	0.243449	0.0220071	0.0334403	-0.082053	6.62663	6.70868	-0.102	6.617	6.719	LIVER	44	44	0.730381	0.724705	0.172514	0.183325	0.0260074	0.0276373
1443243_at	Mm.166049.1	BB183109	---	---	July 2007 (Mouse Genome Sequencing Consortium and NCBI 37)	chrX:8301395-8301900 (-) // 44.18 // p22.31	---	---	---	---	---	NA	NA	chrX	8301395	8301900	---	---	104	0	0	0	0	0	0	KIDNEY	99	53	0.720615	0.998666	0.0840929	0.0981896	0.00845165	0.0134874	2.66819e-05	6.0144	6.01438	-0.014	6.007	6.021	LIVER	44	44	0.195411	0.590619	0.216423	0.287757	0.0326269	0.043381
1433452_at	Mm.41588.1	BB179847	Mm.41588	Mm.41588	July 2007 (Mouse Genome Sequencing Consortium and NCBI 37)	chrX:8470585-8472109 (+) // 93.49 // p22.31	ENSMUSG00000052364	102941	NP_780536	NM_175327	2147918	protein_coding	5	chrX	8470585	8472109	RIKEN cDNA B630019K06 gene	B630019K06Rik	105	0	0	0	0	0	0	KIDNEY	99	53	0.0312709	0.0421077	0.0719414	0.0643409	0.00723038	0.0088379	0.023465	5.9549	5.93143	0.024	5.959	5.935	LIVER	44	44	0.621166	0.294462	0.171238	0.136111	0.0258151	0.0205195
1447618_at	Mm.149529.1	BB330140	Mm.149529	Mm.41588	July 2007 (Mouse Genome Sequencing Consortium and NCBI 37)	chrX:8471791-8472089 (+) // 91.28 // p22.31	ENSMUSG00000052364	102941	NP_780536	NM_175327	2147918	protein_coding	5	chrX	8471791	8472089	RIKEN cDNA B630019K06 gene	B630019K06Rik	106	0	0	0	0	0	0	KIDNEY	99	53	0.541256	0.532196	0.0582499	0.0562787	0.00585433	0.00773048	-0.00607662	5.6677	5.67377	-0.003	5.664	5.667	LIVER	44	44	0.83232	0.534155	0.104097	0.122289	0.0156932	0.0184358
1419540_at	Mm.189056.1	NM_031261	Mm.189056	Mm.388703	July 2007 (Mouse Genome Sequencing Consortium and NCBI 37)	chrX:8610618-8611457 (+) // 95.3 // p22.31 /// chrX:8620706-8621534 (+) // 94.72 // p22.31 /// chrX:8640155-8640985 (+) // 92.78 // p22.31 /// chrX:8657035-8657863 (+) // 92.2 // p22.31 /// chrX:8552845-8553685 (-) // 96.1 // p22.31 /// chrX:8539261-8540101 (-) // 95.41 // p22.31 /// chrX:8563027-8563866 (-) // 95.3 // p22.31	ENSMUSG00000060685 /// ENSMUSG00000071815 /// ENSMUSG00000078206 /// ENSMUSG00000078208 /// ENSMUSG00000083714	434726 /// 434727 /// 434728 /// 83457	NP_001078993 /// NP_001078994 /// NP_112551 /// XP_486615 /// XP_486616 /// XP_486618 /// XP_912083 /// XP_912131	NM_001085524 /// NM_001085525 /// NM_031261 /// XM_486615 /// XM_486616 /// XM_486618 /// XM_906990 /// XM_907038	1933180 /// 1933180 /// 1933180 /// 1933180	protein_coding	10	chrX	8610618	8611457	ferritin, heavy polypeptide-like 17 /// predicted gene 14499 /// predicted gene 14511 /// predicted gene 5634	Fthl17 /// Gm14499 /// Gm14511 /// Gm5634	107	0	0	0	0	0	0	KIDNEY	99	53	0.0177859	0.0122807	0.217755	0.244175	0.0218852	0.03354	-0.102205	6.58004	6.68225	-0.132	6.566	6.698	LIVER	44	44	0.749197	0.48129	0.169816	0.148345	0.0256008	0.0223638
1453884_at	Mm.50374.1	AK015052	Mm.50374	---	July 2007 (Mouse Genome Sequencing Consortium and NCBI 37)	chrX:8681687-8683468 (+) // 96.24 // p22.31	ENSMUSG00000045797	75775	XP_135594 /// XP_912410	XM_135594 /// XM_907317	1923025	protein_coding	10	chrX	8681687	8683468	RIKEN cDNA 4930402K13 gene	4930402K13Rik	108	0	0	0	0	0	0	KIDNEY	99	53	0.461388	0.397391	0.0770288	0.0611394	0.00774169	0.00839814	0.00969868	5.70015	5.69045	0.016	5.701	5.685	LIVER	44	44	0.858321	0.623269	0.185088	0.254334	0.0279031	0.0383422
1437268_at	Mm.132357.1	BB811311	Mm.132357	Mm.245119	July 2007 (Mouse Genome Sequencing Consortium and NCBI 37)	chrX:8844101-8845212 (+) // 91.66 // p22.31	ENSMUSG00000047344	236285	NP_775590	NM_173414	---	protein_coding	0	chrX	8844101	8845212	LanC lantibiotic synthetase component C-like 3 (bacterial)	Lancl3	109	1	0	0	0	0	0	KIDNEY	99	53	7.76941e-05	1.56428e-05	0.139606	0.0985537	0.0140309	0.0135374	0.0872933	6.22173	6.13443	0.085	6.199	6.114	LIVER	44	44	0.687112	0.521549	0.186636	0.118713	0.0281365	0.0178967
1453866_a_at	Mm.143834.2	AK007734	Mm.143834	Mm.56468	July 2007 (Mouse Genome Sequencing Consortium and NCBI 37)	chrX:8849882-8887039 (+) // 96.09 // p22.31	ENSMUSG00000015342	22439	NP_075989	NM_023500	103569	protein_coding	0	chrX	8849882	8887039	Kell blood group precursor (McLeod phenotype) homolog	Xk	110	0	-1	0	0	0	0	KIDNEY	99	53	0.254049	0.151937	0.118494	0.113929	0.011909	0.0156494	-0.0283718	6.8488	6.87717	-0.017	6.846	6.863	LIVER	44	44	0.000261885	0.000284473	0.183896	0.17756	0.0277233	0.0267682
1450189_at	Mm.143834.1	NM_023500	Mm.143834	Mm.56468	July 2007 (Mouse Genome Sequencing Consortium and NCBI 37)	chrX:8850039-8888299 (+) // 95.67 // p22.31	ENSMUSG00000015342	22439	NP_075989	NM_023500	103569	protein_coding	0	chrX	8850039	8888299	Kell blood group precursor (McLeod phenotype) homolog	Xk	111	-1	0	0	0	0	0	KIDNEY	99	53	0.00482316	0.00382059	0.0927095	0.114847	0.00931766	0.0157755	-0.0544286	5.94408	5.99851	-0.028	5.949	5.977	LIVER	44	44	0.235644	0.653153	0.171834	0.222021	0.025905	0.0334709
1419187_at	Mm.20221.1	NM_029588	Mm.20221	Mm.350551	July 2007 (Mouse Genome Sequencing Consortium and NCBI 37)	chrX:8860887-8861420 (+) // 92.36 // p22.31 /// chrX:8927724-8928257 (+) // 92.36 // p22.31 /// chrX:13788237-13788785 (+) // 94.27 // p22.2 /// chrX:10879517-10880053 (+) // 92.36 // p22.2 /// chrX:10889019-10889555 (+) // 92.36 // p22.2 /// chrX:10885852-10886388 (+) // 92.01 // p22.2 /// chrX:10895353-10895889 (+) // 92.01 // p22.2 /// chrX:10898520-10899056 (+) // 92.01 // p22.2 /// chrX:1090…	ENSMUSG00000063080 /// ENSMUSG00000078341 /// ENSMUSG00000078344 /// ENSMUSG00000078347	100042927 /// 547154 /// 547160 /// 76383	NP_001020431 /// NP_001079006 /// NP_083864 /// XP_001477056 /// XP_622011 /// XP_912514	NM_001025260 /// NM_001085537 /// NM_029588 /// XM_001477006 /// XM_622011 /// XM_907421	---	protein_coding	11	chrX	8860887	8861420	RIKEN cDNA 1700012L04 gene /// predicted gene 14474 /// predicted gene 14484 /// predicted gene 14501	1700012L04Rik /// Gm14474 /// Gm14484 /// Gm14501	112	0	0	0	0	0	0	KIDNEY	99	53	0.13011	0.115594	0.148777	0.135043	0.0149526	0.0185496	0.0377747	7.0383	7.00053	0.046	7.035	6.989	LIVER	44	44	0.8453	0.923599	0.176985	0.159474	0.0266816	0.0240416
1436778_at	Mm.23968.1	AV373944	Mm.23968	Mm.200362	July 2007 (Mouse Genome Sequencing Consortium and NCBI 37)	chrX:9012379-9015421 (-) // 87.98 // p22.31	ENSMUSG00000015340	13058	NP_031833	NM_007807	88574	protein_coding	0	chrX	9012379	9015421	cytochrome b-245, beta polypeptide	Cybb	113	0	1	1	0	0	0	KIDNEY	99	53	0.155357	0.0841915	0.273404	0.223572	0.0274782	0.03071	0.0717296	7.31133	7.2396	0.087	7.272	7.185	LIVER	44	44	9.37237e-10	2.0022e-10	0.389809	0.531441	0.058766	0.0801177
1436779_at	Mm.23968.1	AV373944	Mm.23968	Mm.200362	July 2007 (Mouse Genome Sequencing Consortium and NCBI 37)	chrX:9012379-9015421 (-) // 87.98 // p22.31	ENSMUSG00000015340	13058	NP_031833	NM_007807	---	protein_coding	0	chrX	9012379	9015421	cytochrome b-245, beta polypeptide	Cybb	114	0	1	1	0	0	0	KIDNEY	99	53	0.493762	0.313782	0.198518	0.182919	0.0199518	0.0251258	0.032462	6.57242	6.53996	-0.002	6.533	6.535	LIVER	44	44	6.0618e-05	9.05801e-05	0.38914	0.355245	0.058665	0.0535552
1422978_at	Mm.200362.1	NM_007807	Mm.200362	Mm.200362	July 2007 (Mouse Genome Sequencing Consortium and NCBI 37)	chrX:9015078-9046431 (-) // 95.72 // p22.31	ENSMUSG00000015340	13058	NP_031833	NM_007807	88574	protein_coding	0	chrX	9015078	9046431	cytochrome b-245, beta polypeptide	Cybb	115	0	1	0	0	0	0	KIDNEY	99	53	0.932214	0.715416	0.137773	0.152195	0.0138468	0.0209056	-0.00916886	6.54659	6.55575	0.008	6.539	6.531	LIVER	44	44	0.000482739	9.77471e-05	0.286545	0.412219	0.0431983	0.0621444
1420614_at	Mm.29150.1	NM_025975	Mm.29150	Mm.29150	July 2007 (Mouse Genome Sequencing Consortium and NCBI 37)	chrX:9231392-9240085 (-) // 96.55 // p22.31	ENSMUSG00000031176	67117	NP_080251	NM_025975	1914367	protein_coding	0	chrX	9231392	9240085	dynein light chain Tctex-type 3	Dynlt3	116	0	0	0	0	0	0	KIDNEY	99	53	0.597675	0.665161	0.313095	0.313867	0.0314672	0.0431129	-0.0231654	11.9355	11.9587	-0.014	11.965	11.979	LIVER	44	44	0.0182888	0.00456713	0.448302	0.289311	0.067584	0.0436152
1449928_at	Mm.29150.1	NM_025975	Mm.29150	Mm.29150	July 2007 (Mouse Genome Sequencing Consortium and NCBI 37)	chrX:9231392-9240085 (-) // 96.55 // p22.31	ENSMUSG00000031176	67117	NP_080251	NM_025975	1914367	protein_coding	0	chrX	9231392	9240085	dynein light chain Tctex-type 3	Dynlt3	117	0	0	0	0	0	0	KIDNEY	99	53	0.0892771	0.0570369	0.544129	0.481027	0.054687	0.0660742	-0.164833	10.2825	10.4474	-0.145	10.304	10.449	LIVER	44	44	0.0195916	0.0334429	0.820232	0.625741	0.123655	0.094334
1449929_at	Mm.29150.1	NM_025975	Mm.29150	Mm.29150	July 2007 (Mouse Genome Sequencing Consortium and NCBI 37)	chrX:9231392-9240085 (-) // 96.55 // p22.31	ENSMUSG00000031176	67117	NP_080251	NM_025975	1914367	protein_coding	0	chrX	9231392	9240085	dynein light chain Tctex-type 3	Dynlt3	118	0	0	0	0	0	0	KIDNEY	99	53	0.0762786	0.114501	0.267292	0.218004	0.0268639	0.0299452	0.0639356	12.8976	12.8337	0.054	12.895	12.841	LIVER	44	44	0.0125338	0.0710768	0.387034	0.331035	0.0583475	0.0499054
1459854_s_at	Mm.46074.1	AV059518	Mm.46074	Mm.29150	July 2007 (Mouse Genome Sequencing Consortium and NCBI 37)	chrX:9231394-9231630 (-) // 94.07 // p22.31	ENSMUSG00000031176	67117	NP_080251	NM_025975	1914367	protein_coding	0	chrX	9231394	9231630	dynein light chain Tctex-type 3	Dynlt3	119	0	0	0	0	0	0	KIDNEY	99	53	0.777759	0.988498	0.277955	0.280696	0.0279355	0.0385565	0.000688012	12.789	12.7883	-0.028	12.789	12.817	LIVER	44	44	0.0960671	0.346556	0.710006	0.777779	0.107037	0.117255
1420424_at	Mm.46146.1	NM_026096	Mm.46146	Mm.46146	July 2007 (Mouse Genome Sequencing Consortium and NCBI 37)	chrX:9424072-9424627 (+) // 100.0 // p22.31	ENSMUSG00000040456	67334	NP_080372	NM_026096	1914584	protein_coding	5	chrX	9424072	9424627	RIKEN cDNA 1700054O13 gene	1700054O13Rik	120	0	0	0	0	0	0	KIDNEY	99	53	0.363573	0.366828	0.200233	0.240942	0.0201242	0.033096	-0.03513	6.78889	6.82402	-0.016	6.785	6.801	LIVER	44	44	0.761825	0.486456	0.168136	0.116153	0.0253475	0.0175107
1443743_at	Mm.71180.1	AV046402	Mm.71180	Mm.46146	July 2007 (Mouse Genome Sequencing Consortium and NCBI 37)	chrX:9424290-9424627 (+) // 92.31 // p22.31	ENSMUSG00000040456	67334	NP_080372	NM_026096	1914584	protein_coding	5	chrX	9424290	9424627	RIKEN cDNA 1700054O13 gene	1700054O13Rik	121	0	0	0	0	0	0	KIDNEY	99	53	0.0232336	0.0088475	0.0725618	0.0890188	0.00729273	0.0122277	-0.0381058	5.60097	5.63908	-0.023	5.604	5.627	LIVER	44	44	0.336833	0.395076	0.118048	0.130799	0.0177965	0.0197187
1431673_at	Mm.108656.1	AK016155	Mm.108656	---	July 2007 (Mouse Genome Sequencing Consortium and NCBI 37)	chrX:9426828-9427380 (+) // 99.64 // p22.31	ENSMUSG00000048994	385317	XP_001474631 /// XP_001481301	XM_001474581 /// XM_001481251	1922521	protein_coding	5	chrX	9426828	9427380	RIKEN cDNA 4930557A04 gene	4930557A04Rik	122	-1	0	0	0	0	0	KIDNEY	99	53	0.00530988	0.0305696	0.190223	0.201282	0.0191182	0.0276483	-0.0737278	7.19812	7.27185	-0.087	7.198	7.285	LIVER	44	44	0.165467	0.110536	0.171637	0.189266	0.0258753	0.028533
1451939_a_at	Mm.1927.2	AB028050	Mm.1927	Mm.1927	July 2007 (Mouse Genome Sequencing Consortium and NCBI 37)	chrX:9616032-9694713 (-) // 96.17 // p22.2	ENSMUSG00000031174	51795	NP_058607	NM_016911	1858306	protein_coding	0	chrX	9616032	9694713	sushi-repeat-containing protein	Srpx	123	0	0	-1	0	-1	0	KIDNEY	99	53	0.182243	0.296049	0.134434	0.167985	0.0135111	0.0230745	0.0281075	6.63548	6.60738	0.016	6.627	6.611	LIVER	44	44	0.0848495	0.329965	0.125964	0.175362	0.0189897	0.0264368
1427467_a_at	Mm.35334.2	AJ238396	Mm.35334	Mm.247556	July 2007 (Mouse Genome Sequencing Consortium and NCBI 37)	chrX:9735349-9794046 (-) // 98.61 // p22.2	ENSMUSG00000031174	19893	NP_001171421 /// NP_001171422 /// NP_001171423 /// NP_001171424 /// NP_001171425 /// NP_035415	NM_001177950 /// NM_001177951 /// NM_001177952 /// NM_001177953 /// NM_001177954 /// NM_011285	1344037	protein_coding	0	chrX	9735349	9794046	retinitis pigmentosa GTPase regulator	Rpgr	124	0	0	0	0	0	0	KIDNEY	99	53	0.932214	0.4319	0.167559	0.101332	0.0168403	0.013919	0.0172184	6.41488	6.39766	-0.015	6.383	6.398	LIVER	44	44	0.155472	0.204329	0.179096	0.213987	0.0269997	0.0322598
1425540_at	Mm.2611.2	BC024893	Mm.2611	Mm.2611	July 2007 (Mouse Genome Sequencing Consortium and NCBI 37)	chrX:9829430-9893988 (+) // 79.43 // p22.2	ENSMUSG00000031173	18416	NP_032795	NM_008769	97448	protein_coding	0	chrX	9829430	9893988	ornithine transcarbamylase	Otc	125	0	0	0	0	0	0	KIDNEY	99	53	0.0510968	0.0669131	0.0693754	0.060974	0.00697249	0.00837542	-0.0201525	5.81126	5.83142	-0.019	5.809	5.828	LIVER	44	44	0.13465	0.142313	0.275044	0.338263	0.0414644	0.050995
1420525_a_at	Mm.2611.1	NM_008769	Mm.2611	Mm.2611	July 2007 (Mouse Genome Sequencing Consortium and NCBI 37)	chrX:9829558-9897405 (+) // 95.23 // p22.2	ENSMUSG00000031173	18416	NP_032795	NM_008769	97448	protein_coding	0	chrX	9829558	9897405	ornithine transcarbamylase	Otc	126	0	0	0	-1	0	0	KIDNEY	99	53	0.0822298	0.00123405	1.03256	0.323516	0.103776	0.0444383	0.372984	6.66604	6.29306	0.074	6.29	6.216	LIVER	44	44	0.157927	0.500957	0.252778	0.25824	0.0381077	0.0389311
1436615_a_at	Mm.2611.3	AI786408	Mm.2611	Mm.2611	July 2007 (Mouse Genome Sequencing Consortium and NCBI 37)	chrX:9896979-9897381 (+) // 89.55 // p22.2	ENSMUSG00000031173	18416	NP_032795	NM_008769	97448	protein_coding	0	chrX	9896979	9897381	ornithine transcarbamylase	Otc	127	1	0	0	0	0	0	KIDNEY	99	53	0.000987216	0.00133726	0.753726	0.191804	0.0757523	0.0263463	0.263472	5.94987	5.6864	0.074	5.716	5.642	LIVER	44	44	0.288874	0.639615	0.567148	0.514076	0.0855008	0.0774999
1432921_at	Mm.158605.1	AK016831	---	---	July 2007 (Mouse Genome Sequencing Consortium and NCBI 37)	chrX:9992424-9994354 (+) // 82.86 // p22.2	---	---	---	---	---	NA	NA	chrX	9992424	9994354	---	---	128	0	-1	0	0	0	0	KIDNEY	99	53	0.116933	0.100153	0.252447	0.254459	0.0253719	0.0349527	-0.0716377	7.25834	7.32998	-0.067	7.254	7.321	LIVER	44	44	0.00235305	0.00101162	0.221861	0.179417	0.0334468	0.0270481
1432922_at	Mm.158605.1	AK016831	Mm.158605	---	July 2007 (Mouse Genome Sequencing Consortium and NCBI 37)	chrX:9992424-9994354 (-) // 82.86 // p22.2	ENSMUSG00000086996	71180	---	XR_032962	1918430	processed_transcript	NA	chrX	9992424	9994354	RIKEN cDNA 4933416E14 gene	4933416E14Rik	129	0	0	0	0	0	0	KIDNEY	99	53	0.798581	0.824667	0.069227	0.0695081	0.00695757	0.00954767	-0.00262379	5.6997	5.70232	-0.01	5.694	5.704	LIVER	44	44	0.442043	0.24015	0.113147	0.23263	0.0170575	0.0350703
1417502_at	Mm.18590.1	AF052492	Mm.18590	Mm.18590	July 2007 (Mouse Genome Sequencing Consortium and NCBI 37)	chrX:10062241-10173728 (+) // 98.05 // p22.2	ENSMUSG00000058254	21912	NP_062608	NM_019634	1298407	protein_coding	0	chrX	10062241	10173728	tetraspanin 7	Tspan7	130	1	0	-1	0	0	0	KIDNEY	99	53	1.48974e-10	4.10714e-11	0.285966	0.256302	0.0287407	0.0352057	0.331032	9.26905	8.93802	0.327	9.281	8.954	LIVER	44	44	0.864847	0.80838	0.347732	0.319483	0.0524226	0.0481639
1448737_at	Mm.18590.1	AF052492	Mm.18590	Mm.18590	July 2007 (Mouse Genome Sequencing Consortium and NCBI 37)	chrX:10062241-10173728 (+) // 98.05 // p22.2	ENSMUSG00000058254	21912	NP_062608	NM_019634	1298407	protein_coding	0	chrX	10062241	10173728	tetraspanin 7	Tspan7	131	1	1	0	0	0	0	KIDNEY	99	53	2.39021e-22	4.48509e-34	0.242126	0.238389	0.0243346	0.0327453	0.730281	11.4031	10.6728	0.787	11.428	10.641	LIVER	44	44	1.04508e-07	4.39398e-07	0.255074	0.355475	0.0384538	0.0535898
1459812_x_at	Mm.181535.1	AV338566	Mm.181535	Mm.18590	July 2007 (Mouse Genome Sequencing Consortium and NCBI 37)	chrX:10173453-10173723 (+) // 94.81 // p22.2	ENSMUSG00000058254	21912	NP_062608	NM_019634	1298407	protein_coding	0	chrX	10173453	10173723	tetraspanin 7	Tspan7	132	0	0	0	0	0	0	KIDNEY	99	53	0.673443	0.562863	0.168275	0.189322	0.0169122	0.0260054	0.0180111	5.8906	5.87258	-0.004	5.855	5.859	LIVER	44	44	0.0911236	0.188444	0.127602	0.126328	0.0192367	0.0190447
1416840_at	Mm.29429.1	NM_026524	Mm.29429	Mm.29429	July 2007 (Mouse Genome Sequencing Consortium and NCBI 37)	chrX:10294608-10296823 (+) // 96.61 // p22.2	ENSMUSG00000008035	68041	NP_001160107 /// NP_080800	NM_001166635 /// NM_026524	1915291	protein_coding	0	chrX	10294608	10296823	Mid1 interacting protein 1 (gastrulation specific G12-like (zebrafish))	Mid1ip1	133	0	0	0	0	0	0	KIDNEY	99	53	0.303748	0.239774	0.334891	0.383674	0.0336578	0.0527017	0.0739754	10.1895	10.1155	0.061	10.158	10.097	LIVER	44	44	0.0443595	0.0550852	0.562784	0.463694	0.0848429	0.0699044
1459345_at	Mm.172874.1	BG066915	---	---	July 2007 (Mouse Genome Sequencing Consortium and NCBI 37)	chrX:11367362-11368010 (+) // 38.28 // p22.2	---	---	---	---	---	NA	NA	chrX	11367362	11368010	---	---	134	0	0	0	0	0	0	KIDNEY	99	53	0.0605081	0.0392987	0.260985	0.242198	0.0262299	0.0332684	-0.0883373	8.05061	8.13894	-0.073	8.085	8.158	LIVER	44	44	0.375945	0.132525	0.199969	0.138278	0.0301465	0.0208462
1429438_at	Mm.196328.1	AV318805	Mm.196328	Mm.196328	July 2007 (Mouse Genome Sequencing Consortium and NCBI 37)	chrX:11613866-11618775 (-) // 96.41 // p22.2	ENSMUSG00000040363	71458	NP_001161793 /// NP_083786 /// NP_778209 /// NP_778210 /// NP_778211	NM_001168321 /// NM_029510 /// NM_175044 /// NM_175045 /// NM_175046	1918708	protein_coding	0	chrX	11613866	11618775	BCL6 interacting corepressor	Bcor	135	0	1	0	0	0	0	KIDNEY	99	53	0.0812093	0.0362355	0.190577	0.205678	0.0191537	0.028252	0.0724622	7.32114	7.24868	0.043	7.3	7.257	LIVER	44	44	5.12337e-08	3.52848e-07	0.275132	0.348794	0.0414777	0.0525827
1428773_s_at	Mm.41160.1	AK018370	Mm.41160	Mm.196328	July 2007 (Mouse Genome Sequencing Consortium and NCBI 37)	chrX:11614416-11626269 (-) // 97.73 // p22.2	ENSMUSG00000040363	71458	NP_001161793 /// NP_083786 /// NP_778209 /// NP_778210 /// NP_778211	NM_001168321 /// NM_029510 /// NM_175044 /// NM_175045 /// NM_175046	1918708	protein_coding	0	chrX	11614416	11626269	BCL6 interacting corepressor	Bcor	136	0	1	-1	0	0	0	KIDNEY	99	53	0.0127083	0.0454851	0.216554	0.241082	0.0217645	0.0331152	0.0802941	7.2636	7.1833	0.091	7.23	7.139	LIVER	44	44	0.000219853	0.000160026	0.288614	0.340199	0.0435102	0.0512869
1452910_at	Mm.41160.1	AK018370	Mm.41160	Mm.196328	July 2007 (Mouse Genome Sequencing Consortium and NCBI 37)	chrX:11614416-11626269 (-) // 97.73 // p22.2	ENSMUSG00000040363	71458	NP_001161793 /// NP_083786 /// NP_778209 /// NP_778210 /// NP_778211	NM_001168321 /// NM_029510 /// NM_175044 /// NM_175045 /// NM_175046	1918708	protein_coding	0	chrX	11614416	11626269	BCL6 interacting corepressor	Bcor	137	-1	0	0	0	0	0	KIDNEY	99	53	0.00271441	0.00216492	0.109501	0.110106	0.0110053	0.0151242	-0.0588008	6.69144	6.75025	-0.064	6.689	6.753	LIVER	44	44	0.216407	0.0824564	0.217381	0.278429	0.0327714	0.0419747
1439509_at	Mm.80539.1	BE985592	Mm.80539	Mm.440386	July 2007 (Mouse Genome Sequencing Consortium and NCBI 37)	chrX:11711806-11737471 (-) // 97.35 // p22.2	ENSMUSG00000087271	72937	XP_001477215	XM_001477165	1920187	processed_transcript	NA	chrX	11711806	11737471	RIKEN cDNA 2900008C10 gene	2900008C10Rik	138	0	1	0	0	0	0	KIDNEY	99	53	0.095251	0.0392512	0.142038	0.121153	0.0142754	0.0166417	0.0456932	6.59835	6.55266	0.016	6.571	6.555	LIVER	44	44	5.51824e-06	1.2448e-05	0.180336	0.191447	0.0271867	0.0288618
1423662_at	Mm.25148.1	BC014706	Mm.25148	Mm.25148	July 2007 (Mouse Genome Sequencing Consortium and NCBI 37)	chrX:12164876-12194175 (+) // 97.99 // p22.2	ENSMUSG00000031007	70495	NP_081715	NM_027439	---	protein_coding	0	chrX	12164876	12194175	ATPase, H+ transporting, lysosomal accessory protein 2	Atp6ap2	139	1	0	0	0	0	0	KIDNEY	99	53	1.39925e-06	7.44712e-07	0.275189	0.302916	0.0276575	0.0416087	0.264321	13.413	13.1487	0.213	13.399	13.186	LIVER	44	44	0.117995	0.246458	0.51587	0.443936	0.0777703	0.0669259
1439456_x_at	Mm.25148.4	BB560955	Mm.25148	Mm.25148	July 2007 (Mouse Genome Sequencing Consortium and NCBI 37)	chrX:12193602-12193866 (+) // 97.36 // p22.2	ENSMUSG00000031007	70495	NP_081715	NM_027439	1917745	protein_coding	0	chrX	12193602	12193866	ATPase, H+ transporting, lysosomal accessory protein 2	Atp6ap2	140	1	0	0	0	0	0	KIDNEY	99	53	0.00011317	5.69349e-05	0.281489	0.319821	0.0282907	0.0439308	0.220198	12.8049	12.5847	0.203	12.818	12.615	LIVER	44	44	0.0833363	0.189944	0.269683	0.273156	0.0406563	0.0411798
1437688_x_at	Mm.25148.2	AV121721	Mm.25148	Mm.25148	July 2007 (Mouse Genome Sequencing Consortium and NCBI 37)	chrX:12193642-12193881 (+) // 74.6 // p22.2	ENSMUSG00000031007	70495	NP_081715	NM_027439	1917745	protein_coding	0	chrX	12193642	12193881	ATPase, H+ transporting, lysosomal accessory protein 2	Atp6ap2	141	1	0	0	0	0	0	KIDNEY	99	53	0.000202818	0.000171395	0.253623	0.298097	0.0254901	0.0409468	0.188916	14.3104	14.1215	0.155	14.302	14.147	LIVER	44	44	0.0680783	0.315106	0.239758	0.339203	0.0361449	0.0511368
1433867_at	Mm.15974.2	BG064658	Mm.15974	Mm.15974	July 2007 (Mouse Genome Sequencing Consortium and NCBI 37)	chrX:12232009-12232793 (-) // 49.56 // p22.2	ENSMUSG00000044148	69155	NP_780350	NM_175141	1916405	protein_coding	1	chrX	12232009	12232793	RIKEN cDNA 1810030O07 gene	1810030O07Rik	142	1	1	0	0	1	0	KIDNEY	99	53	0.000520437	0.000307191	0.20701	0.164207	0.0208053	0.0225556	0.113843	8.44762	8.33377	0.075	8.435	8.36	LIVER	44	44	0.00142118	0.00232236	0.303495	0.277571	0.0457535	0.0418454
1429198_at	Mm.15974.1	AK007661	Mm.15974	Mm.15974	July 2007 (Mouse Genome Sequencing Consortium and NCBI 37)	chrX:12233221-12250702 (-) // 99.28 // p22.2	ENSMUSG00000044148	69155	NP_780350	NM_175141	1916405	protein_coding	1	chrX	12233221	12250702	RIKEN cDNA 1810030O07 gene	1810030O07Rik	143	0	0	0	0	0	0	KIDNEY	99	53	0.576378	0.353609	0.234709	0.186239	0.0235891	0.0255819	0.0323958	8.39857	8.36617	0.023	8.393	8.37	LIVER	44	44	0.498294	0.416694	0.262562	0.329187	0.0395827	0.0496268
1437632_at	Mm.45783.1	BG921306	Mm.45783	Mm.17616	July 2007 (Mouse Genome Sequencing Consortium and NCBI 37)	chrX:12252496-12254152 (-) // 96.13 // p22.2	ENSMUSG00000064127	26896	NP_001041673 /// NP_036135	NM_001048208 /// NM_012005	---	protein_coding	0	chrX	12252496	12254152	mediator complex subunit 14	Med14	144	-1	0	0	0	0	0	KIDNEY	99	53	1.77576e-18	5.85612e-25	0.523534	0.332133	0.0526171	0.045622	-0.874231	10.1902	11.0645	-0.83	10.229	11.059	LIVER	44	44	0.0346398	0.211012	0.67788	0.707888	0.102194	0.106718
1456785_at	Mm.23307.1	BQ175889	Mm.23307	Mm.17616	July 2007 (Mouse Genome Sequencing Consortium and NCBI 37)	chrX:12256869-12257481 (-) // 99.84 // p22.2	ENSMUSG00000064127	26896	NP_001041673 /// NP_036135	NM_001048208 /// NM_012005	1349442	protein_coding	0	chrX	12256869	12257481	mediator complex subunit 14	Med14	145	-1	0	0	0	1	0	KIDNEY	99	53	3.45865e-06	2.02374e-06	0.153281	0.167284	0.0154053	0.0229782	-0.13971	7.4951	7.63481	-0.139	7.482	7.621	LIVER	44	44	0.232357	0.233898	0.241515	0.246288	0.0364098	0.0371293
1439116_at	Mm.24762.1	BB667417	Mm.24762	Mm.458999	July 2007 (Mouse Genome Sequencing Consortium and NCBI 37)	chrX:12277304-12277991 (-) // 11.35 // p22.2	---	---	---	---	---	NA	NA	chrX	12277304	12277991	---	---	146	0	0	0	0	0	0	KIDNEY	99	53	0.0109565	0.0247781	0.130236	0.0966514	0.0130892	0.0132761	-0.0423261	5.99792	6.04025	-0.063	5.972	6.035	LIVER	44	44	0.749197	0.957878	0.261947	0.143292	0.0394901	0.0216021
1443597_at	Mm.187323.1	BB463128	Mm.187323	Mm.17616	July 2007 (Mouse Genome Sequencing Consortium and NCBI 37)	chrX:12286261-12294161 (-) // 79.15 // p22.2	ENSMUSG00000064127	26896	NP_001041673 /// NP_036135	NM_001048208 /// NM_012005	1349442	protein_coding	0	chrX	12286261	12294161	mediator complex subunit 14	Med14	147	-1	0	0	0	0	0	KIDNEY	99	53	1.99907e-15	1.16452e-13	0.111522	0.16162	0.0112083	0.0222002	-0.222738	6.47268	6.69542	-0.203	6.469	6.672	LIVER	44	44	0.201253	0.370199	0.16826	0.134099	0.0253661	0.0202161
1457167_at	Mm.17616.1	BB140799	Mm.17616	Mm.17616	July 2007 (Mouse Genome Sequencing Consortium and NCBI 37)	chrX:12319818-12320511 (-) // 26.95 // p22.2	---	26896	NP_001041673 /// NP_036135	NM_001048208 /// NM_012005	1349442	NA	NA	chrX	12319818	12320511	mediator complex subunit 14	Med14	148	0	0	1	0	0	0	KIDNEY	99	53	0.0302303	0.0173931	0.219897	0.266776	0.0221005	0.0366445	-0.103682	7.20696	7.31064	-0.081	7.187	7.268	LIVER	44	44	0.0490336	0.0518948	0.21082	0.235606	0.0317822	0.0355189
1450229_at	Mm.42032.1	AB019028	Mm.42032	Mm.17616	July 2007 (Mouse Genome Sequencing Consortium and NCBI 37)	chrX:12320501-12339097 (-) // 86.22 // p22.2	ENSMUSG00000064127	26896	NP_001041673 /// NP_036135	NM_001048208 /// NM_012005	1349442	protein_coding	0	chrX	12320501	12339097	mediator complex subunit 14	Med14	149	-1	0	0	0	0	0	KIDNEY	99	53	3.4799e-13	5.09137e-14	0.314457	0.377183	0.0316042	0.05181	-0.539975	7.99267	8.53264	-0.565	7.968	8.533	LIVER	44	44	0.930531	0.865713	0.283642	0.266651	0.0427606	0.0401992
1458164_at	Mm.188495.1	BB128089	Mm.188495	---	July 2007 (Mouse Genome Sequencing Consortium and NCBI 37)	chrX:12397984-12398618 (+) // 21.05 // p22.2	ENSMUSG00000085891	552913	---	---	---	lincRNA	NA	chrX	12397984	12398618	hypothetical LOC552913	LOC552913	150	0	0	0	0	0	0	KIDNEY	99	53	0.924533	0.907286	0.130886	0.0991873	0.0131545	0.0136244	0.00220983	6.56761	6.5654	0.01	6.57	6.56	LIVER	44	44	0.917342	0.739076	0.22181	0.181251	0.033439	0.0273247
1460600_at	Mm.38094.1	AW550321	Mm.38094	---	July 2007 (Mouse Genome Sequencing Consortium and NCBI 37)	chrX:12514862-12515668 (+) // 100.0 // p22.2	---	245350	XP_141626	XM_141626	---	NA	NA	chrX	12514862	12515668	ubiquitin-conjugating enzyme E2Q (putative) 2 pseudogene	AA414768	151	-1	0	0	0	0	0	KIDNEY	99	53	0.000859662	0.000729473	0.0943818	0.115052	0.00948573	0.0158036	-0.0644826	6.15912	6.2236	-0.052	6.155	6.207	LIVER	44	44	0.0353744	0.0505078	0.148655	0.16719	0.0224107	0.0252049
1453549_at	Mm.159405.1	AK015661	Mm.159405	---	July 2007 (Mouse Genome Sequencing Consortium and NCBI 37)	chrX:12571874-12573034 (+) // 73.03 // p22.2	---	75037	---	---	1922287	NA	NA	chrX	12571874	12573034	RIKEN cDNA 4930500G05 gene	4930500G05Rik	152	0	0	0	0	0	0	KIDNEY	99	53	0.612516	0.546813	0.129897	0.147617	0.0130551	0.0202767	-0.014583	7.30817	7.32275	-0.006	7.295	7.301	LIVER	44	44	0.281347	0.54873	0.322931	0.338395	0.0486837	0.051015
1452549_at	Mm.214643.1	AJ319753	Mm.214643	Mm.424029	July 2007 (Mouse Genome Sequencing Consortium and NCBI 37)	chrX:12605186-12605403 (-) // 47.47 // p22.2	ENSMUSG00000049276	260300	---	---	2686395	NA	9	chrX	12605186	12605403	predicted gene 1549	Gm1549	153	-1	0	0	0	0	0	KIDNEY	99	53	0.00563528	0.00671913	0.169163	0.188143	0.0170015	0.0258434	-0.0856846	6.57592	6.6616	-0.048	6.584	6.632	LIVER	44	44	0.755503	0.849997	0.112875	0.172957	0.0170166	0.0260743
1420922_at	Mm.396.1	AW107303	Mm.396	Mm.242646	July 2007 (Mouse Genome Sequencing Consortium and NCBI 37)	chrX:12648662-12749154 (+) // 97.94 // p22.2	ENSMUSG00000031010	22284	NP_033507	NM_009481	894681	protein_coding	0	chrX	12648662	12749154	ubiquitin specific peptidase 9, X chromosome	Usp9x	154	0	0	0	0	0	0	KIDNEY	99	53	0.585654	0.583471	0.314078	0.332808	0.031566	0.0457147	0.0305596	9.84462	9.81406	0.037	9.864	9.827	LIVER	44	44	0.332653	0.37164	0.300973	0.280004	0.0453733	0.0422121
1420923_at	Mm.396.1	AW107303	Mm.396	Mm.242646	July 2007 (Mouse Genome Sequencing Consortium and NCBI 37)	chrX:12648662-12749154 (+) // 97.94 // p22.2	ENSMUSG00000031010	22284	NP_033507	NM_009481	894681	protein_coding	0	chrX	12648662	12749154	ubiquitin specific peptidase 9, X chromosome	Usp9x	155	0	0	0	0	0	0	KIDNEY	99	53	0.310143	0.303796	0.12623	0.134921	0.0126866	0.0185328	-0.0232142	5.7799	5.80311	-0.005	5.762	5.767	LIVER	44	44	0.656805	0.958812	0.104882	0.132249	0.0158115	0.0199374
1450037_at	Mm.396.1	AW107303	Mm.396	Mm.242646	July 2007 (Mouse Genome Sequencing Consortium and NCBI 37)	chrX:12648662-12749154 (+) // 97.94 // p22.2	ENSMUSG00000031010	22284	NP_033507	NM_009481	894681	protein_coding	0	chrX	12648662	12749154	ubiquitin specific peptidase 9, X chromosome	Usp9x	156	0	0	0	0	0	0	KIDNEY	99	53	0.926069	0.800111	0.221338	0.191787	0.0222454	0.026344	0.00874976	5.92435	5.9156	-0.019	5.873	5.892	LIVER	44	44	0.970197	0.928447	0.211373	0.244292	0.0318657	0.0368284
1450038_s_at	Mm.396.1	AW107303	Mm.396	Mm.242646	July 2007 (Mouse Genome Sequencing Consortium and NCBI 37)	chrX:12648662-12749154 (+) // 97.94 // p22.2	ENSMUSG00000031010	22284	NP_033507	NM_009481	894681	protein_coding	0	chrX	12648662	12749154	ubiquitin specific peptidase 9, X chromosome	Usp9x	157	0	-1	0	0	0	0	KIDNEY	99	53	0.88167	0.92677	0.194248	0.168874	0.0195227	0.0231967	-0.00279245	6.946	6.94879	0.017	6.925	6.908	LIVER	44	44	0.000197734	0.00021169	0.291593	0.279265	0.0439593	0.0421007
1450039_at	Mm.396.1	AW107303	Mm.396	Mm.242646	July 2007 (Mouse Genome Sequencing Consortium and NCBI 37)	chrX:12648662-12749154 (+) // 97.94 // p22.2	ENSMUSG00000031010	22284	NP_033507	NM_009481	894681	protein_coding	0	chrX	12648662	12749154	ubiquitin specific peptidase 9, X chromosome	Usp9x	158	-1	-1	0	0	0	0	KIDNEY	99	53	6.71996e-10	2.9583e-10	0.229077	0.243843	0.0230231	0.0334944	-0.284333	8.44254	8.72687	-0.293	8.453	8.746	LIVER	44	44	0.000227723	0.000440245	0.317462	0.280446	0.0478592	0.0422788
1428193_at	Mm.24116.1	AW554408	Mm.24116	Mm.242646	July 2007 (Mouse Genome Sequencing Consortium and NCBI 37)	chrX:12748780-12750454 (+) // 95.97 // p22.2 /// chrX:12768971-12770645 (+) // 95.97 // p22.2 /// chrX:12758876-12760549 (+) // 95.91 // p22.2	ENSMUSG00000031010	22284	NP_033507	NM_009481	---	protein_coding	0	chrX	12748780	12750454	ubiquitin specific peptidase 9, X chromosome	Usp9x	159	0	-1	0	0	0	0	KIDNEY	99	53	0.556745	0.309571	0.355506	0.297223	0.0357297	0.0408268	0.0553556	9.50724	9.45189	-0.011	9.447	9.458	LIVER	44	44	3.5056e-05	4.63159e-05	0.307329	0.322968	0.0463316	0.0486893
1428194_at	Mm.24116.1	AW554408	Mm.24116	Mm.242646	July 2007 (Mouse Genome Sequencing Consortium and NCBI 37)	chrX:12748780-12750454 (+) // 95.97 // p22.2 /// chrX:12768971-12770645 (+) // 95.97 // p22.2 /// chrX:12758876-12760549 (+) // 95.91 // p22.2	ENSMUSG00000031010	22284	NP_033507	NM_009481	---	protein_coding	0	chrX	12748780	12750454	ubiquitin specific peptidase 9, X chromosome	Usp9x	160	0	-1	0	0	0	0	KIDNEY	99	53	0.649623	0.484729	0.470967	0.480458	0.047334	0.065996	0.0569493	9.12723	9.07028	0.023	9.127	9.104	LIVER	44	44	0.000369133	0.0194509	0.556058	0.489	0.0838289	0.0737196
1442492_at	Mm.24907.1	C76381	Mm.24907	---	July 2007 (Mouse Genome Sequencing Consortium and NCBI 37)	chrX:12797730-12798564 (-) // 27.78 // p22.2	---	52003	---	---	1098764	NA	NA	chrX	12797730	12798564	DNA segment, Chr X, ERATO Doi 11, expressed	DXErtd11e	161	0	0	0	0	0	0	KIDNEY	99	53	0.0594522	0.040845	0.124087	0.143006	0.0124712	0.0196434	-0.0482481	7.32624	7.37449	-0.024	7.336	7.36	LIVER	44	44	0.0229468	0.0255754	0.19006	0.202052	0.0286527	0.0304604
1459059_at	Mm.75434.1	BB648418	Mm.75434	---	July 2007 (Mouse Genome Sequencing Consortium and NCBI 37)	chrX:12811766-12812075 (-) // 73.59 // p22.2	---	72122	---	---	1919372	NA	NA	chrX	12811766	12812075	RIKEN cDNA 2010308F09 gene	2010308F09Rik	162	0	0	0	0	0	0	KIDNEY	99	53	0.168694	0.102963	0.109785	0.120224	0.0110338	0.016514	-0.0326903	6.4974	6.53009	-0.029	6.5	6.529	LIVER	44	44	0.114093	0.0557195	0.240839	0.167305	0.0363079	0.0252222
1416467_at	Mm.88188.1	L25126	Mm.88188	Mm.289662	July 2007 (Mouse Genome Sequencing Consortium and NCBI 37)	chrX:12858147-12870179 (+) // 97.94 // p22.2	ENSMUSG00000000787	13205	NP_034158	NM_010028	103064	protein_coding	0	chrX	12858147	12870179	DEAD/H (Asp-Glu-Ala-Asp/His) box polypeptide 3, X-linked	Ddx3x	163	1	1	1	0	1	1	KIDNEY	99	53	4.34342e-07	6.42316e-05	0.429801	0.375572	0.0431966	0.0515888	0.278791	11.8263	11.5475	0.289	11.881	11.592	LIVER	44	44	0.0012579	0.00377809	0.360009	0.377549	0.0542734	0.0569177
1423042_at	Mm.18459.1	BF123067	Mm.18459	Mm.289662	July 2007 (Mouse Genome Sequencing Consortium and NCBI 37)	chrX:12868948-12871177 (+) // 84.34 // p22.2 /// chr6:102886169-102887552 (-) // 51.09 // q16.3	ENSMUSG00000000787 /// ENSMUSG00000060628	13205	NP_034158	NM_010028	103064	protein_coding	0	chrX	12868948	12871177	DEAD/H (Asp-Glu-Ala-Asp/His) box polypeptide 3, X-linked	Ddx3x	164	1	1	1	1	1	1	KIDNEY	99	53	1.62722e-16	3.59389e-19	0.228302	0.23119	0.0229452	0.0317564	0.430545	13.8381	13.4076	0.42	13.819	13.399	LIVER	44	44	2.31365e-07	3.23764e-05	0.25992	0.333185	0.0391844	0.0502295
1423043_s_at	Mm.18459.1	BF123067	Mm.18459	Mm.289662	July 2007 (Mouse Genome Sequencing Consortium and NCBI 37)	chrX:12868948-12871177 (+) // 84.34 // p22.2 /// chr6:102886169-102887552 (-) // 51.09 // q16.3	ENSMUSG00000000787	13205	NP_034158	NM_010028	103064	protein_coding	0	chrX	12868948	12871177	DEAD/H (Asp-Glu-Ala-Asp/His) box polypeptide 3, X-linked	Ddx3x	165	1	1	1	0	1	1	KIDNEY	99	53	1.40154e-13	6.44639e-08	0.430567	0.474016	0.0432736	0.065111	0.457528	14.6288	14.1713	0.434	14.737	14.303	LIVER	44	44	3.65825e-08	9.03253e-05	0.53617	0.337114	0.0808307	0.0508218
1446344_at	Mm.90233.1	BB178550	Mm.90233	Mm.90233	July 2007 (Mouse Genome Sequencing Consortium and NCBI 37)	chrX:13065780-13066446 (+) // 84.97 // p22.2	ENSMUSG00000051228	236690	NP_775591	NM_173415	2448607	protein_coding	0	chrX	13065780	13066446	nyctalopin	Nyx	166	0	0	0	0	1	0	KIDNEY	99	53	0.531087	0.570553	0.156724	0.148747	0.0157513	0.020432	-0.0146775	6.96645	6.98113	-0.008	6.978	6.986	LIVER	44	44	0.0195916	0.0106537	0.200345	0.166053	0.0302031	0.0250334
1447302_at	Mm.70998.1	BE956835	Mm.70998	Mm.362218	July 2007 (Mouse Genome Sequencing Consortium and NCBI 37)	chrX:13069488-13069946 (+) // 98.91 // p22.2	---	---	---	---	---	NA	NA	chrX	13069488	13069946	---	---	167	0	0	0	0	1	0	KIDNEY	99	53	1	0.999227	0.302353	0.289517	0.0303876	0.0397682	-4.85992e-05	8.87012	8.87017	-0.02	8.861	8.881	LIVER	44	44	0.586385	0.927916	0.194278	0.179014	0.0292885	0.0269873
1455406_at	Mm.23057.1	AV251542	Mm.23057	Mm.327591	July 2007 (Mouse Genome Sequencing Consortium and NCBI 37)	chrX:13094205-13095256 (-) // 93.66 // p22.2	ENSMUSG00000031012	12361	NP_033936	NM_009806	---	protein_coding	0	chrX	13094205	13095256	calcium/calmodulin-dependent serine protein kinase (MAGUK family)	Cask	168	1	-1	0	0	0	0	KIDNEY	99	53	3.11974e-06	2.34149e-06	0.15596	0.153343	0.0156745	0.0210632	0.130976	6.51107	6.38009	0.115	6.499	6.384	LIVER	44	44	1.16388e-07	1.40939e-07	0.249725	0.261626	0.0376474	0.0394416
1422518_at	Mm.10735.1	BM938489	Mm.10735	Mm.327591	July 2007 (Mouse Genome Sequencing Consortium and NCBI 37)	chrX:13098096-13423682 (-) // 97.49 // p22.2	ENSMUSG00000031012	12361	NP_033936	NM_009806	---	protein_coding	0	chrX	13098096	13423682	calcium/calmodulin-dependent serine protein kinase (MAGUK family)	Cask	169	1	-1	0	0	0	0	KIDNEY	99	53	5.10553e-07	4.66381e-08	0.254843	0.229911	0.0256126	0.0315806	0.237786	7.73733	7.49955	0.217	7.738	7.521	LIVER	44	44	1.01554e-05	5.35219e-05	0.367745	0.364024	0.0554397	0.0548786
1422519_at	Mm.10735.1	BM938489	Mm.10735	Mm.327591	July 2007 (Mouse Genome Sequencing Consortium and NCBI 37)	chrX:13098096-13423682 (-) // 97.49 // p22.2	ENSMUSG00000031012	12361	NP_033936	NM_009806	1309489	protein_coding	0	chrX	13098096	13423682	calcium/calmodulin-dependent serine protein kinase (MAGUK family)	Cask	170	1	-1	0	0	0	0	KIDNEY	99	53	0.000509306	0.000215591	0.234696	0.170863	0.0235878	0.0234698	0.126516	7.65438	7.52787	0.123	7.681	7.558	LIVER	44	44	0.000422424	0.00401216	0.226436	0.319446	0.0341365	0.0481584
1427692_a_at	Mm.10735.2	Y17137	Mm.10735	Mm.327591	July 2007 (Mouse Genome Sequencing Consortium and NCBI 37)	chrX:13131709-13423682 (-) // 96.35 // p22.2	ENSMUSG00000031012	12361	NP_033936	NM_009806	1309489	protein_coding	0	chrX	13131709	13423682	calcium/calmodulin-dependent serine protein kinase (MAGUK family)	Cask	171	0	0	0	0	0	0	KIDNEY	99	53	0.0110191	0.0088253	0.241271	0.242432	0.0242487	0.0333007	0.109912	7.20623	7.09632	0.123	7.205	7.082	LIVER	44	44	0.806498	0.642292	0.201355	0.207489	0.0303554	0.0312801
1422542_at	Mm.89979.1	NM_011823	Mm.89979	Mm.391232	July 2007 (Mouse Genome Sequencing Consortium and NCBI 37)	chrX:13209922-13217997 (+) // 99.63 // p22.2	ENSMUSG00000040229	23890	NP_035953	NM_011823	1346334	protein_coding	0	chrX	13209922	13217997	G protein-coupled receptor 34	Gpr34	172	0	0	1	0	0	0	KIDNEY	99	53	0.852768	0.822861	0.068948	0.0603478	0.00692953	0.00828941	0.00242405	5.75271	5.75028	0.007	5.752	5.745	LIVER	44	44	0.143624	0.195851	0.136864	0.12622	0.0206331	0.0190284
1445152_at	Mm.174013.1	BG071771	---	---	July 2007 (Mouse Genome Sequencing Consortium and NCBI 37)	chrX:13282212-13282948 (-) // 47.32 // p22.2	---	---	---	---	---	NA	NA	chrX	13282212	13282948	---	---	173	0	0	0	0	0	0	KIDNEY	99	53	0.384337	0.582577	0.11081	0.105736	0.0111369	0.0145239	0.010089	6.50292	6.49283	0.017	6.512	6.495	LIVER	44	44	0.0214528	0.0263938	0.145872	0.148257	0.0219911	0.0223505
1419541_at	Mm.50369.1	NM_026128	Mm.50369	Mm.50369	July 2007 (Mouse Genome Sequencing Consortium and NCBI 37)	chrX:14687711-14689038 (-) // 100.0 // p22.2	ENSMUSG00000045217	67395	NP_080404	NM_026128 /// NR_033171	1914645	protein_coding	5	chrX	14687711	14689038	protein phosphatase 1 regulatory subunit 2 pseudogene	4930403L05Rik	174	0	-1	0	0	0	0	KIDNEY	99	53	0.537444	0.697905	0.119377	0.11352	0.0119979	0.0155931	-0.00765657	7.39134	7.399	-0.013	7.391	7.404	LIVER	44	44	0.00222019	0.00160115	0.225864	0.152603	0.0340503	0.0230057
1419143_at	Mm.45302.1	NM_025738	Mm.45302	Mm.45302	July 2007 (Mouse Genome Sequencing Consortium and NCBI 37)	chrX:16099994-16100817 (+) // 89.1 // p22.2	ENSMUSG00000023257	664723 /// 664725 /// 66742	NP_001035030 /// NP_001035032 /// NP_080014 /// XP_001471627 /// XP_001471629	NM_001039941 /// NM_001039943 /// NM_025738 /// XM_001471577 /// XM_001471579	3616441 /// 3616441 /// 3616441	protein_coding	10	chrX	16099994	16100817	cysteine-rich perinuclear theca 1 /// cysteine-rich perinuclear theca 7 /// cysteine-rich perinuclear theca 8	Cypt1 /// Cypt7 /// Cypt8	175	0	0	0	0	0	0	KIDNEY	99	53	0.289431	0.254628	0.137659	0.139604	0.0138352	0.0191761	-0.0270852	6.38642	6.41351	-0.018	6.388	6.406	LIVER	44	44	0.0747056	0.0667265	0.164122	0.165939	0.0247423	0.0250163
1447428_at	Mm.151193.1	AW123295	---	---	July 2007 (Mouse Genome Sequencing Consortium and NCBI 37)	chrX:16195143-16195555 (+) // 90.29 // p22.2	---	---	---	---	---	NA	NA	chrX	16195143	16195555	---	---	176	0	0	0	0	0	0	KIDNEY	99	53	1	0.885374	0.102866	0.0938968	0.0103384	0.0128977	0.00238822	6.15488	6.15249	0.004	6.146	6.142	LIVER	44	44	0.668864	0.954423	0.178557	0.224221	0.0269184	0.0338026
1428667_at	Mm.21108.1	AW986246	Mm.21108	Mm.21108	July 2007 (Mouse Genome Sequencing Consortium and NCBI 37)	chrX:16196827-16262870 (+) // 99.76 // p22.2	ENSMUSG00000025037	17161	NP_776101	NM_173740	96915	protein_coding	0	chrX	16196827	16262870	monoamine oxidase A	Maoa	177	1	1	0	0	0	0	KIDNEY	99	53	6.6366e-19	1.38597e-21	0.259892	0.275089	0.0261201	0.0377864	0.560045	10.0133	9.45321	0.529	10.009	9.48	LIVER	44	44	1.29142e-08	1.48464e-08	0.391864	0.248396	0.0590757	0.0374471
1442676_at	Mm.87647.1	AV356118	Mm.87647	Mm.21108	July 2007 (Mouse Genome Sequencing Consortium and NCBI 37)	chrX:16262773-16263384 (+) // 99.35 // p22.2	ENSMUSG00000025037	17161	NP_776101	NM_173740	---	protein_coding	0	chrX	16262773	16263384	monoamine oxidase A	Maoa	178	1	1	0	0	0	0	KIDNEY	99	53	0.000380605	0.000341211	0.111767	0.106887	0.011233	0.014682	0.0683438	6.54778	6.47943	0.073	6.549	6.476	LIVER	44	44	0.000159559	0.000225963	0.208041	0.25318	0.0313634	0.0381683
1434354_at	Mm.30026.1	BB549292	Mm.30026	Mm.241656	July 2007 (Mouse Genome Sequencing Consortium and NCBI 37)	chrX:16286407-16309305 (-) // 97.86 // p22.2	ENSMUSG00000040147	109731	NP_766366	NM_172778	96916	protein_coding	1	chrX	16286407	16309305	monoamine oxidase B	Maob	179	1	1	0	0	-1	0	KIDNEY	99	53	4.56971e-07	1.2251e-07	0.677587	0.218887	0.0681	0.0300665	0.416714	7.23324	6.81653	0.286	7.085	6.799	LIVER	44	44	2.23238e-16	1.75028e-13	0.353347	0.202349	0.0532691	0.0305052
1449251_at	Mm.5014.1	NM_010883	Mm.5014	Mm.5014	July 2007 (Mouse Genome Sequencing Consortium and NCBI 37)	chrX:16462649-16488873 (-) // 95.77 // p22.2	---	17986	NP_035013	NM_010883	102570	NA	NA	chrX	16462649	16488873	Norrie disease (pseudoglioma) (human)	Ndp	180	0	0	0	0	0	0	KIDNEY	99	53	0.191922	0.236649	0.0880849	0.0952711	0.00885286	0.0130865	-0.0188109	6.23943	6.25825	-0.009	6.239	6.248	LIVER	44	44	0.451995	0.44156	0.12971	0.170248	0.0195546	0.0256659
1428638_at	Mm.66672.1	BE956904	Mm.66672	Mm.248531	July 2007 (Mouse Genome Sequencing Consortium and NCBI 37)	chrX:16709174-16896494 (-) // 98.55 // p22.2	ENSMUSG00000025038	74405	NP_083192	NM_028916	1921655	protein_coding	0	chrX	16709174	16896494	EF-hand domain (C-terminal) containing 2	Efhc2	181	0	0	0	0	0	0	KIDNEY	99	53	0.0287847	0.0519562	0.117229	0.112793	0.0117819	0.0154933	0.0382438	7.11026	7.07202	0.028	7.103	7.075	LIVER	44	44	0.930531	0.711954	0.193866	0.284321	0.0292263	0.0428629
1436278_at	Mm.153994.1	BM934468	Mm.153994	Mm.294838	July 2007 (Mouse Genome Sequencing Consortium and NCBI 37)	chrX:17132725-17133442 (-) // 58.95 // p22.13	---	---	---	---	---	NA	NA	chrX	17132725	17133442	---	---	182	1	0	0	0	0	0	KIDNEY	99	53	0.00164847	0.000911524	0.224791	0.188353	0.0225924	0.0258723	0.116746	6.77758	6.66083	0.119	6.736	6.617	LIVER	44	44	0.150648	0.0857901	0.242519	0.15583	0.036561	0.0234922
1424215_at	Mm.41558.1	BC012515	Mm.41558	Mm.41558	July 2007 (Mouse Genome Sequencing Consortium and NCBI 37)	chrX:17133689-17149423 (-) // 98.74 // p22.13	ENSMUSG00000025040	72018	NP_082334	NM_028058	1919268	protein_coding	0	chrX	17133689	17149423	FUN14 domain containing 1	Fundc1	183	1	1	1	0	1	0	KIDNEY	99	53	7.2267e-06	1.5345e-06	0.248158	0.199405	0.0249408	0.0273903	0.186835	10.6226	10.4358	0.203	10.622	10.419	LIVER	44	44	0.000322116	0.00117344	0.315022	0.314144	0.0474913	0.047359
1453369_a_at	Mm.41558.2	AK007686	Mm.41558	Mm.41558	July 2007 (Mouse Genome Sequencing Consortium and NCBI 37)	chrX:17134649-17148767 (-) // 99.9 // p22.13	ENSMUSG00000025040	72018	NP_082334	NM_028058	1919268	protein_coding	0	chrX	17134649	17148767	FUN14 domain containing 1	Fundc1	184	0	0	0	0	0	0	KIDNEY	99	53	0.858842	0.687897	0.288744	0.226625	0.0290198	0.0311294	0.0171344	9.88461	9.86747	0.02	9.852	9.832	LIVER	44	44	0.36261	0.514558	0.257533	0.3359	0.0388246	0.0506388
1432469_at	Mm.159027.1	AK007061	Mm.159027	Mm.159027	July 2007 (Mouse Genome Sequencing Consortium and NCBI 37)	chrX:17722982-17723822 (+) // 99.88 // p22.13	ENSMUSG00000025043	73547	NP_082844	NM_028568	1920797	protein_coding	5	chrX	17722982	17723822	dual specificity phosphatase 21	Dusp21	185	0	0	0	0	0	0	KIDNEY	99	53	0.0385919	0.0276859	0.150622	0.170643	0.0151381	0.0234397	-0.0623878	6.59356	6.65594	-0.016	6.578	6.594	LIVER	44	44	0.336833	0.526883	0.174294	0.205576	0.0262757	0.0309918
1427672_a_at	Mm.28750.2	AJ002730	Mm.28750	Mm.257498	July 2007 (Mouse Genome Sequencing Consortium and NCBI 37)	chrX:17740544-17855992 (+) // 99.95 // p22.13	ENSMUSG00000037369	22289	NP_033509	NM_009483	1095419	protein_coding	NA	chrX	17740544	17855992	4lysine (K)-specific demethylase 6A	Kdm6a	186	1	1	1	0	1	1	KIDNEY	99	53	3.41589e-21	2.20644e-28	0.374451	0.371169	0.0376337	0.050984	0.959403	10.2335	9.27413	0.957	10.229	9.272	LIVER	44	44	4.19418e-14	4.28264e-15	0.231425	0.291807	0.0348886	0.0439916
1441201_at	Mm.218660.1	BM239885	---	---	July 2007 (Mouse Genome Sequencing Consortium and NCBI 37)	chrX:17763290-17763854 (+) // 14.18 // p22.13	---	---	---	---	---	NA	NA	chrX	17763290	17763854	---	---	187	0	0	0	0	0	0	KIDNEY	99	53	0.0501966	0.0601719	0.158004	0.157539	0.01588	0.0216397	-0.0509905	6.07086	6.12185	-0.063	6.077	6.14	LIVER	44	44	0.432216	0.440346	0.129231	0.136077	0.0194823	0.0205144
1446278_at	Mm.207407.1	BB077029	Mm.207407	Mm.446257	July 2007 (Mouse Genome Sequencing Consortium and NCBI 37)	chrX:17804913-17805592 (+) // 60.09 // p22.13	---	---	---	---	---	NA	NA	chrX	17804913	17805592	---	---	188	1	1	1	0	1	1	KIDNEY	99	53	9.42739e-08	2.40222e-10	0.249461	0.169557	0.0250717	0.0232904	0.233487	6.84281	6.60932	0.158	6.769	6.611	LIVER	44	44	6.58276e-06	1.4113e-05	0.248271	0.234116	0.0374283	0.0352943
1446234_at	Mm.213244.1	BB125985	Mm.213244	Mm.446257	July 2007 (Mouse Genome Sequencing Consortium and NCBI 37)	chrX:17805383-17806066 (+) // 83.33 // p22.13	---	---	---	---	---	NA	NA	chrX	17805383	17806066	---	---	189	1	1	1	0	1	1	KIDNEY	99	53	5.55267e-15	3.20969e-18	0.492853	0.263406	0.0495336	0.0361816	0.610209	7.15059	6.54038	0.522	7.048	6.526	LIVER	44	44	9.03087e-09	2.50688e-08	0.30003	0.311569	0.0452312	0.0469708
1427235_at	Mm.28750.1	BG076105	Mm.28750	Mm.257498	July 2007 (Mouse Genome Sequencing Consortium and NCBI 37)	chrX:17818825-17856644 (+) // 97.87 // p22.13	ENSMUSG00000037369	22289	NP_033509	NM_009483	1095419	protein_coding	NA	chrX	17818825	17856644	4lysine (K)-specific demethylase 6A	Kdm6a	190	1	1	1	1	1	1	KIDNEY	99	53	9.72153e-19	2.2652e-25	0.557191	0.41766	0.0559998	0.05737	1.03825	8.51587	7.47762	1.103	8.502	7.399	LIVER	44	44	1.87713e-07	1.72979e-07	0.532548	0.585033	0.0802847	0.0881971
1440524_at	Mm.207620.1	BB239851	Mm.207620	Mm.257498	July 2007 (Mouse Genome Sequencing Consortium and NCBI 37)	chrX:17835429-17835966 (+) // 9.32 // p22.13	ENSMUSG00000037369	22289	NP_033509	NM_009483	1095419	protein_coding	NA	chrX	17835429	17835966	4lysine (K)-specific demethylase 6A	Kdm6a	191	0	0	0	0	0	0	KIDNEY	99	53	0.270508	0.219987	0.283571	0.321661	0.0285	0.0441836	-0.0649158	7.62099	7.68591	-0.058	7.614	7.672	LIVER	44	44	0.130327	0.298691	0.173891	0.199944	0.026215	0.0301427
1445198_at	Mm.131877.1	BB306686	Mm.131877	Mm.257498	July 2007 (Mouse Genome Sequencing Consortium and NCBI 37)	chrX:17854669-17855386 (+) // 95.95 // p22.13	ENSMUSG00000037369	22289	NP_033509	NM_009483	1095419	protein_coding	NA	chrX	17854669	17855386	4lysine (K)-specific demethylase 6A	Kdm6a	192	1	1	1	0	1	1	KIDNEY	99	53	1.85033e-06	8.94752e-08	0.156246	0.104708	0.0157034	0.0143827	0.120047	6.26842	6.14838	0.104	6.251	6.147	LIVER	44	44	3.3196e-07	8.80632e-07	0.221877	0.335344	0.0334493	0.0505551
1453669_at	Mm.159617.1	BB514976	Mm.159617	Mm.159617	July 2007 (Mouse Genome Sequencing Consortium and NCBI 37)	chrX:17995552-18038403 (-) // 99.78 // p22.13	ENSMUSG00000037358	75905	NP_780437	NM_175228	---	protein_coding	NA	chrX	17995552	18038403	RIKEN cDNA 4930578C19 gene	4930578C19Rik	193	-1	0	0	0	0	0	KIDNEY	99	53	0.00841682	0.00134696	0.16498	0.13976	0.0165811	0.0191975	-0.0832338	6.11203	6.19526	-0.046	6.133	6.179	LIVER	44	44	0.316266	0.320321	0.103649	0.107054	0.0156257	0.016139
1449402_at	Mm.44827.1	AB046929	Mm.44827	Mm.44827	July 2007 (Mouse Genome Sequencing Consortium and NCBI 37)	chrX:19636671-19674647 (+) // 96.7 // p22.12	ENSMUSG00000037347	60322	NP_068361	NM_021715	1891767	protein_coding	0	chrX	19636671	19674647	carbohydrate (N-acetylglucosamino) sulfotransferase 7	Chst7	194	-1	0	0	0	0	0	KIDNEY	99	53	3.62345e-24	7.71546e-45	0.208267	0.345442	0.0209316	0.04745	-1.67304	7.95379	9.62683	-1.692	7.945	9.637	LIVER	44	44	0.970197	0.899485	0.174256	0.180779	0.02627	0.0272534
1454897_at	Mm.200919.2	AV330057	Mm.200919	---	July 2007 (Mouse Genome Sequencing Consortium and NCBI 37)	chrX:19675976-19677397 (-) // 94.83 // p22.12	---	102913	---	---	2147890	NA	NA	chrX	19675976	19677397	RIKEN cDNA 6330509M05 gene	6330509M05Rik	195	0	0	0	0	0	0	KIDNEY	99	53	0.0212027	0.00630461	0.105115	0.0825072	0.0105644	0.0113332	0.0430215	5.85004	5.80702	0.029	5.839	5.81	LIVER	44	44	0.970197	0.697819	0.220182	0.15085	0.0331937	0.0227414
1438797_at	Mm.200919.3	BB078988	Mm.200919	Mm.392827	July 2007 (Mouse Genome Sequencing Consortium and NCBI 37)	chrX:19675992-19677379 (+) // 95.11 // p22.12	---	---	---	---	---	NA	NA	chrX	19675992	19677379	---	---	196	-1	0	0	0	0	0	KIDNEY	99	53	5.73996e-12	2.8219e-09	0.149113	0.240091	0.0149864	0.0329791	-0.244634	6.59054	6.83517	-0.182	6.588	6.77	LIVER	44	44	0.312253	0.145397	0.126907	0.158524	0.019132	0.0238984
1437421_at	Mm.40530.1	BB332988	Mm.40530	---	July 2007 (Mouse Genome Sequencing Consortium and NCBI 37)	chrX:19678581-19680029 (-) // 99.93 // p22.12	---	102913	---	---	2147890	NA	NA	chrX	19678581	19680029	RIKEN cDNA 6330509M05 gene	6330509M05Rik	197	0	0	0	0	0	0	KIDNEY	99	53	0.608444	0.353711	0.0968104	0.091411	0.00972981	0.0125563	-0.0147934	6.09041	6.10521	-0.007	6.094	6.101	LIVER	44	44	0.472269	0.481122	0.138942	0.139769	0.0209464	0.021071
1419585_at	Mm.88485.1	BF168611	Mm.88485	Mm.288141	July 2007 (Mouse Genome Sequencing Consortium and NCBI 37)	chrX:19941700-19976461 (+) // 90.89 // p22.12	ENSMUSG00000060090	19889	NP_598430	NM_133669	---	protein_coding	0	chrX	19941700	19976461	retinitis pigmentosa 2 homolog (human)	Rp2h	198	0	0	0	0	0	0	KIDNEY	99	53	0.199273	0.147587	0.133186	0.124062	0.0133857	0.0170412	-0.0315965	6.93325	6.96485	-0.017	6.929	6.946	LIVER	44	44	0.20722	0.176942	0.1744	0.20165	0.0262918	0.0303999
1419586_at	Mm.88485.1	BF168611	Mm.88485	Mm.288141	July 2007 (Mouse Genome Sequencing Consortium and NCBI 37)	chrX:19941700-19976461 (+) // 90.89 // p22.12	ENSMUSG00000060090	19889	NP_598430	NM_133669	---	protein_coding	0	chrX	19941700	19976461	retinitis pigmentosa 2 homolog (human)	Rp2h	199	0	0	0	0	0	0	KIDNEY	99	53	0.881669	0.975386	0.166282	0.172803	0.016712	0.0237364	0.000897846	6.2116	6.2107	0.005	6.203	6.198	LIVER	44	44	0.851806	0.719843	0.186428	0.231183	0.028105	0.0348521
1419587_s_at	Mm.88485.1	BF168611	Mm.88485	Mm.288141	July 2007 (Mouse Genome Sequencing Consortium and NCBI 37)	chrX:19941700-19976461 (+) // 90.89 // p22.12	ENSMUSG00000060090	19889	NP_598430	NM_133669	1277953	protein_coding	0	chrX	19941700	19976461	retinitis pigmentosa 2 homolog (human)	Rp2h	200	0	0	0	0	0	0	KIDNEY	99	53	0.531084	0.332529	0.158503	0.135287	0.0159301	0.0185831	0.0238134	5.85689	5.83308	-0.013	5.813	5.826	LIVER	44	44	0.0655651	0.0173223	0.195911	0.282766	0.0295346	0.0426285
1434061_at	Mm.32300.1	BB431808	Mm.32300	Mm.288141	July 2007 (Mouse Genome Sequencing Consortium and NCBI 37)	chrX:19976041-19977980 (+) // 89.84 // p22.12	ENSMUSG00000060090	19889	NP_598430	NM_133669	1277953	protein_coding	0	chrX	19976041	19977980	retinitis pigmentosa 2 homolog (human)	Rp2h	201	1	1	0	0	0	0	KIDNEY	99	53	0.00202036	0.00128736	0.485995	0.433047	0.0488444	0.0594835	0.253869	8.49259	8.23872	0.227	8.484	8.257	LIVER	44	44	0.00118285	0.0295015	0.543455	0.536284	0.0819289	0.0808479
1454816_at	Mm.32300.1	BB431808	Mm.32300	Mm.288141	July 2007 (Mouse Genome Sequencing Consortium and NCBI 37)	chrX:19976041-19977980 (+) // 89.84 // p22.12	ENSMUSG00000060090	19889	NP_598430	NM_133669	1277953	protein_coding	0	chrX	19976041	19977980	retinitis pigmentosa 2 homolog (human)	Rp2h	202	1	1	0	0	0	0	KIDNEY	99	53	5.15661e-07	3.24974e-07	0.185006	0.158523	0.0185938	0.0217748	0.154851	6.53617	6.38132	0.17	6.517	6.347	LIVER	44	44	0.00264057	0.00987583	0.232445	0.263912	0.0350423	0.0397862
1455185_s_at	Mm.25159.1	BG064477	Mm.25159	Mm.281517	July 2007 (Mouse Genome Sequencing Consortium and NCBI 37)	chrX:20095158-20097063 (+) // 99.74 // p22.12	ENSMUSG00000037315	382207	NP_955021	NM_199317	2148019	protein_coding	0	chrX	20095158	20097063	PHD finger protein 16	Phf16	203	0	0	0	0	0	0	KIDNEY	99	53	0.0995484	0.0657982	0.217228	0.249223	0.0218322	0.0342334	-0.0755761	6.23499	6.31057	-0.058	6.203	6.261	LIVER	44	44	0.937133	0.840938	0.257526	0.198189	0.0388235	0.0298781
1448852_at	Mm.2118.1	NM_009060	Mm.2118	Mm.2118	July 2007 (Mouse Genome Sequencing Consortium and NCBI 37)	chrX:20126913-20139212 (+) // 97.5 // p22.12	ENSMUSG00000023070	19733	NP_033086	NM_009060	108024	protein_coding	0	chrX	20126913	20139212	regucalcin	Rgn	204	1	1	0	0	0	0	KIDNEY	99	53	0.000369684	5.31416e-06	1.58435	0.649879	0.159233	0.0892678	0.863656	8.54879	7.68513	0.417	7.93	7.513	LIVER	44	44	4.73393e-07	1.43514e-06	0.186155	0.273193	0.028064	0.0411854
1416056_a_at	Mm.30084.1	BC027265	Mm.30084	Mm.30084	July 2007 (Mouse Genome Sequencing Consortium and NCBI 37)	chr5:123516222-123516813 (+) // 57.39 // q23.2 /// chrX:20192451-20194728 (-) // 88.72 // p22.12	ENSMUSG00000031059	104130	NP_062308	NM_019435	1349919	protein_coding	2	chrX	20192451	20194728	NADH dehydrogenase (ubiquinone) 1 beta subcomplex, 11	Ndufb11	205	1	-1	0	0	0	0	KIDNEY	99	53	0.000450392	0.00112814	0.190527	0.194375	0.0191487	0.0266995	0.11004	15.6182	15.5081	0.146	15.615	15.469	LIVER	44	44	0.000235852	0.000177333	0.272575	0.192494	0.0410922	0.0290196
1416057_at	Mm.30084.1	BC027265	Mm.30084	Mm.30084	July 2007 (Mouse Genome Sequencing Consortium and NCBI 37)	chr5:123516222-123516813 (+) // 57.39 // q23.2 /// chrX:20192451-20194728 (-) // 88.72 // p22.12	ENSMUSG00000031059	104130	NP_062308	NM_019435	1349919	protein_coding	2	chrX	20192451	20194728	NADH dehydrogenase (ubiquinone) 1 beta subcomplex, 11	Ndufb11	206	1	0	1	-1	0	0	KIDNEY	99	53	0.000915292	0.00116591	0.248469	0.225286	0.0249721	0.0309455	0.132413	14.5755	14.4431	0.16	14.579	14.419	LIVER	44	44	0.0943962	0.371007	0.228531	0.292304	0.0344524	0.0440664
1423740_a_at	Mm.28028.1	BE553944	Mm.28028	Mm.279194	July 2007 (Mouse Genome Sequencing Consortium and NCBI 37)	chrX:20195050-20228015 (+) // 96.84 // p22.12	ENSMUSG00000031060	236732	NP_001161247 /// NP_001161248 /// NP_663602	NM_001167775 /// NM_001167776 /// NM_145627	2384310	protein_coding	NA	chrX	20195050	20228015	RNA binding motif protein 10	Rbm10	207	0	0	0	1	0	0	KIDNEY	99	53	0.361537	0.303545	0.406808	0.375934	0.0408857	0.0516385	0.0680734	9.78211	9.71404	0.026	9.798	9.772	LIVER	44	44	0.586385	0.997121	0.608901	0.437218	0.0917953	0.0659131
1423741_at	Mm.28028.1	BE553944	Mm.28028	Mm.279194	July 2007 (Mouse Genome Sequencing Consortium and NCBI 37)	chrX:20195050-20228015 (+) // 96.84 // p22.12	ENSMUSG00000031060	236732	NP_001161247 /// NP_001161248 /// NP_663602	NM_001167775 /// NM_001167776 /// NM_145627	2384310	protein_coding	NA	chrX	20195050	20228015	RNA binding motif protein 10	Rbm10	208	0	0	0	0	0	0	KIDNEY	99	53	0.979951	0.945519	0.220861	0.227303	0.0221973	0.0312225	-0.00262417	8.97026	8.97289	0.012	8.997	8.985	LIVER	44	44	0.332653	0.241185	0.27289	0.266131	0.0411397	0.0401208
1423742_at	Mm.28028.1	BE553944	Mm.28028	Mm.279194	July 2007 (Mouse Genome Sequencing Consortium and NCBI 37)	chrX:20195050-20228015 (+) // 96.84 // p22.12	ENSMUSG00000031060	236732	NP_001161247 /// NP_001161248 /// NP_663602	NM_001167775 /// NM_001167776 /// NM_145627	2384310	protein_coding	NA	chrX	20195050	20228015	RNA binding motif protein 10	Rbm10	209	-1	0	0	0	0	0	KIDNEY	99	53	0.00890861	0.0127896	0.262745	0.228564	0.0264068	0.0313957	-0.10369	8.27884	8.38253	-0.133	8.294	8.427	LIVER	44	44	0.18688	0.25251	0.319436	0.326231	0.0481567	0.0491812
1458765_at	Mm.218149.1	BM217926	Mm.218149	Mm.279194	July 2007 (Mouse Genome Sequencing Consortium and NCBI 37)	chrX:20223374-20224337 (+) // 43.21 // p22.12	---	236732	NP_001161247 /// NP_001161248 /// NP_663602	NM_001167775 /// NM_001167776 /// NM_145627	---	NA	NA	chrX	20223374	20224337	RNA binding motif protein 10	Rbm10	210	0	0	0	0	0	0	KIDNEY	99	53	0.460229	0.426911	0.155615	0.157747	0.0156399	0.0216682	-0.0213137	7.10954	7.13085	0.004	7.109	7.105	LIVER	44	44	0.768163	0.64464	0.244378	0.287252	0.0368414	0.0433048
1448116_at	Mm.1104.1	NM_009457	Mm.1104	Mm.1104	July 2007 (Mouse Genome Sequencing Consortium and NCBI 37)	chrX:20235553-20260172 (+) // 94.63 // p22.12	ENSMUSG00000001924	22201	NP_001129557 /// NP_033483	NM_001136085 /// NM_009457	98890	protein_coding	0	chrX	20235553	20260172	ubiquitin-like modifier activating enzyme 1	Uba1	211	0	0	0	0	0	0	KIDNEY	99	53	0.0445848	0.04536	0.191484	0.141306	0.0192448	0.0194099	0.0552131	12.4668	12.4116	0.064	12.486	12.422	LIVER	44	44	0.8453	0.906132	0.373764	0.38863	0.056347	0.0585882
1442767_s_at	Mm.117605.1	BB738626	Mm.117605	Mm.1104	July 2007 (Mouse Genome Sequencing Consortium and NCBI 37)	chrX:20259877-20260307 (+) // 61.57 // p22.12	ENSMUSG00000001924	22201	NP_001129557 /// NP_033483	NM_001136085 /// NM_009457	---	protein_coding	0	chrX	20259877	20260307	ubiquitin-like modifier activating enzyme 1	Uba1	212	0	0	0	0	0	0	KIDNEY	99	53	0.689033	0.844836	0.122395	0.0914147	0.0123012	0.0125568	-0.00344692	6.14423	6.14768	-0.004	6.147	6.151	LIVER	44	44	0.349572	0.448393	0.151461	0.181657	0.0228337	0.0273858
1415956_a_at	Mm.4597.1	NM_011049	Mm.4597	Mm.102574	July 2007 (Mouse Genome Sequencing Consortium and NCBI 37)	chrX:20265097-20276999 (+) // 97.36 // p22.12	ENSMUSG00000031065	18555	NP_035179	NM_011049	97516	protein_coding	0	chrX	20265097	20276999	cyclin-dependent kinase 16	Cdk16	213	0	0	0	0	0	0	KIDNEY	99	53	0.0238315	0.0113687	0.437142	0.406594	0.0439344	0.0558499	-0.182849	11.3863	11.5691	-0.152	11.366	11.518	LIVER	44	44	0.0818448	0.169887	0.370571	0.379943	0.0558657	0.0572785
1460169_a_at	Mm.4597.1	NM_011049	Mm.4597	Mm.102574	July 2007 (Mouse Genome Sequencing Consortium and NCBI 37)	chrX:20265097-20276999 (+) // 97.36 // p22.12	ENSMUSG00000031065	18555	NP_035179	NM_011049	97516	protein_coding	0	chrX	20265097	20276999	cyclin-dependent kinase 16	Cdk16	214	0	0	0	0	0	0	KIDNEY	99	53	0.42689	0.527858	0.248722	0.267903	0.0249975	0.0367994	-0.0281822	11.4694	11.4976	-0.001	11.501	11.502	LIVER	44	44	0.242315	0.349846	0.253169	0.311198	0.0381667	0.0469149
1443296_at	Mm.102574.1	AW539955	Mm.102574	Mm.102574	July 2007 (Mouse Genome Sequencing Consortium and NCBI 37)	chrX:20274200-20274826 (+) // 96.15 // p22.12	ENSMUSG00000031065	18555	NP_035179	NM_011049	97516	protein_coding	0	chrX	20274200	20274826	cyclin-dependent kinase 16	Cdk16	215	0	0	-1	0	0	0	KIDNEY	99	53	0.0795387	0.160478	0.170566	0.222004	0.0171425	0.0304946	-0.049527	7.06202	7.11155	-0.04	7.075	7.115	LIVER	44	44	0.656805	0.809697	0.182569	0.203434	0.0275232	0.0306688
1438625_s_at	Mm.4597.7	BB249447	Mm.4597	Mm.102574	July 2007 (Mouse Genome Sequencing Consortium and NCBI 37)	chrX:20276771-20277003 (+) // 61.73 // p22.12	ENSMUSG00000031065	18555	NP_035179	NM_011049	97516	protein_coding	0	chrX	20276771	20277003	cyclin-dependent kinase 16	Cdk16	216	0	0	0	0	0	0	KIDNEY	99	53	0.0706857	0.0875246	0.359574	0.295399	0.0361386	0.0405762	-0.0935704	10.5805	10.6741	-0.08	10.573	10.653	LIVER	44	44	0.0490336	0.141204	0.422621	0.330735	0.0637124	0.0498602
1438314_at	Mm.4597.6	BB431090	Mm.4597	Mm.102574	July 2007 (Mouse Genome Sequencing Consortium and NCBI 37)	chrX:20276840-20277005 (+) // 51.57 // p22.12	---	18555	NP_035179	NM_011049	97516	NA	NA	chrX	20276840	20277005	Cyclin-dependent kinase 16	Cdk16	217	0	0	0	0	0	0	KIDNEY	99	53	0.396078	0.486234	0.207889	0.20025	0.0208937	0.0275064	-0.0241334	6.53498	6.55911	-0.039	6.518	6.557	LIVER	44	44	0.508912	0.225711	0.204207	0.221731	0.0307854	0.0334272
1426539_at	Mm.34489.1	AI117611	Mm.34489	Mm.34489	July 2007 (Mouse Genome Sequencing Consortium and NCBI 37)	chrX:20281053-20297666 (+) // 94.49 // p22.12	ENSMUSG00000031066	236733	NP_663603	NM_145628	2384312	protein_coding	0	chrX	20281053	20297666	ubiquitin specific peptidase 11	Usp11	218	1	0	0	0	0	0	KIDNEY	99	53	4.91556e-05	6.06709e-05	0.231698	0.2085	0.0232865	0.0286397	0.153632	7.40086	7.24723	0.146	7.361	7.215	LIVER	44	44	0.349572	0.52421	0.17552	0.182151	0.0264606	0.0274603
1426602_at	Mm.21868.1	D00024	Mm.21868	Mm.220946	July 2007 (Mouse Genome Sequencing Consortium and NCBI 37)	chrX:20425668-20437645 (+) // 97.76 // p22.12	ENSMUSG00000001127	11836	NP_001153117 /// NP_033833	NM_001159645 /// NM_009703	88065	protein_coding	0	chrX	20425668	20437645	v-raf murine sarcoma 3611 viral oncogene homolog	Araf	219	0	0	-1	0	0	0	KIDNEY	99	53	0.655194	0.729134	0.220017	0.228111	0.0221126	0.0313334	0.013316	10.4251	10.4118	0.016	10.418	10.402	LIVER	44	44	0.0863847	0.0812455	0.281908	0.29403	0.0424992	0.0443266
1428607_at	Mm.220946.1	AK010060	Mm.220946	Mm.220946	July 2007 (Mouse Genome Sequencing Consortium and NCBI 37)	chrX:20425684-20430032 (+) // 87.86 // p22.12	ENSMUSG00000001127	11836	NP_001153117 /// NP_033833	NM_001159645 /// NM_009703	88065	protein_coding	0	chrX	20425684	20430032	v-raf murine sarcoma 3611 viral oncogene homolog	Araf	220	0	0	0	0	0	0	KIDNEY	99	53	0.11558	0.141879	0.210964	0.211051	0.0212027	0.0289901	-0.0531494	5.94574	5.99889	-0.025	5.919	5.944	LIVER	44	44	0.0562579	0.0739638	0.346537	0.362219	0.0522425	0.0546066
1435566_s_at	Mm.220946.2	BG228947	Mm.220946	Mm.220946	July 2007 (Mouse Genome Sequencing Consortium and NCBI 37)	chrX:20428615-20430030 (+) // 75.39 // p22.12	ENSMUSG00000001127	11836	NP_001153117 /// NP_033833	NM_001159645 /// NM_009703	88065	protein_coding	0	chrX	20428615	20430030	v-raf murine sarcoma 3611 viral oncogene homolog	Araf	221	-1	0	0	0	0	0	KIDNEY	99	53	3.76457e-05	0.000110961	0.299525	0.322219	0.0301034	0.0442602	-0.215453	9.76985	9.9853	-0.144	9.794	9.938	LIVER	44	44	0.498294	0.491345	0.374906	0.393293	0.0565193	0.0592912
1445693_at	Mm.166812.1	BB319063	Mm.166812	Mm.220946	July 2007 (Mouse Genome Sequencing Consortium and NCBI 37)	chrX:20431205-20431688 (+) // 98.82 // p22.12	ENSMUSG00000001127	11836	NP_001153117 /// NP_033833	NM_001159645 /// NM_009703	88065	protein_coding	0	chrX	20431205	20431688	v-raf murine sarcoma 3611 viral oncogene homolog	Araf	222	0	0	0	0	0	0	KIDNEY	99	53	0.921462	0.969365	0.127836	0.114261	0.012848	0.015695	-0.000780637	6.42146	6.42225	-0.001	6.428	6.429	LIVER	44	44	0.724143	0.661063	0.290772	0.231009	0.0438355	0.0348258
1440764_at	Mm.216042.1	AI552435	Mm.216042	Mm.220946	July 2007 (Mouse Genome Sequencing Consortium and NCBI 37)	---	ENSMUSG00000001127	11836	NP_001153117 /// NP_033833	NM_001159645 /// NM_009703	88065	protein_coding	0	chrX	---	---	v-raf murine sarcoma 3611 viral oncogene homolog	Araf	223	0	1	0	1	0	0	KIDNEY	99	53	0.409102	0.544961	0.135227	0.12485	0.0135908	0.0171495	0.0132855	6.04532	6.03204	0.031	6.041	6.01	LIVER	44	44	0.000204866	0.00167606	0.313209	0.374911	0.047218	0.05652
1451484_a_at	Mm.196611.2	BC022954	Mm.196611	Mm.439844	July 2007 (Mouse Genome Sequencing Consortium and NCBI 37)	chrX:20437638-20498044 (-) // 97.85 // p22.12	ENSMUSG00000037217	20964	NP_001104250 /// NP_038708	NM_001110780 /// NM_013680	2389091	protein_coding	0	chrX	20437638	20498044	synapsin I	Syn1	224	0	-1	0	0	0	0	KIDNEY	99	53	0.37491	0.364197	0.216961	0.209922	0.0218054	0.028835	0.0329409	7.55968	7.52674	0.009	7.562	7.553	LIVER	44	44	0.00602454	0.0380252	0.302926	0.331291	0.0456679	0.049944
1460227_at	Mm.8245.1	BC008107	Mm.8245	Mm.8245	July 2007 (Mouse Genome Sequencing Consortium and NCBI 37)	chrX:20447389-20451859 (+) // 96.91 // p22.12	ENSMUSG00000001131	21857	NP_001037849 /// NP_035723	NM_001044384 /// NM_011593	98752	protein_coding	3	chrX	20447389	20451859	tissue inhibitor of metalloproteinase 1	Timp1	225	0	0	0	0	0	0	KIDNEY	99	53	0.568486	0.623775	0.162144	0.136628	0.0162961	0.0187674	-0.0122224	7.61906	7.63128	-0.015	7.599	7.614	LIVER	44	44	0.592119	0.590671	0.184663	0.180596	0.027839	0.0272258
1452279_at	Mm.8308.1	BB800282	Mm.8308	Mm.3064	July 2007 (Mouse Genome Sequencing Consortium and NCBI 37)	chrX:20502657-20508661 (-) // 97.9 // p22.12	ENSMUSG00000001128	18636	NP_032849	NM_008823	97545	protein_coding	NA	chrX	20502657	20508661	complement factor properdin	Cfp	226	0	1	1	1	0	0	KIDNEY	99	53	0.0948686	0.0507658	0.210527	0.206642	0.0211588	0.0283845	0.0699367	7.9099	7.83996	0.018	7.894	7.876	LIVER	44	44	4.31974e-19	1.7404e-17	0.310425	0.329669	0.0467983	0.0496995
1447537_at	Mm.202779.1	AV032095	Mm.202779	---	July 2007 (Mouse Genome Sequencing Consortium and NCBI 37)	chrX:20508977-20509301 (-) // 78.21 // p22.12	---	69025	---	---	1916275	NA	NA	chrX	20508977	20509301	RIKEN cDNA 1500032P08 gene	1500032P08Rik	227	1	0	0	1	0	0	KIDNEY	99	53	7.77258e-06	7.54229e-06	0.272444	0.251215	0.0273817	0.034507	0.206728	8.30631	8.09958	0.152	8.27	8.118	LIVER	44	44	0.126111	0.167642	0.186033	0.199644	0.0280455	0.0300975
1421896_at	Mm.3064.1	AI385733	Mm.3064	Mm.405823	July 2007 (Mouse Genome Sequencing Consortium and NCBI 37)	chrX:20511284-20527723 (-) // 89.08 // p22.12	ENSMUSG00000009406	13712	NP_031948	NM_007922	101833	protein_coding	0	chrX	20511284	20527723	ELK1, member of ETS oncogene family	Elk1	228	0	-1	0	0	0	0	KIDNEY	99	53	0.380136	0.27063	0.21214	0.177342	0.0213208	0.0243597	-0.0358222	7.49812	7.53394	-0.002	7.512	7.514	LIVER	44	44	0.000533079	0.00126426	0.210737	0.172878	0.0317698	0.0260623
1421897_at	Mm.3064.1	AI385733	Mm.3064	Mm.405823	July 2007 (Mouse Genome Sequencing Consortium and NCBI 37)	chrX:20511284-20527723 (-) // 89.08 // p22.12	ENSMUSG00000009406	13712	NP_031948	NM_007922	---	protein_coding	0	chrX	20511284	20527723	ELK1, member of ETS oncogene family	Elk1	229	0	0	0	0	0	0	KIDNEY	99	53	0.491325	0.699608	0.156281	0.185695	0.0157068	0.0255072	0.0115944	7.47586	7.46426	0.027	7.463	7.436	LIVER	44	44	0.0408935	0.0507452	0.307089	0.244038	0.0462954	0.0367901
1446390_at	Mm.208938.1	BB383786	Mm.208938	Mm.405823	July 2007 (Mouse Genome Sequencing Consortium and NCBI 37)	chrX:20516949-20517504 (-) // 13.96 // p22.12	ENSMUSG00000009406	13712	NP_031948	NM_007922	---	protein_coding	0	chrX	20516949	20517504	ELK1, member of ETS oncogene family	Elk1	230	0	0	0	0	0	0	KIDNEY	99	53	0.121045	0.181265	0.0846358	0.0870761	0.00850622	0.0119608	-0.019754	5.85087	5.87062	-0.032	5.839	5.871	LIVER	44	44	0.252565	0.580917	0.141904	0.220346	0.0213928	0.0332184
1418986_a_at	Mm.34779.1	NM_013840	Mm.34779	Mm.34779	July 2007 (Mouse Genome Sequencing Consortium and NCBI 37)	chr18:37812031-37812551 (-) // 75.44 // q12.3 /// chrX:20529048-20539036 (-) // 94.88 // p22.12	ENSMUSG00000001134	22294	NP_038868	NM_013840	1277988	protein_coding	3	chrX	20529048	20539036	ubiquitously expressed transcript	Uxt	231	0	0	0	0	0	0	KIDNEY	99	53	0.748284	0.698093	0.300826	0.231323	0.0302341	0.0317747	0.0170505	9.50905	9.492	0.021	9.497	9.476	LIVER	44	44	0.0155372	0.028628	0.43036	0.593187	0.0648792	0.0894263
1445380_at	Mm.83867.1	AV248189	Mm.83867	---	July 2007 (Mouse Genome Sequencing Consortium and NCBI 37)	chrX:20563212-20563863 (+) // 54.07 // p22.12	ENSMUSG00000086877	320742	XP_001475838 /// XP_001478229	NR_027445 /// NR_027446 /// XM_001475788 /// XM_001478179	---	lincRNA	NA	chrX	20563212	20563863	RIKEN cDNA A230072C01 gene	A230072C01Rik	232	0	0	0	0	0	0	KIDNEY	99	53	0.686188	0.630071	0.164945	0.163899	0.0165776	0.0225133	0.0135043	6.55764	6.54413	0.009	6.527	6.518	LIVER	44	44	0.184098	0.376893	0.195764	0.206611	0.0295125	0.0311477
1445135_at	Mm.172788.1	BG066668	---	---	July 2007 (Mouse Genome Sequencing Consortium and NCBI 37)	chrX:20570399-20571162 (+) // 36.64 // p22.12	---	---	---	---	---	NA	NA	chrX	20570399	20571162	---	---	233	0	0	-1	0	0	0	KIDNEY	99	53	0.0631989	0.109155	0.10041	0.135115	0.0100916	0.0185595	-0.0342091	6.44826	6.48247	-0.022	6.461	6.483	LIVER	44	44	0.216407	0.259236	0.176587	0.182112	0.0266215	0.0274544
1459712_at	Mm.127097.1	BM236856	Mm.127097	Mm.170163	July 2007 (Mouse Genome Sequencing Consortium and NCBI 37)	chrX:20603309-20603719 (-) // 53.41 // p22.12	---	319535	NP_001013405 /// NP_001104546	NM_001013387 /// NM_001111076	---	NA	NA	chrX	20603309	20603719	zinc finger protein 182	Zfp182	234	0	0	0	0	0	0	KIDNEY	99	53	0.171701	0.0723755	0.125091	0.10391	0.0125721	0.0142731	0.0344683	5.71009	5.67562	0.005	5.683	5.678	LIVER	44	44	0.0520294	0.148011	0.119549	0.14603	0.0180227	0.0220149
1446820_at	Mm.210457.1	AV336222	Mm.210457	Mm.170163	July 2007 (Mouse Genome Sequencing Consortium and NCBI 37)	chrX:20603771-20604369 (-) // 85.29 // p22.12	---	319535	NP_001013405 /// NP_001104546	NM_001013387 /// NM_001111076	---	NA	NA	chrX	20603771	20604369	zinc finger protein 182	Zfp182	235	0	1	0	0	0	0	KIDNEY	99	53	0.287676	0.207426	0.151797	0.167406	0.0152562	0.0229949	-0.035021	7.08811	7.12313	-0.021	7.08	7.101	LIVER	44	44	0.00586768	0.0246262	0.144108	0.196474	0.0217251	0.0296196
1456504_at	Mm.170163.1	BM248637	Mm.170163	Mm.170163	July 2007 (Mouse Genome Sequencing Consortium and NCBI 37)	chrX:20605719-20606809 (-) // 64.21 // p22.12	ENSMUSG00000054737	319535	NP_001013405 /// NP_001104546	NM_001013387 /// NM_001111076	2442220	protein_coding	5	chrX	20605719	20606809	zinc finger protein 182	Zfp182	236	0	0	0	0	0	0	KIDNEY	99	53	0.425759	0.420482	0.108286	0.0953444	0.0108832	0.0130966	0.0137656	5.94088	5.92711	0.016	5.935	5.919	LIVER	44	44	0.139082	0.159834	0.14537	0.197205	0.0219154	0.0297298
1431955_at	Mm.159296.1	AK015451	Mm.159296	---	July 2007 (Mouse Genome Sequencing Consortium and NCBI 37)	chrX:20783706-20798793 (-) // 76.64 // p22.12	ENSMUSG00000087358	74683	---	---	1921933	processed_transcript	NA	chrX	20783706	20798793	RIKEN cDNA 4930453H23 gene	4930453H23Rik	237	-1	0	0	-1	0	0	KIDNEY	99	53	4.16069e-05	4.82342e-05	0.0950189	0.111405	0.00954976	0.0153027	-0.076911	6.18192	6.25883	-0.066	6.188	6.254	LIVER	44	44	0.508912	0.54244	0.153092	0.100783	0.0230795	0.0151936
1442523_at	Mm.208617.1	BM116114	Mm.208617	Mm.23126	July 2007 (Mouse Genome Sequencing Consortium and NCBI 37)	chrX:20938989-20939756 (+) // 93.88 // p22.12	ENSMUSG00000051537	331392	NP_941035	NM_198633	---	processed_transcript	11	chrX	20938989	20939756	predicted pseudogene 5124	Gm5124	238	0	0	0	0	0	0	KIDNEY	99	53	0.283317	0.219653	0.174901	0.162054	0.0175782	0.0222598	-0.035008	7.72688	7.76189	-0.046	7.718	7.764	LIVER	44	44	0.0361221	0.035168	0.227587	0.229446	0.0343101	0.0345903
1445504_at	Mm.23126.1	BB049966	Mm.23126	Mm.23126	July 2007 (Mouse Genome Sequencing Consortium and NCBI 37)	chrX:20941162-20941748 (+) // 85.26 // p22.12	ENSMUSG00000051537	331392	NP_941035	NM_198633	---	processed_transcript	11	chrX	20941162	20941748	predicted pseudogene 5124	Gm5124	239	0	0	0	0	0	0	KIDNEY	99	53	0.263838	0.19842	0.248587	0.282869	0.0249839	0.038855	-0.0598256	7.59421	7.65404	-0.035	7.578	7.613	LIVER	44	44	0.891036	0.539519	0.179228	0.20606	0.0270196	0.0310647
1415832_at	Mm.2679.1	NM_007429	Mm.2679	Mm.2679	July 2007 (Mouse Genome Sequencing Consortium and NCBI 37)	chrX:21061669-21066290 (+) // 99.85 // p22.12	ENSMUSG00000068122	11609	NP_031455	NM_007429	87966	protein_coding	0	chrX	21061669	21066290	angiotensin II receptor, type 2	Agtr2	240	0	0	0	0	0	0	KIDNEY	99	53	0.950672	0.741518	0.0815913	0.0813899	0.00820024	0.0111798	0.0045851	5.99272	5.98813	-0.008	6.001	6.009	LIVER	44	44	0.266692	0.183404	0.123667	0.12464	0.0186435	0.0187902
1420503_at	Mm.25770.1	AF320226	Mm.25770	Mm.253984	July 2007 (Mouse Genome Sequencing Consortium and NCBI 37)	chrX:21292021-21319481 (+) // 92.99 // p22.12	ENSMUSG00000031089	56774	NP_064433	NM_020049	1890216	protein_coding	0	chrX	21292021	21319481	solute carrier family 6 (neurotransmitter transporter), member 14	Slc6a14	241	0	-1	0	0	0	0	KIDNEY	99	53	0.232966	0.196333	0.22555	0.223279	0.0226686	0.0306698	-0.0495851	6.87928	6.92887	-0.128	6.851	6.979	LIVER	44	44	0.00391409	0.0150645	0.199199	0.140693	0.0300304	0.0212102
1420504_at	Mm.25770.1	AF320226	Mm.25770	Mm.253984	July 2007 (Mouse Genome Sequencing Consortium and NCBI 37)	chrX:21292021-21319481 (+) // 92.99 // p22.12	ENSMUSG00000031089	56774	NP_064433	NM_020049	---	protein_coding	0	chrX	21292021	21319481	solute carrier family 6 (neurotransmitter transporter), member 14	Slc6a14	242	0	0	0	0	0	0	KIDNEY	99	53	0.809048	0.741249	0.0612504	0.0595181	0.0061559	0.00817544	-0.00338784	5.39156	5.39494	-0.003	5.392	5.395	LIVER	44	44	0.124043	0.0739346	0.125195	0.11399	0.0188738	0.0171847
1429855_at	Mm.86808.1	AV209209	Mm.86808	Mm.217475	July 2007 (Mouse Genome Sequencing Consortium and NCBI 37)	chrX:22038757-22039524 (+) // 99.35 // p22.11	ENSMUSG00000052025	76705	NP_083983	NM_029707	---	processed_transcript	10	chrX	22038757	22039524	RIKEN cDNA 1700023I07 gene	1700023I07Rik	243	0	0	0	0	0	0	KIDNEY	99	53	0.384343	0.40681	0.136013	0.152808	0.0136698	0.0209898	-0.0208698	5.86483	5.8857	-0.022	5.846	5.868	LIVER	44	44	0.0803747	0.06757	0.0995944	0.119392	0.0150144	0.017999
1443417_at	Mm.25467.1	BG067683	Mm.25467	---	July 2007 (Mouse Genome Sequencing Consortium and NCBI 37)	chrX:22740181-22740782 (+) // 72.77 // p22.11	---	97618	---	---	2148079	NA	NA	chrX	22740181	22740782	expressed sequence C87122	C87122	244	0	0	0	0	0	0	KIDNEY	99	53	0.372824	0.322873	0.12181	0.102319	0.0122423	0.0140546	-0.0185001	6.25814	6.27664	-0.008	6.258	6.266	LIVER	44	44	0.0205039	0.0231576	0.137711	0.140282	0.0207607	0.0211483
1445990_at	Mm.173432.1	BG069640	Mm.173432	---	July 2007 (Mouse Genome Sequencing Consortium and NCBI 37)	chrX:22746106-22746880 (-) // 66.75 // p22.11	---	102985	---	---	2147962	NA	NA	chrX	22746106	22746880	expressed sequence AU020096	AU020096	245	0	0	0	0	0	0	KIDNEY	99	53	0.849736	0.903701	0.0638769	0.0666506	0.00641987	0.00915517	-0.0013562	5.66861	5.66996	0.007	5.663	5.656	LIVER	44	44	0.558103	0.56209	0.160671	0.12025	0.0242221	0.0181283
1416242_at	Mm.26546.1	NM_026167	Mm.26546	Mm.224306	July 2007 (Mouse Genome Sequencing Consortium and NCBI 37)	chrX:22796396-22942189 (-) // 96.94 // p22.11	ENSMUSG00000036782	67455	NP_080443	NM_026167	1914705	protein_coding	0	chrX	22796396	22942189	kelch-like 13 (Drosophila)	Klhl13	246	1	1	0	0	0	0	KIDNEY	99	53	7.84105e-06	3.08326e-06	0.148276	0.129579	0.0149023	0.017799	0.113684	7.39893	7.28525	0.109	7.398	7.289	LIVER	44	44	0.00448823	0.00376935	0.215136	0.169708	0.032433	0.0255844
1448269_a_at	Mm.26546.1	NM_026167	Mm.26546	Mm.224306	July 2007 (Mouse Genome Sequencing Consortium and NCBI 37)	chrX:22796396-22942189 (-) // 96.94 // p22.11	ENSMUSG00000036782	67455	NP_080443	NM_026167	1914705	protein_coding	0	chrX	22796396	22942189	kelch-like 13 (Drosophila)	Klhl13	247	1	1	0	0	0	0	KIDNEY	99	53	4.6828e-12	1.05507e-13	0.302683	0.19194	0.0304208	0.026365	0.330678	7.32598	6.9953	0.3	7.301	7.001	LIVER	44	44	1.99259e-12	9.19262e-14	0.480998	0.531039	0.0725132	0.0800571
1430775_at	Mm.158817.1	BB225339	Mm.158817	Mm.423	July 2007 (Mouse Genome Sequencing Consortium and NCBI 37)	chrX:23270284-23334211 (+) // 99.82 // p22.11	ENSMUSG00000036769	72404	NP_780389	NM_175180	1919654	protein_coding	0	chrX	23270284	23334211	WD repeat domain 44	Wdr44	248	0	0	0	0	0	0	KIDNEY	99	53	0.472056	0.492976	0.201237	0.223132	0.020225	0.0306495	-0.0252708	6.4589	6.48417	-0.007	6.45	6.457	LIVER	44	44	0.189693	0.148823	0.148649	0.145353	0.0224098	0.0219127
1435051_at	Mm.89766.1	AV375936	Mm.89766	Mm.423	July 2007 (Mouse Genome Sequencing Consortium and NCBI 37)	chrX:23382013-23383149 (+) // 88.87 // p22.11	ENSMUSG00000036769	72404	NP_780389	NM_175180	1919654	protein_coding	0	chrX	23382013	23383149	WD repeat domain 44	Wdr44	249	0	0	0	0	0	0	KIDNEY	99	53	0.61523	0.451571	0.159033	0.11679	0.0159834	0.0160424	0.017097	6.78004	6.76294	-0.002	6.765	6.767	LIVER	44	44	0.0141327	0.0861464	0.264846	0.298963	0.039927	0.0450703
1432290_at	Mm.159770.1	AK006657	Mm.159770	---	July 2007 (Mouse Genome Sequencing Consortium and NCBI 37)	chrX:25478273-25989078 (+) // 40.09 // p21.3	---	76714	---	---	1923964	NA	NA	chrX	25478273	25989078	RIKEN cDNA 1700040G22 gene	1700040G22Rik	250	0	0	0	0	0	0	KIDNEY	99	53	0.0354408	0.0131938	0.157413	0.138557	0.0158206	0.0190322	-0.0622771	7.30723	7.36951	-0.047	7.319	7.366	LIVER	44	44	0.20722	0.264389	0.241994	0.207121	0.0364819	0.0312247
1448051_at	Mm.24890.1	BG078857	Mm.24890	Mm.391216	July 2007 (Mouse Genome Sequencing Consortium and NCBI 37)	chrX:31563481-31563929 (+) // 26.54 // p21.1 /// chrX:4893534-4893987 (+) // 26.54 // p22.32 /// chrX:4517233-4517686 (+) // 26.33 // p22.32 /// chrX:30468392-30468847 (+) // 26.33 // p21.2 /// chrX:30812133-30812587 (+) // 26.54 // p21.2 /// chrX:31049149-31049597 (+) // 26.33 // p21.2 /// chrX:30385518-30385970 (-) // 27.39 // p21.2 /// chrX:31275525-31275973 (-) // 26.54 // p21.2 /// chrX:3557…	---	---	---	---	---	NA	NA	chrX	30385518	30385970	---	---	251	0	0	0	0	0	0	KIDNEY	99	53	0.0651496	0.0618907	0.176215	0.190539	0.0177102	0.0261725	-0.0596752	6.45106	6.51074	-0.059	6.456	6.515	LIVER	44	44	0.0943962	0.062282	0.192206	0.187581	0.0289762	0.0282789
1424537_at	Mm.50678.1	AB055854	Mm.50678	Mm.337329	July 2007 (Mouse Genome Sequencing Consortium and NCBI 37)	chrX:30732653-30734593 (+) // 99.85 // p21.2 /// chrX:30977812-30979752 (+) // 99.85 // p21.2 /// chrX:30598330-30600269 (+) // 99.79 // p21.2 /// chrX:3410687-3412627 (+) // 99.69 // p22.33 /// chrX:4074983-4076923 (+) // 99.59 // p22.33 /// chrX:30245501-30247441 (+) // 99.59 // p21.2 /// chrX:3907030-3908970 (+) // 99.54 // p22.33 /// chrX:5246204-5248144 (+) // 99.54 // p22.32 /// chrX:318322…	ENSMUSG00000078209 /// ENSMUSG00000078211 /// ENSMUSG00000078214 /// ENSMUSG00000078215 /// ENSMUSG00000078216 /// ENSMUSG00000078217 /// ENSMUSG00000078218 /// ENSMUSG00000078219 /// ENSMUSG00000078220 /// ENSMUSG00000078221 /// ENSMUSG00000078222 /// ENSMUSG00000078325 /// ENSMUSG00000078326 /// ENSMUSG00000078330 /// ENSMUSG00000078332 /// ENSMUSG00000078336 /// ENSMUSG00000087509	100040482 /// 100040533 /// 100040606 /// 100040698 /// 100040722 /// 100042159 /// 434725 /// 546185 /// 627264 /// 630022 /// 668958 /// 668960 /// 668964 /// 71847	NP_001078992 /// NP_001079012 /// NP_001079014 /// NP_001079020 /// NP_001079021 /// NP_001079023 /// NP_001092803 /// NP_001161806 /// NP_001161809 /// NP_082231 /// XP_001006590 /// XP_001006594 /// XP_001006598 /// XP_001474583 /// XP_001475031 /// XP_001475076 /// XP_001475168 /// XP_001475267 /// XP_001475285 /// XP_486609 /// XP_897016 /// XP_900290	NM_001085523 /// NM_001085543 /// NM_001085545 /// NM_001085551 /// NM_001085552 /// NM_001085554 /// NM_001099333 /// NM_001168334 /// NM_001168337 /// NM_027955 /// XM_001006590 /// XM_001006594 /// XM_001006598 /// XM_001474533 /// XM_001474981 /// XM_001475026 /// XM_001475118 /// XM_001475217 /// XM_001475235 /// XM_486609 /// XM_891923 /// XM_895197 /// XR_031864	1919097 /// 1919097 /// 1919097 /// 1919097 /// 1919097 /// 1919097 /// 1919097 /// 1919097 /// 1919097 /// 1919097 /// 1919097 /// 1919097 /// 1919097 /// 1919097	NA	10	chrX	30732653	30734593	predicted gene 10922 /// predicted gene 14345 /// predicted gene 14346 /// predicted gene 14347 /// predicted gene 14351 /// predicted gene 14374 /// predicted gene 2799 /// predicted gene 2825 /// predicted gene 2863 /// predicted gene 2913 /// predicted gene 2927 /// predicted gene 3701 /// predicted gene 5925 /// germ cell-less homolog 1 (Drosophila)-like	Gm10922 /// Gm14345 /// Gm14346 /// Gm14347 /// Gm14351 /// Gm14374 /// Gm2799 /// Gm2825 /// Gm2863 /// Gm2913 /// Gm2927 /// Gm3701 /// Gm5925 /// Gmcl1l	252	0	0	0	0	0	0	KIDNEY	99	53	0.258098	0.183588	0.29756	0.194401	0.0299059	0.026703	0.0535721	6.26995	6.21638	0.022	6.196	6.174	LIVER	44	44	0.20722	0.149785	0.18385	0.205167	0.0277164	0.0309301
1422617_at	Mm.14300.1	NM_009529	Mm.14300	Mm.411645	July 2007 (Mouse Genome Sequencing Consortium and NCBI 37)	chrX:32607392-32630306 (+) // 95.09 // p21.1 /// chrX:29483964-29506879 (+) // 95.09 // p21.2 /// chrX:32944195-32967083 (+) // 95.09 // p21.1 /// chrX:29130535-29153415 (+) // 94.98 // p21.3 /// chrX:26660341-26683352 (+) // 93.68 // p21.3 /// chrX_random:1375849-1397779 (+) // 88.55 // /// chrX:27889235-27912127 (-) // 95.09 // p21.3 /// chrX:27574936-27597857 (-) // 94.98 // p21.3 /// chrX:282…	ENSMUSG00000059047 /// ENSMUSG00000061227 /// ENSMUSG00000064334 /// ENSMUSG00000068103 /// ENSMUSG00000071788 /// ENSMUSG00000073245 /// ENSMUSG00000073247 /// ENSMUSG00000073255 /// ENSMUSG00000073257 /// ENSMUSG00000080725 /// ENSMUSG00000081218 /// ENSMUSG00000082639 /// ENSMUSG00000083628 /// ENSMUSG00000084063	100039003 /// 100039030 /// 100039065 /// 100039120 /// 100039240 /// 100039550 /// 100039585 /// 100042109 /// 100042144 /// 100042175 /// 100043216 /// 382277 /// 546272 /// 619991 /// 664810 /// 664844	NP_001035759 /// NP_001092795 /// NP_001092817 /// NP_001093914 /// NP_001093915 /// NP_001093916 /// NP_001094080 /// NP_001098416 /// NP_001103439 /// NP_001103440 /// NP_001103720 /// NP_001108226 /// NP_001155836 /// XP_001472121 /// XP_001472224 /// XP_001472245 /// XP_001472354 /// XP_001472382 /// XP_001472477 /// XP_001472498 /// XP_001472549 /// XP_001472713 /// XP_001472729 /// XP_00147…	NM_001040669 /// NM_001099325 /// NM_001099347 /// NM_001100444 /// NM_001100445 /// NM_001100446 /// NM_001100610 /// NM_001104946 /// NM_001109969 /// NM_001109970 /// NM_001110250 /// NM_001114754 /// NM_001162364 /// XM_001472071 /// XM_001472174 /// XM_001472195 /// XM_001472304 /// XM_001472332 /// XM_001472427 /// XM_001472448 /// XM_001472499 /// XM_001472663 /// XM_001472679 /// XM_00147…	---	NA	11	chrX	32607392	32630306	predicted gene 10058 /// predicted gene 10230 /// predicted gene 10486 /// predicted gene 10488 /// predicted gene 14525 /// predicted gene 14632 /// predicted gene 14819 /// predicted pseudogene 2005 /// predicted gene 2012 /// predicted gene 2030 /// predicted gene 4297 /// predicted gene 5169 /// predicted gene 5934 /// predicted gene 6121 /// predicted gene 7350 /// predicted gene 7365	Gm10058 /// Gm10230 /// Gm10486 /// Gm10488 /// Gm14525 /// Gm14632 /// Gm14819 /// Gm2005 /// Gm2012 /// Gm2030 /// Gm4297 /// Gm5169 /// Gm5934 /// Gm6121 /// Gm7350 /// Gm7365	253	0	1	0	0	0	0	KIDNEY	99	53	0.877094	0.777896	0.151727	0.139088	0.0152491	0.0191053	0.00691119	5.9818	5.97489	-0.003	5.999	6.002	LIVER	44	44	0.00256586	0.00450876	0.150647	0.155486	0.022711	0.0234404
1422618_x_at	Mm.14300.1	NM_009529	Mm.14300	Mm.411645	July 2007 (Mouse Genome Sequencing Consortium and NCBI 37)	chrX:32607392-32630306 (+) // 95.09 // p21.1 /// chrX:29483964-29506879 (+) // 95.09 // p21.2 /// chrX:32944195-32967083 (+) // 95.09 // p21.1 /// chrX:29130535-29153415 (+) // 94.98 // p21.3 /// chrX:26660341-26683352 (+) // 93.68 // p21.3 /// chrX_random:1375849-1397779 (+) // 88.55 // /// chrX:27889235-27912127 (-) // 95.09 // p21.3 /// chrX:27574936-27597857 (-) // 94.98 // p21.3 /// chrX:282…	ENSMUSG00000059047 /// ENSMUSG00000061227 /// ENSMUSG00000064334 /// ENSMUSG00000068103 /// ENSMUSG00000071788 /// ENSMUSG00000073245 /// ENSMUSG00000073247 /// ENSMUSG00000073255 /// ENSMUSG00000073257 /// ENSMUSG00000080725 /// ENSMUSG00000081218 /// ENSMUSG00000082639 /// ENSMUSG00000083628 /// ENSMUSG00000084063	100039003 /// 100039030 /// 100039065 /// 100039120 /// 100039240 /// 100039550 /// 100039585 /// 100042109 /// 100042144 /// 100042175 /// 100043216 /// 382277 /// 546272 /// 619991 /// 664810 /// 664844	NP_001035759 /// NP_001092795 /// NP_001092817 /// NP_001093914 /// NP_001093915 /// NP_001093916 /// NP_001094080 /// NP_001098416 /// NP_001103439 /// NP_001103440 /// NP_001103720 /// NP_001108226 /// NP_001155836 /// XP_001472121 /// XP_001472224 /// XP_001472245 /// XP_001472354 /// XP_001472382 /// XP_001472477 /// XP_001472498 /// XP_001472549 /// XP_001472713 /// XP_001472729 /// XP_00147…	NM_001040669 /// NM_001099325 /// NM_001099347 /// NM_001100444 /// NM_001100445 /// NM_001100446 /// NM_001100610 /// NM_001104946 /// NM_001109969 /// NM_001109970 /// NM_001110250 /// NM_001114754 /// NM_001162364 /// XM_001472071 /// XM_001472174 /// XM_001472195 /// XM_001472304 /// XM_001472332 /// XM_001472427 /// XM_001472448 /// XM_001472499 /// XM_001472663 /// XM_001472679 /// XM_00147…	---	NA	11	chrX	32607392	32630306	predicted gene 10058 /// predicted gene 10230 /// predicted gene 10486 /// predicted gene 10488 /// predicted gene 14525 /// predicted gene 14632 /// predicted gene 14819 /// predicted pseudogene 2005 /// predicted gene 2012 /// predicted gene 2030 /// predicted gene 4297 /// predicted gene 5169 /// predicted gene 5934 /// predicted gene 6121 /// predicted gene 7350 /// predicted gene 7365	Gm10058 /// Gm10230 /// Gm10486 /// Gm10488 /// Gm14525 /// Gm14632 /// Gm14819 /// Gm2005 /// Gm2012 /// Gm2030 /// Gm4297 /// Gm5169 /// Gm5934 /// Gm6121 /// Gm7350 /// Gm7365	254	0	0	1	0	0	0	KIDNEY	99	53	0.958373	0.817254	0.15677	0.170744	0.015756	0.0234535	0.00654641	5.97313	5.96658	0.01	5.982	5.972	LIVER	44	44	0.0285897	0.0193904	0.136423	0.138892	0.0205666	0.0209387
1433865_at	Mm.25529.1	BM225654	Mm.25529	Mm.327645	July 2007 (Mouse Genome Sequencing Consortium and NCBI 37)	chrX:32822095-33227932 (+) // 63.91 // p21.1 /// chrX:27309334-27351648 (+) // 63.68 // p21.3 /// chrX:26540941-26596462 (+) // 63.28 // p21.3 /// chrX:25546480-25547962 (+) // 62.77 // p21.3 /// chrX:28704603-28898313 (+) // 62.88 // p21.3 /// chrX:25161615-25163097 (+) // 62.66 // p21.3 /// chrX:25828560-25830040 (+) // 62.77 // p21.3 /// chrX:24254694-24611909 (+) // 62.49 // p22.11 /// chrX:2…	ENSMUSG00000085060 /// ENSMUSG00000085489 /// ENSMUSG00000085534 /// ENSMUSG00000086757 /// ENSMUSG00000086778 /// ENSMUSG00000087491 /// ENSMUSG00000087546	100039208 /// 100039557 /// 414104 /// 414119 /// 665074	XP_001472637 /// XP_001472656 /// XP_001473344 /// XP_979441 /// XP_979478	XM_001472587 /// XM_001472606 /// XM_001473294 /// XM_974347 /// XM_974384	3041207 /// 3041207 /// 3041207 /// 3041207 /// 3041207	processed_transcript	NA	chrX	32822095	33227932	RIKEN cDNA E330010L02 gene /// RIKEN cDNA E330016L19 gene /// predicted gene 2101 /// predicted gene 2309 /// predicted gene 7479	E330010L02Rik /// E330016L19Rik /// Gm2101 /// Gm2309 /// Gm7479	255	0	1	0	0	0	0	KIDNEY	99	53	0.75561	0.818295	0.0657418	0.0674631	0.0066073	0.00926677	0.00262131	5.53898	5.53636	0.004	5.535	5.531	LIVER	44	44	0.00864768	0.00298904	0.136836	0.139156	0.0206288	0.0209786
1443467_at	Mm.208736.1	BB068803	Mm.208736	Mm.32873	July 2007 (Mouse Genome Sequencing Consortium and NCBI 37)	chrX:33523248-33523836 (+) // 100.0 // p21.1	ENSMUSG00000031093	75974	NP_001009947	NM_001009947	---	protein_coding	0	chrX	33523248	33523836	dedicator of cytokinesis 11	Dock11	256	0	0	0	0	0	0	KIDNEY	99	53	0.302834	0.22581	0.156759	0.13203	0.0157549	0.0181357	0.0292443	6.97941	6.95017	0.023	6.977	6.954	LIVER	44	44	0.53596	0.389737	0.219663	0.191444	0.0331155	0.0288613
1429028_at	Mm.32873.1	AK017170	Mm.32873	Mm.32873	July 2007 (Mouse Genome Sequencing Consortium and NCBI 37)	chrX:33584857-33616555 (+) // 99.05 // p21.1	ENSMUSG00000031093	75974	NP_001009947	NM_001009947	---	protein_coding	0	chrX	33584857	33616555	dedicator of cytokinesis 11	Dock11	257	1	1	0	0	0	0	KIDNEY	99	53	1.04516e-05	1.25166e-07	0.203888	0.11851	0.0204915	0.0162786	0.145343	6.63663	6.49128	0.117	6.595	6.478	LIVER	44	44	0.000143156	8.39208e-05	0.25574	0.29735	0.0385543	0.0448273
1425625_at	Mm.24208.1	S80963	Mm.24208	Mm.24208	July 2007 (Mouse Genome Sequencing Consortium and NCBI 37)	chrX:33652125-33709238 (+) // 98.52 // p21.1	---	16164	NP_598751	NM_133990	105052	NA	NA	chrX	33652125	33709238	interleukin 13 receptor, alpha 1	Il13ra1	258	0	0	0	0	0	0	KIDNEY	99	53	0.0610343	0.0143857	0.153072	0.193582	0.0153843	0.0265906	-0.0767191	6.22311	6.29983	-0.026	6.23	6.256	LIVER	44	44	0.541454	0.476956	0.223402	0.293953	0.0336791	0.044315
1451775_s_at	Mm.24208.1	S80963	Mm.24208	Mm.24208	July 2007 (Mouse Genome Sequencing Consortium and NCBI 37)	chrX:33652125-33709238 (+) // 98.52 // p21.1	ENSMUSG00000017057	16164	NP_598751	NM_133990	105052	protein_coding	3	chrX	33652125	33709238	interleukin 13 receptor, alpha 1	Il13ra1	259	-1	1	0	0	0	0	KIDNEY	99	53	1.11286e-05	1.0011e-05	0.495592	0.578284	0.0498089	0.0794335	-0.438028	8.89829	9.33632	-0.538	8.88	9.418	LIVER	44	44	8.86142e-05	0.000314245	0.324429	0.323535	0.0489095	0.0487748
1427164_at	Mm.220960.1	BB730912	Mm.220960	Mm.24208	July 2007 (Mouse Genome Sequencing Consortium and NCBI 37)	chrX:33681250-33710375 (+) // 97.17 // p21.1	ENSMUSG00000017057	16164	NP_598751	NM_133990	105052	protein_coding	3	chrX	33681250	33710375	interleukin 13 receptor, alpha 1	Il13ra1	260	-1	1	0	0	0	0	KIDNEY	99	53	1.89447e-10	2.79079e-09	0.268365	0.41939	0.0269717	0.0576077	-0.428706	8.4676	8.8963	-0.318	8.5	8.818	LIVER	44	44	2.55738e-06	1.11475e-05	0.364173	0.351608	0.0549012	0.0530069
1427165_at	Mm.220960.1	BB730912	Mm.220960	Mm.24208	July 2007 (Mouse Genome Sequencing Consortium and NCBI 37)	chrX:33681250-33710375 (+) // 97.17 // p21.1	ENSMUSG00000017057	16164	NP_598751	NM_133990	105052	protein_coding	3	chrX	33681250	33710375	interleukin 13 receptor, alpha 1	Il13ra1	261	-1	1	0	0	0	0	KIDNEY	99	53	0.00085404	0.00154372	0.394931	0.418292	0.0396921	0.0574568	-0.22729	9.76318	9.99047	-0.213	9.819	10.032	LIVER	44	44	0.00932635	0.0122308	0.399339	0.468488	0.0602026	0.0706272
1454783_at	Mm.24208.2	BI081033	Mm.24208	Mm.24208	July 2007 (Mouse Genome Sequencing Consortium and NCBI 37)	chrX:33710349-33711257 (+) // 94.94 // p21.1	ENSMUSG00000017057	16164	NP_598751	NM_133990	105052	protein_coding	3	chrX	33710349	33711257	interleukin 13 receptor, alpha 1	Il13ra1	262	-1	1	0	0	0	0	KIDNEY	99	53	0.00313863	0.0148073	0.544671	0.561176	0.0547415	0.0770834	-0.234325	9.49579	9.73011	-0.322	9.622	9.944	LIVER	44	44	1.16388e-07	2.46069e-05	0.609513	0.589125	0.0918875	0.0888139
1428434_at	Mm.41601.1	AK012833	Mm.41601	Mm.297698	July 2007 (Mouse Genome Sequencing Consortium and NCBI 37)	chrX:33736009-33739159 (+) // 71.24 // p21.1	ENSMUSG00000036699	72693	NP_082601	NM_028325	1919943	protein_coding	6	chrX	33736009	33739159	zinc finger, CCHC domain containing 12	Zcchc12	263	0	-1	0	1	0	0	KIDNEY	99	53	0.0393277	0.139891	0.166395	0.170713	0.0167233	0.0234493	0.0428443	8.72807	8.68523	0.062	8.737	8.675	LIVER	44	44	0.00129703	0.0208217	0.229053	0.23496	0.034531	0.0354215
1429863_at	Mm.101677.1	AK016522	Mm.101677	Mm.327654	July 2007 (Mouse Genome Sequencing Consortium and NCBI 37)	chrX:33868403-33902338 (+) // 98.25 // p21.1	ENSMUSG00000016239	74365	NP_083170	NM_028894	---	protein_coding	1	chrX	33868403	33902338	LON peptidase N-terminal domain and ring finger 3	Lonrf3	264	0	-1	0	0	0	0	KIDNEY	99	53	0.569802	0.987575	0.230949	0.280435	0.0232113	0.0385207	-0.000702306	7.35622	7.35692	0.088	7.361	7.273	LIVER	44	44	0.00209417	0.00172433	0.281931	0.281727	0.0425027	0.0424719
1436200_at	Mm.30731.1	BE956940	Mm.30731	Mm.327654	July 2007 (Mouse Genome Sequencing Consortium and NCBI 37)	chrX:33906123-33906851 (+) // 95.41 // p21.1	---	74365	NP_083170	NM_028894	---	NA	NA	chrX	33906123	33906851	LON peptidase N-terminal domain and ring finger 3	Lonrf3	265	1	0	0	0	0	0	KIDNEY	99	53	3.10438e-07	7.63545e-08	0.48845	0.465297	0.0490911	0.0639135	0.464176	8.67152	8.20734	0.443	8.616	8.173	LIVER	44	44	0.170641	0.237666	0.52977	0.456912	0.0798658	0.068882
1447894_x_at	Mm.215929.1	BB429200	Mm.215929	---	July 2007 (Mouse Genome Sequencing Consortium and NCBI 37)	chr17:34103775-34103979 (+) // 47.06 // q12	---	624957	XP_619451 /// XP_894594 /// XP_916115	XM_619451 /// XM_889501 /// XM_911022	---	NA	NA	chrX	34103775	34103979	H2A histone family, member B3	H2afb3	266	0	0	0	0	0	0	KIDNEY	99	53	0.405836	0.830684	0.742474	0.664709	0.0746215	0.0913048	-0.0252704	6.87533	6.9006	0.008	6.576	6.568	LIVER	44	44	0.787267	0.967509	0.672557	0.663437	0.101392	0.100017
1423451_at	Mm.9052.1	AI574180	Mm.9052	Mm.9052	July 2007 (Mouse Genome Sequencing Consortium and NCBI 37)	chrX:34138202-34146076 (+) // 90.85 // p21.1	ENSMUSG00000006373	53328	NP_058063	NM_016783	1858305	protein_coding	0	chrX	34138202	34146076	progesterone receptor membrane component 1	Pgrmc1	267	1	-1	-1	0	0	0	KIDNEY	99	53	3.48085e-19	3.33812e-24	0.283236	0.240199	0.0284663	0.0329939	0.555595	13.934	13.3784	0.582	13.949	13.367	LIVER	44	44	7.91522e-05	0.000189478	0.211467	0.27271	0.0318798	0.0411126
1457265_at	Mm.24462.1	BG063043	Mm.24462	Mm.116704	July 2007 (Mouse Genome Sequencing Consortium and NCBI 37)	chrX:34148177-34149112 (-) // 100.0 // p21.1	ENSMUSG00000059708	338351	NP_001075425	NM_001081956	---	protein_coding	0	chrX	34148177	34149112	splicing factor, arginine/serine-rich 17b	Sfrs17b	268	1	0	0	1	0	0	KIDNEY	99	53	6.07069e-08	9.64545e-10	0.21186	0.138006	0.0212927	0.0189566	0.186631	7.74327	7.55664	0.17	7.722	7.552	LIVER	44	44	0.838804	0.786771	0.391368	0.377708	0.0590009	0.0569416
1457686_at	Mm.116704.1	BB549778	Mm.116704	Mm.116704	July 2007 (Mouse Genome Sequencing Consortium and NCBI 37)	chrX:34158597-34164057 (-) // 94.57 // p21.1	ENSMUSG00000059708	338351	NP_001075425	NM_001081956	---	protein_coding	0	chrX	34158597	34164057	splicing factor, arginine/serine-rich 17b	Sfrs17b	269	0	0	0	0	0	0	KIDNEY	99	53	0.936827	0.995449	0.16219	0.168722	0.0163007	0.0231758	-0.000161997	6.4484	6.44857	-0.012	6.42	6.432	LIVER	44	44	0.711723	0.845415	0.235606	0.197687	0.035519	0.0298024
1423772_x_at	Mm.658.1	U27316	Mm.658	Mm.371544	July 2007 (Mouse Genome Sequencing Consortium and NCBI 37)	chr5:97693770-97695023 (+) // 89.11 // q15 /// chrX:34335643-34338802 (+) // 90.65 // p21.1 /// chr1:79918851-79920070 (-) // 87.12 // p31.1	ENSMUSG00000016319	11740	NP_031477	NM_007451	1353496	protein_coding	0	chrX	34335643	34338802	solute carrier family 25 (mitochondrial carrier, adenine nucleotide translocator), member 5	Slc25a5	270	0	0	0	0	0	0	KIDNEY	99	53	0.524772	0.564626	0.192704	0.177048	0.0193674	0.0243194	0.017959	16.0208	16.0028	-0.008	16.01	16.018	LIVER	44	44	0.956962	0.844853	0.169668	0.192393	0.0255783	0.0290043
1430542_a_at	Mm.658.2	AA823938	Mm.658	Mm.371544	July 2007 (Mouse Genome Sequencing Consortium and NCBI 37)	chrX:34336970-34338795 (+) // 71.71 // p21.1	ENSMUSG00000016319 /// ENSMUSG00000067161	11740	NP_031477	NM_007451	1353496	protein_coding	0	chrX	34336970	34338795	solute carrier family 25 (mitochondrial carrier, adenine nucleotide translocator), member 5	Slc25a5	271	0	0	0	0	0	0	KIDNEY	99	53	0.626151	0.743567	0.222933	0.187544	0.0224056	0.0257612	0.011194	16.0841	16.0729	-0.004	16.091	16.095	LIVER	44	44	0.0103041	0.0987025	0.248081	0.298825	0.0373996	0.0450496
1434801_x_at	Mm.658.3	AV026569	Mm.658	Mm.371544	July 2007 (Mouse Genome Sequencing Consortium and NCBI 37)	chrX:34337231-34338771 (+) // 81.17 // p21.1	ENSMUSG00000016319	11740	NP_031477	NM_007451	1353496	protein_coding	0	chrX	34337231	34338771	solute carrier family 25 (mitochondrial carrier, adenine nucleotide translocator), member 5	Slc25a5	272	0	0	0	0	0	0	KIDNEY	99	53	0.825577	0.766593	0.197355	0.194078	0.0198349	0.0266587	-0.00988813	15.715	15.7249	-0.009	15.721	15.73	LIVER	44	44	0.165467	0.648949	0.240034	0.302761	0.0361865	0.045643
1436874_x_at	Mm.658.4	BM210336	Mm.658	Mm.371544	July 2007 (Mouse Genome Sequencing Consortium and NCBI 37)	chrX:34337733-34338802 (+) // 90.12 // p21.1	ENSMUSG00000016319	11740	NP_031477	NM_007451	1353496	protein_coding	0	chrX	34337733	34338802	solute carrier family 25 (mitochondrial carrier, adenine nucleotide translocator), member 5	Slc25a5	273	0	0	0	0	0	0	KIDNEY	99	53	0.768882	0.769897	0.206905	0.184518	0.0207948	0.0253455	0.00961197	16.3948	16.3852	0	16.394	16.394	LIVER	44	44	0.031829	0.37102	0.163727	0.25415	0.0246827	0.0383146
1429895_at	Mm.103493.1	AK009271	Mm.103493	---	July 2007 (Mouse Genome Sequencing Consortium and NCBI 37)	chrX:34354757-34357195 (-) // 52.63 // p21.1	---	69591	---	---	1916841	NA	NA	chrX	34354757	34357195	RIKEN cDNA 2310010G23 gene	2310010G23Rik	274	0	0	0	0	0	0	KIDNEY	99	53	0.08155	0.198202	0.21486	0.288498	0.0215943	0.0396283	0.0585334	7.27736	7.21883	0.123	7.282	7.159	LIVER	44	44	0.168039	0.190983	0.36984	0.282279	0.0557555	0.0425551
1454174_a_at	Mm.157101.2	AK021190	Mm.157101	Mm.290704	July 2007 (Mouse Genome Sequencing Consortium and NCBI 37)	chr18:43330742-43331419 (+) // 58.46 // q12.3 /// chrX:34363731-34404233 (-) // 99.57 // p21.1	ENSMUSG00000006423 /// ENSMUSG00000048188	77644	NP_084227 /// XP_900974 /// XP_926322	NM_029951 /// XM_895881 /// XM_921229	1924894	protein_coding	0	chrX	34363731	34404233	RIKEN cDNA C330007P06 gene	C330007P06Rik	275	-1	0	0	0	0	0	KIDNEY	99	53	0.00292863	0.0052127	0.28171	0.290933	0.0283129	0.0399628	-0.139787	7.67265	7.81243	-0.103	7.679	7.782	LIVER	44	44	0.812935	0.903319	0.45938	0.452347	0.0692542	0.0681939
1451202_at	Mm.157101.1	BC021479	Mm.157101	Mm.290704	July 2007 (Mouse Genome Sequencing Consortium and NCBI 37)	chr18:43330742-43334123 (+) // 82.04 // q12.3 /// chrX:34388537-34414110 (-) // 90.07 // p21.1	ENSMUSG00000006423	77644	NP_084227 /// XP_900974 /// XP_926322	NM_029951 /// XM_895881 /// XM_921229	1924894	protein_coding	0	chrX	34388537	34414110	RIKEN cDNA C330007P06 gene	C330007P06Rik	276	0	0	0	0	0	0	KIDNEY	99	53	0.332794	0.261023	0.356536	0.405805	0.0358332	0.0557416	0.0749264	10.9412	10.8662	0.038	10.981	10.943	LIVER	44	44	0.592119	0.906221	0.380492	0.34204	0.0573613	0.0515644
1417609_at	Mm.27541.1	BG868960	Mm.27541	Mm.395649	July 2007 (Mouse Genome Sequencing Consortium and NCBI 37)	chrX:34413894-34424221 (+) // 87.32 // p21.1	ENSMUSG00000016308	22209	NP_062642	NM_019668	102959	protein_coding	0	chrX	34413894	34424221	ubiquitin-conjugating enzyme E2A, RAD6 homolog (S. cerevisiae)	Ube2a	277	1	1	0	0	0	0	KIDNEY	99	53	1.21605e-05	3.15135e-05	0.436968	0.437912	0.0439169	0.0601519	0.323891	9.42021	9.09632	0.308	9.469	9.161	LIVER	44	44	0.00571447	0.0331024	0.523619	0.402857	0.0789385	0.060733
1448772_at	Mm.27541.1	BG868960	Mm.27541	Mm.395649	July 2007 (Mouse Genome Sequencing Consortium and NCBI 37)	chrX:34413894-34424221 (+) // 87.32 // p21.1	ENSMUSG00000016308	22209	NP_062642	NM_019668	102959	protein_coding	0	chrX	34413894	34424221	ubiquitin-conjugating enzyme E2A, RAD6 homolog (S. cerevisiae)	Ube2a	278	0	0	0	-1	0	0	KIDNEY	99	53	0.683351	0.978358	0.225427	0.200695	0.0226563	0.0275676	0.000970078	12.4024	12.4014	-0.01	12.434	12.444	LIVER	44	44	0.0452633	0.479448	0.408031	0.295992	0.061513	0.0446224
1445983_at	Mm.172835.1	BG066776	---	---	July 2007 (Mouse Genome Sequencing Consortium and NCBI 37)	chrX:34425038-34425819 (+) // 96.55 // p21.1	---	---	---	---	---	NA	NA	chrX	34425038	34425819	---	---	279	0	0	0	0	0	0	KIDNEY	99	53	0.114243	0.0734203	0.0820298	0.0798564	0.0082443	0.0109691	-0.0248045	5.99282	6.01762	-0.019	5.995	6.014	LIVER	44	44	0.632954	0.795041	0.123327	0.192928	0.0185923	0.029085
1434398_at	Mm.21649.1	BB396674	Mm.21649	Mm.21649	July 2007 (Mouse Genome Sequencing Consortium and NCBI 37)	chrX:34427475-34429583 (-) // 99.81 // p21.1	ENSMUSG00000044149	77286	NP_084167	NM_029891	---	protein_coding	0	chrX	34427475	34429583	NF-kappaB repressing factor	Nkrf	280	0	0	0	0	0	0	KIDNEY	99	53	0.519743	0.374956	0.163195	0.146583	0.0164017	0.0201347	0.0231296	6.70768	6.68455	0.018	6.704	6.686	LIVER	44	44	0.858321	0.82119	0.417401	0.399629	0.0629256	0.0602464
1441325_at	Mm.151033.1	BE952938	Mm.151033	Mm.21649	July 2007 (Mouse Genome Sequencing Consortium and NCBI 37)	chrX:34429932-34443458 (-) // 90.94 // p21.1	ENSMUSG00000044149	77286	NP_084167	NM_029891	1924536	protein_coding	0	chrX	34429932	34443458	NF-kappaB repressing factor	Nkrf	281	0	0	0	0	0	0	KIDNEY	99	53	0.0331415	0.0273461	0.113187	0.105291	0.0113757	0.0144629	0.0411344	6.41361	6.37247	0.04	6.401	6.361	LIVER	44	44	0.477414	0.811582	0.156449	0.12734	0.0235856	0.0191972
1440939_at	Mm.214704.1	BM245544	Mm.214704	Mm.260036	July 2007 (Mouse Genome Sequencing Consortium and NCBI 37)	chrX:34451278-34452033 (-) // 76.75 // p21.1	ENSMUSG00000050379	56526	NP_001170794 /// NP_001170795 /// NP_064326	NM_001177323 /// NM_001177324 /// NM_019942 /// NR_033443	---	protein_coding	0	chrX	34451278	34452033	septin 6	Sept6	282	0	0	0	0	0	0	KIDNEY	99	53	0.0334648	0.105683	0.202358	0.21213	0.0203377	0.0291382	0.0580042	7.14678	7.08877	0.05	7.117	7.067	LIVER	44	44	0.930531	0.715458	0.197182	0.176471	0.0297263	0.0266041
1420876_a_at	Mm.90710.1	NM_019942	Mm.90710	Mm.260036	July 2007 (Mouse Genome Sequencing Consortium and NCBI 37)	chrX:34452227-34529440 (-) // 98.6 // p21.1	ENSMUSG00000050379	56526	NP_001170794 /// NP_001170795 /// NP_064326	NM_001177323 /// NM_001177324 /// NM_019942 /// NR_033443	1888939	protein_coding	0	chrX	34452227	34529440	septin 6	Sept6	283	0	0	0	0	0	0	KIDNEY	99	53	0.910726	0.949543	0.256056	0.264795	0.0257346	0.0363724	-0.00282638	7.05734	7.06017	0.009	7.05	7.041	LIVER	44	44	0.238963	0.214062	0.153459	0.177892	0.0231348	0.0268182
1420877_at	Mm.90710.1	NM_019942	Mm.90710	Mm.260036	July 2007 (Mouse Genome Sequencing Consortium and NCBI 37)	chrX:34452227-34529440 (-) // 98.6 // p21.1	ENSMUSG00000050379	56526	NP_001170794 /// NP_001170795 /// NP_064326	NM_001177323 /// NM_001177324 /// NM_019942 /// NR_033443	---	protein_coding	0	chrX	34452227	34529440	septin 6	Sept6	284	0	0	1	0	0	0	KIDNEY	99	53	0.864916	0.968777	0.10459	0.136311	0.0105117	0.0187237	0.000842958	6.80705	6.80621	0	6.805	6.805	LIVER	44	44	0.139082	0.149486	0.147367	0.126178	0.0222164	0.0190221
1460286_at	Mm.90710.1	NM_019942	Mm.90710	Mm.260036	July 2007 (Mouse Genome Sequencing Consortium and NCBI 37)	chrX:34452227-34529440 (-) // 98.6 // p21.1	ENSMUSG00000050379	56526	NP_001170794 /// NP_001170795 /// NP_064326	NM_001177323 /// NM_001177324 /// NM_019942 /// NR_033443	1888939	protein_coding	0	chrX	34452227	34529440	septin 6	Sept6	285	0	-1	0	0	0	0	KIDNEY	99	53	0.619315	0.77951	0.17186	0.201592	0.0172726	0.0276907	-0.00916333	7.26738	7.27655	-0.042	7.277	7.319	LIVER	44	44	3.1097e-05	5.22917e-05	0.170788	0.120186	0.0257472	0.0181187
1436819_at	Mm.90710.4	BG920446	Mm.90710	Mm.260036	July 2007 (Mouse Genome Sequencing Consortium and NCBI 37)	chrX:34453418-34455043 (-) // 82.61 // p21.1	ENSMUSG00000050379	56526	NP_001170794 /// NP_001170795 /// NP_064326	NM_001177323 /// NM_001177324 /// NM_019942 /// NR_033443	---	protein_coding	0	chrX	34453418	34455043	septin 6	Sept6	286	0	0	0	0	0	0	KIDNEY	99	53	0.330864	0.258952	0.182569	0.199909	0.0183489	0.0274596	0.0374988	7.53184	7.49434	0.029	7.511	7.482	LIVER	44	44	0.467154	0.453499	0.167489	0.151764	0.0252499	0.0228793
1431973_at	Mm.90710.3	AK012858	Mm.90710	Mm.260036	July 2007 (Mouse Genome Sequencing Consortium and NCBI 37)	chrX:34455025-34529483 (-) // 98.21 // p21.1	ENSMUSG00000050379	56526	NP_001170794 /// NP_001170795 /// NP_064326	NM_001177323 /// NM_001177324 /// NM_019942 /// NR_033443	---	protein_coding	0	chrX	34455025	34529483	septin 6	Sept6	287	0	-1	0	0	0	0	KIDNEY	99	53	0.254855	0.459795	0.120831	0.132413	0.012144	0.0181883	-0.0162297	6.57381	6.59004	-0.031	6.576	6.607	LIVER	44	44	0.00322104	0.00264314	0.21807	0.19691	0.0328754	0.0296852
1424181_at	Mm.90710.2	BC010489	Mm.90710	Mm.260036	July 2007 (Mouse Genome Sequencing Consortium and NCBI 37)	chrX:34455826-34529687 (-) // 98.35 // p21.1	ENSMUSG00000050379	56526	NP_001170794 /// NP_001170795 /// NP_064326	NM_001177323 /// NM_001177324 /// NM_019942 /// NR_033443	1888939	protein_coding	0	chrX	34455826	34529687	septin 6	Sept6	288	0	0	1	0	0	0	KIDNEY	99	53	0.154235	0.140517	0.159927	0.160161	0.0160732	0.0219998	0.0404589	7.26295	7.22249	0.023	7.228	7.205	LIVER	44	44	0.586385	0.572358	0.176927	0.188165	0.0266728	0.0283669
1442122_at	Mm.32470.1	BG793156	Mm.32470	---	July 2007 (Mouse Genome Sequencing Consortium and NCBI 37)	chrX:34457365-34457943 (-) // 96.1 // p21.1	---	102916	---	---	2147893	NA	NA	chrX	34457365	34457943	expressed sequence AI451458	AI451458	289	0	0	0	0	0	0	KIDNEY	99	53	0.0341124	0.0530344	0.167214	0.160816	0.0168057	0.0220897	0.0542823	6.96813	6.91385	0.085	6.987	6.902	LIVER	44	44	0.615308	0.959915	0.134182	0.222736	0.0202288	0.0335787
1445665_at	Mm.182970.1	AW822287	Mm.182970	Mm.453465	July 2007 (Mouse Genome Sequencing Consortium and NCBI 37)	chrX:34465453-34465854 (-) // 85.54 // p21.1	---	---	---	---	---	NA	NA	chrX	34465453	34465854	---	---	290	0	0	0	0	0	0	KIDNEY	99	53	0.101549	0.0683321	0.123298	0.115727	0.0123919	0.0158964	0.0370968	6.94332	6.90623	0.008	6.935	6.927	LIVER	44	44	0.148279	0.128326	0.167467	0.162388	0.0252466	0.0244808
1434842_s_at	Mm.5935.1	AV294165	Mm.5935	Mm.271160	July 2007 (Mouse Genome Sequencing Consortium and NCBI 37)	chrX:34631674-34650257 (-) // 92.55 // p21.1	ENSMUSG00000036572	68134	NP_080849	NM_026573	1915384	protein_coding	0	chrX	34631674	34650257	UPF3 regulator of nonsense transcripts homolog B (yeast)	Upf3b	291	1	-1	0	1	0	0	KIDNEY	99	53	5.89297e-05	1.11827e-05	0.353173	0.24305	0.0354953	0.0333854	0.222037	9.45157	9.22953	0.127	9.383	9.256	LIVER	44	44	0.000812131	0.00285142	0.261942	0.318685	0.0394892	0.0480435
1419763_at	Mm.41763.1	NM_025937	Mm.41763	Mm.55422	July 2007 (Mouse Genome Sequencing Consortium and NCBI 37)	chrX:34666789-34688279 (+) // 88.47 // p21.1	ENSMUSG00000016409	67050	NP_080213	NM_025937	1914300	protein_coding	0	chrX	34666789	34688279	NFKB activating protein	Nkap	292	0	0	0	0	0	0	KIDNEY	99	53	0.0737451	0.095398	0.0931315	0.0957634	0.00936007	0.0131541	-0.0271694	5.77643	5.8036	-0.039	5.766	5.805	LIVER	44	44	0.0994791	0.168353	0.148938	0.137977	0.0224533	0.0208008
1449589_x_at	Mm.41763.1	NM_025937	Mm.41763	Mm.55422	July 2007 (Mouse Genome Sequencing Consortium and NCBI 37)	chrX:34666789-34688279 (+) // 88.47 // p21.1	ENSMUSG00000016409	67050	NP_080213	NM_025937	1914300	protein_coding	0	chrX	34666789	34688279	NFKB activating protein	Nkap	293	-1	0	0	0	0	0	KIDNEY	99	53	0.00300301	0.00427561	0.083218	0.099858	0.00836372	0.0137166	-0.0470806	5.80664	5.85372	-0.045	5.797	5.842	LIVER	44	44	0.699378	0.969551	0.162358	0.124722	0.0244765	0.0188025
1435662_at	Mm.24089.1	BB168118	Mm.24089	Mm.55422	July 2007 (Mouse Genome Sequencing Consortium and NCBI 37)	chrX:34690088-34690735 (+) // 98.48 // p21.1	ENSMUSG00000016409	67050	NP_080213	NM_025937	---	protein_coding	0	chrX	34690088	34690735	NFKB activating protein	Nkap	294	0	0	0	1	0	0	KIDNEY	99	53	0.112927	0.0907561	0.327459	0.346192	0.0329108	0.0475532	0.0987568	9.10089	9.00213	0.063	9.082	9.019	LIVER	44	44	0.0209737	0.121969	0.260274	0.315356	0.0392378	0.0475418
1457541_at	Mm.55422.1	BB019018	Mm.55422	Mm.471848	July 2007 (Mouse Genome Sequencing Consortium and NCBI 37)	chrX:34690690-34703011 (-) // 100.0 // p21.1	ENSMUSG00000036551	434756	NP_001028957	NM_001033785	3618288	protein_coding	1	chrX	34690690	34703011	A kinase (PRKA) anchor protein 14	Akap14	295	0	0	1	0	0	0	KIDNEY	99	53	0.0756375	0.0362282	0.227325	0.18974	0.022847	0.0260627	-0.0733863	7.05129	7.12468	-0.039	7.052	7.091	LIVER	44	44	0.252565	0.191396	0.207379	0.141039	0.0312636	0.0212625
1422241_a_at	Mm.34869.1	NM_019443	Mm.34869	Mm.34869	July 2007 (Mouse Genome Sequencing Consortium and NCBI 37)	chrX:34727595-34731158 (-) // 78.4 // p21.1	ENSMUSG00000016427	54405	NP_062316	NM_019443	1929511	protein_coding	2	chrX	34727595	34731158	NADH dehydrogenase (ubiquinone) 1 alpha subcomplex, 1	Ndufa1	296	-1	-1	0	0	0	0	KIDNEY	99	53	0.000622363	0.00034895	0.192946	0.159692	0.0193918	0.0219354	-0.107666	15.7156	15.8233	-0.108	15.704	15.812	LIVER	44	44	0.00101279	0.000708688	0.185943	0.204215	0.0280319	0.0307865
1424837_at	Mm.142075.1	BC024906	Mm.142075	Mm.307182	July 2007 (Mouse Genome Sequencing Consortium and NCBI 37)	chrX:34731253-34732462 (+) // 97.66 // p21.1	ENSMUSG00000036537	69942	NP_705723	NM_153503	1917192	protein_coding	0	chrX	34731253	34732462	ring finger protein 113A1	Rnf113a1	297	0	0	0	0	0	0	KIDNEY	99	53	0.673443	0.954058	0.191292	0.228111	0.0192256	0.0313334	-0.00212369	8.66956	8.67168	0.007	8.677	8.67	LIVER	44	44	0.336833	0.321051	0.212282	0.16805	0.0320027	0.0253345
1443995_at	Mm.80879.1	AW544562	Mm.80879	Mm.296429	July 2007 (Mouse Genome Sequencing Consortium and NCBI 37)	chrX:34748903-34750975 (-) // 90.38 // p21.1	ENSMUSG00000073243	194854	NP_001028406	NM_001033234	---	protein_coding	6	chrX	34748903	34750975	predicted gene 9	Gm9	298	0	0	0	0	0	0	KIDNEY	99	53	0.0356055	0.0109922	0.105289	0.114807	0.010582	0.01577	-0.0492234	7.27247	7.3217	-0.025	7.28	7.305	LIVER	44	44	0.031829	0.0770126	0.195778	0.178044	0.0295147	0.0268411
1420448_at	Mm.33528.1	NM_029203	Mm.33528	Mm.391240	July 2007 (Mouse Genome Sequencing Consortium and NCBI 37)	chrX:34784986-34912221 (+) // 95.55 // p21.1 /// chrX:35053619-35057961 (-) // 94.68 // p21.1	ENSMUSG00000051827	75199	NP_083479	NM_029203	1922449	protein_coding	11	chrX	34784986	34912221	reproductive homeobox 2A	Rhox2a	299	-1	0	0	0	0	0	KIDNEY	99	53	0.00165947	0.000842438	0.152998	0.144675	0.0153768	0.0198726	-0.0862237	7.39104	7.47726	-0.1	7.386	7.486	LIVER	44	44	0.168039	0.16849	0.252551	0.296972	0.0380736	0.0447702
1419229_at	Mm.195896.1	NM_021300	Mm.195896	Mm.386600	July 2007 (Mouse Genome Sequencing Consortium and NCBI 37)	chrX:34805394-34810130 (+) // 89.67 // p21.1 /// chrX:34972029-34976789 (+) // 89.24 // p21.1 /// chrX:34847020-34851785 (+) // 89.02 // p21.1 /// chrX:34928934-34933682 (+) // 88.91 // p21.1 /// chrX:34894847-34899631 (+) // 87.83 // p21.1 /// chrX:35061007-35065684 (-) // 87.93 // p21.1 /// chrX:35017401-35022187 (-) // 87.5 // p21.1	ENSMUSG00000071770 /// ENSMUSG00000071771 /// ENSMUSG00000079628 /// ENSMUSG00000079630 /// ENSMUSG00000079633 /// ENSMUSG00000079635 /// ENSMUSG00000079639	194856 /// 434759 /// 57737 /// 636177 /// 664608 /// 664609 /// 664610	NP_001034777 /// NP_001034778 /// NP_001034784 /// NP_001034785 /// NP_001034787 /// NP_067275 /// NP_957688	NM_001039688 /// NM_001039689 /// NM_001039695 /// NM_001039696 /// NM_001039698 /// NM_021300 /// NM_201236	1930129 /// 1930129 /// 1930129 /// 1930129 /// 1930129 /// 1930129 /// 1930129	protein_coding	11	chrX	34805394	34810130	reproductive homeobox 4A /// reproductive homeobox 4B /// reproductive homeobox 4C /// reproductive homeobox 4D /// reproductive homeobox 4E /// reproductive homeobox 4F /// reproductive homeobox 4G	Rhox4a /// Rhox4b /// Rhox4c /// Rhox4d /// Rhox4e /// Rhox4f /// Rhox4g	300	0	0	0	0	0	0	KIDNEY	99	53	0.0155904	0.0269296	0.258433	0.265359	0.0259735	0.0364498	-0.10045	6.45276	6.55321	-0.159	6.426	6.585	LIVER	44	44	0.204221	0.138907	0.169133	0.14518	0.0254978	0.0218867
1419018_at	Mm.10105.1	NM_008955	Mm.10105	Mm.10105	July 2007 (Mouse Genome Sequencing Consortium and NCBI 37)	chrX:35180087-35183033 (+) // 98.15 // p21.1	ENSMUSG00000006200	19202	NP_032981	NM_008955	1202888	protein_coding	11	chrX	35180087	35183033	reproductive homeobox 6	Rhox6	301	0	0	0	0	0	0	KIDNEY	99	53	0.136104	0.0972234	0.313851	0.310899	0.0315433	0.0427052	-0.0888269	7.63719	7.72602	-0.09	7.654	7.744	LIVER	44	44	0.514264	0.587551	0.210459	0.176474	0.0317279	0.0266044
1449540_at	Mm.156958.1	NM_023894	Mm.156958	Mm.156958	July 2007 (Mouse Genome Sequencing Consortium and NCBI 37)	chrX:35252275-35254947 (-) // 98.0 // p21.1	ENSMUSG00000068048	104384	NP_076383	NM_023894	1890128	protein_coding	8	chrX	35252275	35254947	reproductive homeobox 9	Rhox9	302	0	0	0	0	0	0	KIDNEY	99	53	0.0525092	0.0583692	0.428256	0.427527	0.0430414	0.0587254	-0.13932	7.81015	7.94947	-0.149	7.832	7.981	LIVER	44	44	0.0182888	0.182304	0.2141	0.214978	0.0322768	0.0324092
1443844_at	Mm.50505.1	AV269723	Mm.50505	Mm.50505	July 2007 (Mouse Genome Sequencing Consortium and NCBI 37)	chrX:35482916-35483143 (+) // 100.0 // p21.1	ENSMUSG00000050197	73614	XP_356401 /// XP_981115	XM_356401 /// XM_976021	1920864	protein_coding	9	chrX	35482916	35483143	reproductive homeobox 13	Rhox13	303	0	0	0	0	0	0	KIDNEY	99	53	0.0612987	0.0911377	0.0785129	0.0819207	0.00789084	0.0112527	-0.0234391	6.39864	6.42208	-0.029	6.401	6.43	LIVER	44	44	0.930531	0.83312	0.0934943	0.107748	0.0140948	0.0162436
1421094_at	Mm.100832.1	NM_020256	Mm.100832	Mm.391248	July 2007 (Mouse Genome Sequencing Consortium and NCBI 37)	chrX:35543017-35548296 (+) // 99.3 // p21.1	ENSMUSG00000048047	56805	NP_001072981 /// NP_064652	NM_001079513 /// NM_020256	1927290	protein_coding	0	chrX	35543017	35548296	zinc finger and BTB domain containing 33	Zbtb33	304	0	0	0	0	0	0	KIDNEY	99	53	0.532356	0.465852	0.115653	0.0970722	0.0116235	0.0133339	0.0129398	6.14437	6.13143	0.004	6.137	6.133	LIVER	44	44	0.0214528	0.0589905	0.189342	0.215064	0.0285444	0.032422
1434022_at	Mm.204732.1	BB146985	Mm.204732	Mm.391248	July 2007 (Mouse Genome Sequencing Consortium and NCBI 37)	chrX:35548264-35550353 (+) // 96.3 // p21.1	ENSMUSG00000048047	56805	NP_001072981 /// NP_064652	NM_001079513 /// NM_020256	1927290	protein_coding	0	chrX	35548264	35550353	zinc finger and BTB domain containing 33	Zbtb33	305	0	-1	0	0	0	0	KIDNEY	99	53	0.306483	0.095154	0.390791	0.332133	0.039276	0.045622	0.101247	10.406	10.3048	0.021	10.422	10.401	LIVER	44	44	0.00413532	0.193618	0.71456	0.624889	0.107724	0.0942056
1439006_x_at	Mm.72979.2	BB093996	Mm.72979	Mm.72979	July 2007 (Mouse Genome Sequencing Consortium and NCBI 37)	chrX:35550473-35551272 (-) // 97.31 // p21.1	ENSMUSG00000036502	245386	NP_766518	NM_172930	3045722	protein_coding	0	chrX	35550473	35551272	family with sequence similarity 70, member A	Fam70a	306	0	0	0	0	0	0	KIDNEY	99	53	0.140193	0.0554574	0.0810006	0.0607922	0.00814086	0.00835045	0.0225327	5.47649	5.45396	0.018	5.474	5.456	LIVER	44	44	0.930531	0.632725	0.140883	0.121549	0.0212389	0.0183242
1456596_at	Mm.72979.2	BB093996	Mm.72979	Mm.72979	July 2007 (Mouse Genome Sequencing Consortium and NCBI 37)	chrX:35550473-35551272 (-) // 97.31 // p21.1	ENSMUSG00000036502	245386	NP_766518	NM_172930	3045722	protein_coding	0	chrX	35550473	35551272	family with sequence similarity 70, member A	Fam70a	307	0	0	0	0	0	0	KIDNEY	99	53	0.109438	0.0582232	0.0762037	0.0712308	0.00765876	0.0097843	0.0237755	5.49217	5.4684	0.017	5.482	5.465	LIVER	44	44	0.0977614	0.166011	0.131161	0.149041	0.0197732	0.0224688
1436948_a_at	Mm.72979.1	BB520013	Mm.72979	Mm.72979	July 2007 (Mouse Genome Sequencing Consortium and NCBI 37)	chrX:35550479-35550720 (-) // 85.16 // p21.1	ENSMUSG00000036502	245386	NP_766518	NM_172930	3045722	protein_coding	0	chrX	35550479	35550720	family with sequence similarity 70, member A	Fam70a	308	0	0	1	0	0	0	KIDNEY	99	53	0.656592	0.996746	0.231794	0.232961	0.0232962	0.0319997	0.000161807	6.36488	6.36472	-0.016	6.371	6.387	LIVER	44	44	0.270306	0.562198	0.240339	0.164212	0.0362325	0.0247559
1437137_at	Mm.131639.1	AV280875	Mm.131639	Mm.72979	July 2007 (Mouse Genome Sequencing Consortium and NCBI 37)	chrX:35552154-35561245 (-) // 98.4 // p21.1	ENSMUSG00000036502	245386	NP_766518	NM_172930	3045722	protein_coding	0	chrX	35552154	35561245	family with sequence similarity 70, member A	Fam70a	309	0	0	0	0	0	0	KIDNEY	99	53	0.0125688	0.00953472	0.0832456	0.0875622	0.0083665	0.0120276	-0.0387128	6.15878	6.19749	-0.04	6.16	6.2	LIVER	44	44	0.0960671	0.245581	0.18764	0.196481	0.0282878	0.0296206
1422908_at	Mm.60134.1	NM_133690	Mm.60134	Mm.60134	July 2007 (Mouse Genome Sequencing Consortium and NCBI 37)	chrX:35669363-35689961 (+) // 96.16 // p21.1	ENSMUSG00000016327	67821	NP_598451	NM_133690	1915071	protein_coding	0	chrX	35669363	35689961	ATPase, (Na+)/K+ transporting, beta 4 polypeptide	Atp1b4	310	0	0	0	0	0	0	KIDNEY	99	53	0.537436	0.577272	0.072773	0.0660967	0.00731396	0.00907908	0.00651668	5.95525	5.94874	0.015	5.959	5.944	LIVER	44	44	0.592119	0.83013	0.137258	0.197132	0.0206924	0.0297188
1416343_a_at	Mm.486.1	NM_010685	Mm.486	Mm.486	July 2007 (Mouse Genome Sequencing Consortium and NCBI 37)	chrX:35758238-35809556 (-) // 91.36 // p21.1	ENSMUSG00000016534	16784	NP_001017959 /// NP_034815	NM_001017959 /// NM_010685	96748	protein_coding	0	chrX	35758238	35809556	lysosomal-associated membrane protein 2	Lamp2	311	-1	0	0	0	0	0	KIDNEY	99	53	1.546e-08	2.46163e-09	0.306933	0.28938	0.0308479	0.0397495	-0.326397	14.0938	14.4202	-0.29	14.095	14.385	LIVER	44	44	0.736636	0.753083	0.634978	0.469041	0.0957266	0.0707107
1416344_at	Mm.486.1	NM_010685	Mm.486	Mm.486	July 2007 (Mouse Genome Sequencing Consortium and NCBI 37)	chrX:35758238-35809556 (-) // 91.36 // p21.1	ENSMUSG00000016534	16784	NP_001017959 /// NP_034815	NM_001017959 /// NM_010685	96748	protein_coding	0	chrX	35758238	35809556	lysosomal-associated membrane protein 2	Lamp2	312	-1	0	-1	-1	0	0	KIDNEY	99	53	4.14456e-15	9.42396e-16	0.174061	0.196806	0.0174938	0.0270334	-0.310132	14.97	15.2801	-0.291	14.963	15.254	LIVER	44	44	0.016284	0.109591	0.214134	0.19245	0.032282	0.0290129
1428094_at	Mm.486.2	BB390704	Mm.486	Mm.486	July 2007 (Mouse Genome Sequencing Consortium and NCBI 37)	chrX:35772678-35809632 (-) // 95.14 // p21.1	ENSMUSG00000016534	16784	NP_001017959 /// NP_034815	NM_001017959 /// NM_010685	---	protein_coding	0	chrX	35772678	35809632	lysosomal-associated membrane protein 2	Lamp2	313	0	0	0	0	0	0	KIDNEY	99	53	0.0441769	0.039864	0.227212	0.231845	0.0228357	0.0318463	0.0815546	14.522	14.4404	0.05	14.512	14.462	LIVER	44	44	0.132475	0.613223	0.384863	0.376569	0.0580202	0.05677
1434503_s_at	Mm.200980.3	BB490768	Mm.200980	Mm.486	July 2007 (Mouse Genome Sequencing Consortium and NCBI 37)	chrX:35772681-35773011 (-) // 92.68 // p21.1	ENSMUSG00000016534	16784	NP_001017959 /// NP_034815	NM_001017959 /// NM_010685	---	protein_coding	0	chrX	35772681	35773011	lysosomal-associated membrane protein 2	Lamp2	314	0	0	0	0	0	0	KIDNEY	99	53	0.293857	0.442108	0.241607	0.199855	0.0242825	0.0274522	0.0282611	14.3705	14.3423	0.042	14.378	14.336	LIVER	44	44	0.0229468	0.0284691	0.277192	0.356521	0.0417882	0.0537475
1417453_at	Mm.26885.1	AW536452	Mm.26885	Mm.327675	July 2007 (Mouse Genome Sequencing Consortium and NCBI 37)	chrX:35884705-35929362 (-) // 99.4 // p21.1	ENSMUSG00000031095	72584	NP_001103612 /// NP_082564	NM_001110142 /// NM_028288	1919834	protein_coding	0	chrX	35884705	35929362	cullin 4B	Cul4b	315	0	0	0	0	0	0	KIDNEY	99	53	0.0775704	0.115664	0.383415	0.380787	0.0385347	0.0523051	-0.103045	8.16731	8.27036	-0.092	8.257	8.349	LIVER	44	44	0.530494	0.423356	0.528991	0.446103	0.0797485	0.0672525
1417454_at	Mm.26885.1	AW536452	Mm.26885	Mm.327675	July 2007 (Mouse Genome Sequencing Consortium and NCBI 37)	chrX:35884705-35929362 (-) // 99.4 // p21.1	---	72584	NP_001103612 /// NP_082564	NM_001110142 /// NM_028288	---	NA	NA	chrX	35884705	35929362	cullin 4B	Cul4b	316	1	0	0	0	0	0	KIDNEY	99	53	4.83373e-06	3.67282e-06	0.259679	0.242973	0.0260987	0.0333749	0.206322	10.3295	10.1231	0.235	10.387	10.152	LIVER	44	44	0.0461825	0.103589	0.347816	0.324463	0.0524352	0.0489147
1425018_at	Mm.180165.1	BC010486	Mm.180165	Mm.262453	July 2007 (Mouse Genome Sequencing Consortium and NCBI 37)	chrX:35953706-35966699 (+) // 97.76 // p21.1	ENSMUSG00000000355	68995	NP_081178	NM_026902	1916245	protein_coding	0	chrX	35953706	35966699	malignant T cell amplified sequence 1	Mcts1	317	-1	0	1	0	0	0	KIDNEY	99	53	3.31828e-05	0.000169712	0.232083	0.239478	0.0233252	0.0328948	-0.157363	11.2414	11.3987	-0.159	11.237	11.396	LIVER	44	44	0.603664	0.498468	0.347422	0.327197	0.0523759	0.0493268
1416655_at	Mm.25677.1	NM_021550	Mm.25677	Mm.327675	July 2007 (Mouse Genome Sequencing Consortium and NCBI 37)	chrX:35983961-35988284 (-) // 94.21 // p21.1	ENSMUSG00000048970	59048	NP_067525	NM_021550	1913493	protein_coding	0	chrX	35983961	35988284	C1GALT1-specific chaperone 1	C1galt1c1	318	-1	0	0	0	0	0	KIDNEY	99	53	0.000361602	0.000455504	0.303832	0.335087	0.0305362	0.0460277	-0.200422	11.3505	11.5509	-0.156	11.353	11.509	LIVER	44	44	0.552526	0.849036	0.439779	0.434569	0.0662992	0.0655137
1443706_at	Mm.28176.1	BG066976	Mm.28176	---	July 2007 (Mouse Genome Sequencing Consortium and NCBI 37)	chrX:35987879-35988257 (-) // 94.0 // p21.1	---	59048	NP_067525	NM_021550	1913493	NA	NA	chrX	35987879	35988257	C1GALT1-specific chaperone 1	C1galt1c1	319	0	0	0	0	0	0	KIDNEY	99	53	0.257286	0.301412	0.179963	0.18631	0.0180869	0.0255916	-0.0325479	7.42313	7.45568	-0.042	7.422	7.464	LIVER	44	44	0.0110956	0.0191261	0.247015	0.260671	0.037239	0.0392976
1430943_at	Mm.113311.1	AK020088	Mm.113311	Mm.113311	July 2007 (Mouse Genome Sequencing Consortium and NCBI 37)	chr6:27184398-27185266 (+) // 54.71 // p22.1 /// chrX:36125847-36315865 (+) // 74.65 // p21.1	ENSMUSG00000051361	77883	NP_898949	NM_183126	---	protein_coding	5	chrX	36125847	36315865	RIKEN cDNA 6030498E09 gene	6030498E09Rik	320	0	0	0	0	0	0	KIDNEY	99	53	0.460217	0.51307	0.0717097	0.0617432	0.00720709	0.00848108	-0.00730112	6.11487	6.12217	-0.011	6.109	6.12	LIVER	44	44	0.699378	0.795133	0.126253	0.16571	0.0190334	0.0249818
1420563_at	Mm.42021.1	NM_016886	Mm.42021	Mm.327681	July 2007 (Mouse Genome Sequencing Consortium and NCBI 37)	chrX:38754659-39029772 (+) // 99.97 // p11.4	ENSMUSG00000001986	53623	NP_058582	NM_016886	95810	protein_coding	0	chrX	38754659	39029772	glutamate receptor, ionotropic, AMPA3 (alpha 3)	Gria3	321	0	0	-1	0	0	0	KIDNEY	99	53	0.0867543	0.0811369	0.149996	0.16054	0.0150752	0.0220519	-0.0470637	6.88046	6.92753	-0.034	6.877	6.911	LIVER	44	44	0.0530611	0.03554	0.153787	0.137376	0.0231843	0.0207101
1438752_at	Mm.74679.1	AV327739	Mm.74679	---	July 2007 (Mouse Genome Sequencing Consortium and NCBI 37)	chrX:39016689-39017537 (+) // 63.36 // p11.4	---	320270	---	---	2443712	NA	NA	chrX	39016689	39017537	RIKEN cDNA A230058F20 gene	A230058F20Rik	322	0	0	0	1	0	0	KIDNEY	99	53	0.506051	0.518373	0.359274	0.379018	0.0361084	0.0520621	0.0410635	7.36782	7.32675	0.006	7.294	7.288	LIVER	44	44	0.768163	0.530924	0.171449	0.152991	0.025847	0.0230642
1434728_at	Mm.32184.1	BM220576	Mm.32184	Mm.327681	July 2007 (Mouse Genome Sequencing Consortium and NCBI 37)	chrX:39031147-39031778 (+) // 97.96 // p11.4	ENSMUSG00000001986	53623	NP_058582	NM_016886	95810	protein_coding	0	chrX	39031147	39031778	glutamate receptor, ionotropic, AMPA3 (alpha 3)	Gria3	323	0	1	0	0	0	0	KIDNEY	99	53	0.815052	0.678416	0.169631	0.138294	0.0170485	0.0189961	0.0106078	6.48106	6.47045	-0.007	6.458	6.465	LIVER	44	44	0.00909508	0.0214299	0.191574	0.181695	0.0288809	0.0273916
1437634_at	Mm.22663.2	BM120228	Mm.22663	Mm.259498	July 2007 (Mouse Genome Sequencing Consortium and NCBI 37)	chrX:39148168-39150516 (-) // 84.89 // p11.4	ENSMUSG00000037475	331401	NP_001028594	NM_001033422	---	protein_coding	0	chrX	39148168	39150516	THO complex 2	Thoc2	324	0	0	0	0	0	0	KIDNEY	99	53	0.751217	0.363874	0.229293	0.241079	0.0230449	0.0331148	0.0367976	9.14136	9.10457	-0.023	9.119	9.142	LIVER	44	44	0.525055	0.396033	0.284214	0.265326	0.0428469	0.0399994
1438736_at	Mm.22663.3	BB703762	Mm.22663	Mm.259498	July 2007 (Mouse Genome Sequencing Consortium and NCBI 37)	chrX:39150444-39179307 (-) // 93.71 // p11.4	ENSMUSG00000037475	331401	NP_001028594	NM_001033422	2442413	protein_coding	0	chrX	39150444	39179307	THO complex 2	Thoc2	325	0	1	0	0	0	0	KIDNEY	99	53	0.109454	0.0815434	0.31485	0.302651	0.0316436	0.0415723	0.0918422	8.48218	8.39034	0.047	8.472	8.425	LIVER	44	44	0.000607731	0.0189151	0.422729	0.490806	0.0637288	0.0739919
1444004_at	Mm.25284.1	BB375353	Mm.25284	Mm.259498	July 2007 (Mouse Genome Sequencing Consortium and NCBI 37)	chrX:39180359-39189774 (-) // 99.17 // p11.4	ENSMUSG00000037475	331401	NP_001028594	NM_001033422	2442413	protein_coding	0	chrX	39180359	39189774	THO complex 2	Thoc2	326	0	0	0	0	0	0	KIDNEY	99	53	0.0518077	0.152251	0.434112	0.472437	0.0436299	0.0648942	0.112819	8.75369	8.64087	0.258	8.776	8.518	LIVER	44	44	0.0339181	0.0336935	0.529649	0.567583	0.0798476	0.0855664
1453385_at	Mm.57689.1	AK003723	Mm.57689	Mm.259879	July 2007 (Mouse Genome Sequencing Consortium and NCBI 37)	chrX:39412855-39425814 (+) // 71.28 // p11.4	ENSMUSG00000025860	11798	NP_033818	NM_009688	107572	protein_coding	0	chrX	39412855	39425814	X-linked inhibitor of apoptosis	Xiap	327	0	0	0	0	0	0	KIDNEY	99	53	0.644063	0.579124	0.22039	0.208039	0.02215	0.0285763	-0.020113	6.81172	6.83183	-0.009	6.797	6.806	LIVER	44	44	0.0137994	0.011651	0.266152	0.216834	0.0401239	0.0326889
1426636_a_at	Mm.149115.2	BB783769	Mm.149115	Mm.259879	July 2007 (Mouse Genome Sequencing Consortium and NCBI 37)	chrX:39424501-39458447 (+) // 94.72 // p11.4	ENSMUSG00000025860	11798	NP_033818	NM_009688	107572	protein_coding	0	chrX	39424501	39458447	X-linked inhibitor of apoptosis	Xiap	328	0	0	0	0	0	0	KIDNEY	99	53	0.166318	0.101252	0.232905	0.283982	0.0234079	0.0390079	-0.0753246	6.35366	6.42898	-0.047	6.341	6.388	LIVER	44	44	0.432216	0.761954	0.269494	0.203616	0.0406277	0.0306963
1440351_at	Mm.102770.1	BG064527	---	---	July 2007 (Mouse Genome Sequencing Consortium and NCBI 37)	chrX:39428239-39429306 (+) // 62.51 // p11.4	---	---	---	---	---	NA	NA	chrX	39428239	39429306	---	---	329	0	0	0	0	0	0	KIDNEY	99	53	0.518485	0.521433	0.121419	0.132568	0.0122031	0.0182097	-0.0141044	6.16999	6.18409	-0.008	6.17	6.178	LIVER	44	44	0.917342	0.995121	0.463614	0.439907	0.0698924	0.0663184
1439298_at	Mm.85101.1	BM200180	---	---	July 2007 (Mouse Genome Sequencing Consortium and NCBI 37)	chrX:39437302-39438087 (+) // 43.84 // p11.4	---	---	---	---	---	NA	NA	chrX	39437302	39438087	---	---	330	-1	-1	0	0	0	0	KIDNEY	99	53	1.47643e-05	1.63886e-05	0.136999	0.161553	0.0137689	0.022191	-0.118777	7.07753	7.1963	-0.087	7.06	7.147	LIVER	44	44	0.00448823	0.00338076	0.294495	0.276956	0.0443969	0.0417527
1421394_a_at	Mm.149115.1	BF137345	Mm.149115	Mm.259879	July 2007 (Mouse Genome Sequencing Consortium and NCBI 37)	chrX:39446904-39458886 (+) // 80.45 // p11.4	ENSMUSG00000025860	11798	NP_033818	NM_009688	---	protein_coding	0	chrX	39446904	39458886	X-linked inhibitor of apoptosis	Xiap	331	-1	0	0	0	0	0	KIDNEY	99	53	0.000987216	0.00184133	0.127761	0.111919	0.0128404	0.0153733	-0.0638191	6.0826	6.14642	-0.064	6.093	6.157	LIVER	44	44	0.586385	0.790046	0.133716	0.149986	0.0201585	0.0226113
1450231_a_at	Mm.149115.1	BF137345	Mm.149115	Mm.259879	July 2007 (Mouse Genome Sequencing Consortium and NCBI 37)	chrX:39446904-39458886 (+) // 80.45 // p11.4	ENSMUSG00000025860	11798	NP_033818	NM_009688	107572	protein_coding	0	chrX	39446904	39458886	X-linked inhibitor of apoptosis	Xiap	332	0	0	0	0	0	0	KIDNEY	99	53	0.432531	0.347113	0.103557	0.118314	0.0104078	0.0162516	-0.0182352	5.96601	5.98425	-0.011	5.956	5.967	LIVER	44	44	0.812935	0.87796	0.176131	0.176865	0.0265527	0.0266635
1450232_at	Mm.149115.1	BF137345	Mm.149115	Mm.259879	July 2007 (Mouse Genome Sequencing Consortium and NCBI 37)	chrX:39446904-39458886 (+) // 80.45 // p11.4	---	11798	NP_033818	NM_009688	107572	NA	NA	chrX	39446904	39458886	X-linked inhibitor of apoptosis	Xiap	333	0	-1	0	0	0	0	KIDNEY	99	53	0.284181	0.295818	0.127346	0.141612	0.0127988	0.019452	-0.0244749	6.73181	6.75628	-0.01	6.734	6.744	LIVER	44	44	0.000588217	0.0149158	0.186165	0.402208	0.0280654	0.0606352
1437533_at	Mm.149115.6	BF134200	Mm.149115	Mm.259879	July 2007 (Mouse Genome Sequencing Consortium and NCBI 37)	chrX:39458663-39462840 (+) // 76.29 // p11.4	ENSMUSG00000025860	11798	NP_033818	NM_009688	107572	protein_coding	0	chrX	39458663	39462840	X-linked inhibitor of apoptosis	Xiap	334	1	-1	0	0	0	0	KIDNEY	99	53	3.33226e-06	4.09343e-05	0.288619	0.292629	0.0290073	0.0401957	0.212293	11.486	11.2737	0.161	11.507	11.346	LIVER	44	44	0.00215635	0.0441055	0.371193	0.355002	0.0559595	0.0535186
1456088_at	Mm.149115.6	BF134200	Mm.149115	Mm.259879	July 2007 (Mouse Genome Sequencing Consortium and NCBI 37)	chrX:39458663-39462840 (+) // 76.29 // p11.4	ENSMUSG00000025860	11798	NP_033818	NM_009688	---	protein_coding	0	chrX	39458663	39462840	X-linked inhibitor of apoptosis	Xiap	335	0	0	0	0	0	0	KIDNEY	99	53	0.63715	0.347295	0.342756	0.279275	0.0344483	0.0383613	0.0486387	6.92424	6.8756	-0.048	6.842	6.89	LIVER	44	44	0.328506	0.889994	0.640294	0.924242	0.096528	0.139335
1421849_at	Mm.24025.1	NM_021465	Mm.24025	Mm.290422	July 2007 (Mouse Genome Sequencing Consortium and NCBI 37)	chrX:39505356-39630432 (+) // 98.94 // p11.4	ENSMUSG00000025862	20843	NP_001071180 /// NP_067440	NM_001077712 /// NM_021465	---	protein_coding	0	chrX	39505356	39630432	stromal antigen 2	Stag2	336	1	0	0	0	0	0	KIDNEY	99	53	6.83022e-11	1.65092e-11	0.268305	0.234589	0.0269656	0.0322233	0.312854	12.0579	11.7451	0.301	12.035	11.734	LIVER	44	44	0.031829	0.048083	0.597383	0.480124	0.0900589	0.0723814
1450396_at	Mm.24025.1	NM_021465	Mm.24025	Mm.290422	July 2007 (Mouse Genome Sequencing Consortium and NCBI 37)	chrX:39505356-39630432 (+) // 98.94 // p11.4	ENSMUSG00000025862	20843	NP_001071180 /// NP_067440	NM_001077712 /// NM_021465	---	protein_coding	0	chrX	39505356	39630432	stromal antigen 2	Stag2	337	0	0	0	0	0	0	KIDNEY	99	53	0.0429696	0.0492796	0.323222	0.227584	0.032485	0.031261	0.0894244	8.78814	8.69872	0.131	8.796	8.665	LIVER	44	44	0.806498	0.895099	0.386169	0.381201	0.0582172	0.0574682
1449393_at	Mm.20880.1	NM_011364	Mm.20880	Mm.441197	July 2007 (Mouse Genome Sequencing Consortium and NCBI 37)	chrX:39855741-39875274 (+) // 91.5 // p11.4	ENSMUSG00000005696	100046930 /// 20400	NP_035494 /// XP_001477134	NM_011364 /// XM_001477084	1328352 /// 1328352	protein_coding	1	chrX	39855741	39875274	similar to T cell signal transduction molecule1 SAP /// SH2 domain protein 1A	LOC100046930 /// Sh2d1a	338	0	1	1	0	0	0	KIDNEY	99	53	0.556741	0.559996	0.11947	0.131444	0.0120071	0.0180553	-0.0126813	5.82211	5.83479	-0.001	5.83	5.831	LIVER	44	44	0.00165236	0.00927184	0.11025	0.131564	0.0166209	0.0198341
1458842_at	Mm.90355.1	AV340888	Mm.90355	Mm.327698	July 2007 (Mouse Genome Sequencing Consortium and NCBI 37)	chrX:39881064-39881854 (-) // 98.61 // p11.4	ENSMUSG00000016150	23963	NP_035985	NM_011855	---	protein_coding	0	chrX	39881064	39881854	odd Oz/ten-m homolog 1 (Drosophila)	Odz1	339	0	-1	0	0	0	0	KIDNEY	99	53	0.0683043	0.0590568	0.117606	0.0903355	0.0118199	0.0124085	-0.0326337	6.7574	6.79004	-0.03	6.762	6.792	LIVER	44	44	0.00886889	0.0736027	0.187706	0.233142	0.0282977	0.0351474
1421508_at	Mm.42037.1	NM_011855	Mm.42037	Mm.327698	July 2007 (Mouse Genome Sequencing Consortium and NCBI 37)	chrX:39885596-40747022 (-) // 98.61 // p11.4	ENSMUSG00000016150	100044065 /// 23963	NP_035985 /// XP_001472976	NM_011855 /// XM_001472926	1345185 /// 1345185	protein_coding	0	chrX	39885596	40747022	similar to odd Oz/ten-m homolog 1 (Drosophila) /// odd Oz/ten-m homolog 1 (Drosophila)	LOC100044065 /// Odz1	340	0	0	0	0	0	0	KIDNEY	99	53	0.197927	0.108479	0.133119	0.125411	0.013379	0.0172265	0.0352908	6.5184	6.48311	-0.002	6.498	6.5	LIVER	44	44	0.345293	0.569606	0.166345	0.14676	0.0250774	0.0221249
1447169_at	Mm.166086.1	BB284628	Mm.166086	---	July 2007 (Mouse Genome Sequencing Consortium and NCBI 37)	chrX:40720867-40721378 (-) // 85.04 // p11.4	---	77760	---	---	1925010	NA	NA	chrX	40720867	40721378	RIKEN cDNA A230106O10 gene	A230106O10Rik	341	0	0	0	0	0	0	KIDNEY	99	53	0.0914822	0.114761	0.210781	0.219364	0.0211843	0.030132	-0.0585891	5.71622	5.77481	-0.086	5.703	5.789	LIVER	44	44	0.0392475	0.0524041	0.144769	0.120285	0.0218247	0.0181336
1434170_at	Mm.55685.1	BB274776	Mm.55685	Mm.55685	July 2007 (Mouse Genome Sequencing Consortium and NCBI 37)	chrX:42139742-42141420 (-) // 98.93 // p11.4	ENSMUSG00000045284	245404	NP_848854	NM_178739	2444462	protein_coding	5	chrX	42139742	42141420	DDB1 and CUL4 associated factor 12-like 1	Dcaf12l1	342	0	0	0	0	0	0	KIDNEY	99	53	0.123381	0.0632453	0.171294	0.174209	0.0172157	0.0239294	0.0553429	6.72819	6.67285	0.007	6.697	6.69	LIVER	44	44	0.266692	0.263457	0.325912	0.300086	0.0491331	0.0452396
1454869_at	Mm.55685.1	BB274776	Mm.55685	Mm.55685	July 2007 (Mouse Genome Sequencing Consortium and NCBI 37)	chrX:42139742-42141420 (-) // 98.93 // p11.4	ENSMUSG00000045284	245404	NP_848854	NM_178739	2444462	protein_coding	5	chrX	42139742	42141420	DDB1 and CUL4 associated factor 12-like 1	Dcaf12l1	343	0	0	0	0	0	0	KIDNEY	99	53	0.0874634	0.112427	0.0947461	0.0946342	0.00952234	0.012999	0.0257915	5.72341	5.69762	0.032	5.733	5.701	LIVER	44	44	0.990064	0.714571	0.332126	0.270038	0.0500699	0.0407098
1429135_at	Mm.23496.1	AV015858	Mm.23496	Mm.336041	July 2007 (Mouse Genome Sequencing Consortium and NCBI 37)	chrX:42444121-42445968 (+) // 98.71 // p11.3	ENSMUSG00000037086	68800	NP_081117 /// XP_983112 /// XP_993093	NM_026841 /// XM_978018 /// XM_987999	---	protein_coding	5	chrX	42444121	42445968	RIKEN cDNA 1110059M19 gene	1110059M19Rik	344	0	0	0	0	0	0	KIDNEY	99	53	0.235245	0.136818	0.193343	0.195544	0.0194317	0.0268601	-0.0497008	7.99796	8.04766	-0.021	7.979	8	LIVER	44	44	0.195411	0.319186	0.226892	0.26245	0.0342053	0.0395658
1449825_at	Mm.60929.1	NM_028514	Mm.60929	Mm.60929	July 2007 (Mouse Genome Sequencing Consortium and NCBI 37)	chrX:43682183-43683528 (+) // 99.93 // p11.3	ENSMUSG00000046615	73360	NP_082790	NM_028514	1920610	protein_coding	5	chrX	43682183	43683528	actin-related protein T1	Actrt1	345	-1	-1	0	0	0	0	KIDNEY	99	53	0.0039719	0.00526217	0.130441	0.159841	0.0131098	0.0219558	-0.0731487	6.71961	6.79275	-0.092	6.733	6.825	LIVER	44	44	0.000171448	0.000357187	0.166567	0.124623	0.0251109	0.0187876
1442987_at	Mm.173500.1	BG068057	---	---	July 2007 (Mouse Genome Sequencing Consortium and NCBI 37)	chrX:44307959-44308683 (-) // 81.01 // p11.3	---	---	---	---	---	NA	NA	chrX	44307959	44308683	---	---	346	0	0	0	0	0	0	KIDNEY	99	53	0.956832	0.909754	0.132511	0.114184	0.0133179	0.0156844	0.00233715	6.60068	6.59834	0	6.594	6.594	LIVER	44	44	0.877925	0.780748	0.148779	0.133305	0.0224293	0.0200965
1460292_a_at	Mm.82922.1	NM_053123	Mm.82922	Mm.229151	July 2007 (Mouse Genome Sequencing Consortium and NCBI 37)	chrX:45162876-45245719 (-) // 99.33 // p11.3	ENSMUSG00000031099	93761	NP_444353	NM_053123	1935127	protein_coding	NA	chrX	45162876	45245719	SWI/SNF related, matrix associated, actin dependent regulator of chromatin, subfamily a, member 1	Smarca1	347	1	-1	0	0	0	0	KIDNEY	99	53	0.000644849	0.000121989	0.171274	0.113283	0.0172136	0.0155606	0.0916663	5.84623	5.75457	0.076	5.813	5.737	LIVER	44	44	4.99577e-05	0.112037	0.2192	0.298408	0.0330456	0.0449867
1457313_at	Mm.178045.1	BG074373	Mm.178045	Mm.210343	July 2007 (Mouse Genome Sequencing Consortium and NCBI 37)	chrX:45267934-45268759 (+) // 67.11 // p11.3	ENSMUSG00000001173	320634	NP_796189	NM_177215	109589	protein_coding	0	chrX	45267934	45268759	oculocerebrorenal syndrome of Lowe	Ocrl	348	0	0	0	0	0	0	KIDNEY	99	53	0.151997	0.33971	0.101523	0.0885847	0.0102034	0.012168	0.015222	6.60451	6.58928	0.02	6.594	6.574	LIVER	44	44	0.0384456	0.0235526	0.108806	0.206851	0.0164031	0.0311839
1438284_at	Mm.126704.1	BB108784	Mm.126704	Mm.210343	July 2007 (Mouse Genome Sequencing Consortium and NCBI 37)	chrX:45309593-45310267 (+) // 59.35 // p11.3	ENSMUSG00000001173	320634	NP_796189	NM_177215	109589	protein_coding	0	chrX	45309593	45310267	oculocerebrorenal syndrome of Lowe	Ocrl	349	0	0	0	0	0	0	KIDNEY	99	53	0.62478	0.680136	0.16679	0.155564	0.0167631	0.0213683	0.011226	6.26457	6.25334	0.014	6.257	6.243	LIVER	44	44	0.07334	0.019924	0.174794	0.168766	0.0263512	0.0254424
1438396_at	Mm.23302.1	BB751120	Mm.23302	Mm.210343	July 2007 (Mouse Genome Sequencing Consortium and NCBI 37)	chrX:45317324-45319048 (+) // 99.71 // p11.3	ENSMUSG00000001173	320634	NP_796189	NM_177215	109589	protein_coding	0	chrX	45317324	45319048	oculocerebrorenal syndrome of Lowe	Ocrl	350	0	1	-1	0	0	0	KIDNEY	99	53	0.0115171	0.00597826	0.271771	0.267967	0.027314	0.0368081	0.12855	7.47604	7.34749	0.094	7.454	7.36	LIVER	44	44	0.00137864	0.00313564	0.27398	0.238993	0.041304	0.0360295
1451038_at	Mm.29262.1	BB819942	Mm.29262	Mm.29262	July 2007 (Mouse Genome Sequencing Consortium and NCBI 37)	chrX:45378322-45388030 (-) // 88.88 // p11.3	ENSMUSG00000037010	30878	NP_038940	NM_013912	1353624	protein_coding	3	chrX	45378322	45388030	apelin	Apln	351	1	0	0	-1	0	0	KIDNEY	99	53	2.86705e-06	1.11688e-06	0.357025	0.309753	0.0358824	0.0425478	0.285646	9.94078	9.65513	0.341	9.953	9.612	LIVER	44	44	0.0943962	0.188685	0.327717	0.318907	0.0494052	0.048077
1417805_at	Mm.129279.1	AF367247	Mm.129279	Mm.129279	July 2007 (Mouse Genome Sequencing Consortium and NCBI 37)	chrX:45462051-45490158 (+) // 94.71 // p11.3	ENSMUSG00000037005	170745	NP_573476	NM_133213	2180001	protein_coding	0	chrX	45462051	45490158	X-prolyl aminopeptidase (aminopeptidase P) 2, membrane-bound	Xpnpep2	352	1	0	0	0	0	0	KIDNEY	99	53	0.00243623	0.00134017	0.264582	0.268924	0.0265915	0.0369395	0.150002	9.37161	9.2216	0.096	9.381	9.285	LIVER	44	44	0.036883	0.0931701	0.277539	0.281395	0.0418406	0.0424218
1427007_at	Mm.31363.1	AK004734	Mm.31363	Mm.276131	July 2007 (Mouse Genome Sequencing Consortium and NCBI 37)	chrX:45499655-45514742 (+) // 98.39 // p11.3	ENSMUSG00000031101	74131	NP_083049	NM_028773	1921381	protein_coding	0	chrX	45499655	45514742	SAM and SH3 domain containing 3	Sash3	353	-1	0	1	0	0	0	KIDNEY	99	53	0.000225609	0.000175958	0.196871	0.210236	0.0197863	0.0288781	-0.136408	7.2371	7.37351	-0.136	7.204	7.34	LIVER	44	44	0.36261	0.860766	0.331069	0.200565	0.0499105	0.0302363
1454787_at	Mm.24676.1	AI875447	Mm.24676	Mm.207367	July 2007 (Mouse Genome Sequencing Consortium and NCBI 37)	chrX:45525143-45525598 (-) // 76.75 // p11.3	ENSMUSG00000036985	208884	NP_766053	NM_172465	2444393	protein_coding	0	chrX	45525143	45525598	zinc finger, DHHC domain containing 9	Zdhhc9	354	0	1	0	0	0	0	KIDNEY	99	53	0.0172356	0.0313432	0.255531	0.26571	0.0256819	0.036498	-0.0974035	11.3367	11.4342	-0.094	11.349	11.443	LIVER	44	44	0.000669905	0.00978095	0.16743	0.245012	0.025241	0.036937
1458142_at	Mm.118690.1	AV339913	Mm.118690	Mm.207367	July 2007 (Mouse Genome Sequencing Consortium and NCBI 37)	chrX:45559263-45559918 (-) // 96.8 // p11.3	---	208884	NP_766053	NM_172465	2444393	NA	NA	chrX	45559263	45559918	zinc finger, DHHC domain containing 9	Zdhhc9	355	0	1	0	0	0	0	KIDNEY	99	53	0.704762	0.929806	0.0969965	0.0855266	0.00974851	0.011748	-0.00134763	5.83988	5.84123	-0.004	5.829	5.833	LIVER	44	44	0.000290558	0.000108202	0.174936	0.298876	0.0263725	0.0450572
1432250_at	Mm.154355.1	AK012492	Mm.154355	Mm.336045	July 2007 (Mouse Genome Sequencing Consortium and NCBI 37)	chrX:45609942-45616810 (+) // 51.49 // p11.3	ENSMUSG00000063785	72554	NP_082552	NM_028276	1919804	protein_coding	0	chrX	45609942	45616810	UTP14, U3 small nucleolar ribonucleoprotein, homolog A (yeast)	Utp14a	356	0	0	0	0	0	0	KIDNEY	99	53	1	0.732286	0.113221	0.101571	0.0113791	0.0139519	0.00617362	6.77834	6.77217	-0.009	6.762	6.771	LIVER	44	44	0.442043	0.567189	0.224515	0.2013	0.0338469	0.0303472
1435099_at	Mm.154355.2	BF225689	Mm.154355	Mm.336045	July 2007 (Mouse Genome Sequencing Consortium and NCBI 37)	chrX:45630729-45635630 (+) // 96.17 // p11.3	ENSMUSG00000063785	72554	NP_082552	NM_028276	1919804	protein_coding	0	chrX	45630729	45635630	UTP14, U3 small nucleolar ribonucleoprotein, homolog A (yeast)	Utp14a	357	0	-1	1	1	1	0	KIDNEY	99	53	0.0160935	0.00923336	0.201761	0.153748	0.0202778	0.0211189	0.0773539	9.76379	9.68643	0.088	9.779	9.691	LIVER	44	44	0.00137864	0.00162684	0.13537	0.171759	0.0204078	0.0258937
1454172_at	Mm.160015.1	AK020114	Mm.160015	Mm.210146	July 2007 (Mouse Genome Sequencing Consortium and NCBI 37)	chrX:45695237-45715600 (+) // 95.34 // p11.3	---	320376	NP_848897	NM_178782	2443910	NA	NA	chrX	45695237	45715600	BCL6 co-repressor-like 1	Bcorl1	358	0	-1	0	0	0	0	KIDNEY	99	53	0.522253	0.279532	0.159006	0.14306	0.0159808	0.0196509	0.0275178	6.63356	6.60604	0.009	6.618	6.609	LIVER	44	44	4.22169e-06	3.31832e-06	0.196114	0.199089	0.0295653	0.0300138
1438469_at	Mm.132914.1	BG071122	Mm.132914	Mm.210146	July 2007 (Mouse Genome Sequencing Consortium and NCBI 37)	chrX:45753756-45759894 (+) // 100.0 // p11.3	ENSMUSG00000036959	320376	NP_848897	NM_178782	2443910	protein_coding	0	chrX	45753756	45759894	BCL6 co-repressor-like 1	Bcorl1	359	0	-1	0	0	0	0	KIDNEY	99	53	0.18035	0.0804646	0.180745	0.19862	0.0181655	0.0272825	-0.0578921	8.04792	8.10581	-0.031	8.055	8.086	LIVER	44	44	9.31978e-06	7.20702e-06	0.179729	0.174908	0.0270952	0.0263684
1421337_at	Mm.42085.1	BF578163	Mm.42085	Mm.36808	July 2007 (Mouse Genome Sequencing Consortium and NCBI 37)	chrX:45765409-45777533 (-) // 94.14 // p11.3	ENSMUSG00000031103	56501	NP_062654	NM_019680	1928377	protein_coding	3	chrX	45765409	45777533	E74-like factor 4 (ets domain transcription factor)	Elf4	360	0	0	0	0	0	0	KIDNEY	99	53	0.74097	0.872794	0.149374	0.145058	0.0150127	0.0199252	-0.00400381	7.50266	7.50666	-0.013	7.479	7.492	LIVER	44	44	0.0170618	0.11057	0.259018	0.171929	0.0390485	0.0259192
1421338_at	Mm.42085.1	BF578163	Mm.42085	Mm.36808	July 2007 (Mouse Genome Sequencing Consortium and NCBI 37)	chrX:45765409-45777533 (-) // 94.14 // p11.3	ENSMUSG00000031103	100047149 /// 56501 /// 676319	NP_062654 /// XP_001477567 /// XP_994144	NM_019680 /// XM_001477517 /// XM_989050	1928377 /// 1928377 /// 1928377	protein_coding	3	chrX	45765409	45777533	E74-like factor 4 (ets domain transcription factor) /// similar to E74-like factor 4 (ets domain transcription factor) /// hypothetical protein LOC676319	Elf4 /// LOC100047149 /// LOC676319	361	0	0	0	0	0	0	KIDNEY	99	53	0.639912	0.512273	0.189618	0.268235	0.0190574	0.0368449	-0.0273042	8.02839	8.0557	-0.011	8.023	8.034	LIVER	44	44	0.0551751	0.151019	0.25479	0.31044	0.038411	0.0468006
1430672_at	Mm.159635.1	AI553303	Mm.159635	---	July 2007 (Mouse Genome Sequencing Consortium and NCBI 37)	chrX:45794658-45796288 (-) // 79.63 // p11.3	---	75961	---	---	1923211	NA	NA	chrX	45794658	45796288	RIKEN cDNA 5033418A18 gene	5033418A18Rik	362	0	0	0	0	0	0	KIDNEY	99	53	0.14178	0.195931	0.178265	0.213884	0.0179163	0.0293792	-0.0448302	7.062	7.10683	-0.054	7.041	7.095	LIVER	44	44	0.730381	0.510214	0.204977	0.193354	0.0309015	0.0291492
1445778_at	Mm.207625.1	BB198529	---	---	July 2007 (Mouse Genome Sequencing Consortium and NCBI 37)	chrX:45799152-45800263 (-) // 70.75 // p11.3	---	---	---	---	---	NA	NA	chrX	45799152	45800263	---	---	363	0	0	0	0	0	0	KIDNEY	99	53	0.0615672	0.117547	0.108898	0.0991722	0.0109446	0.0136224	-0.0275561	7.97529	8.00285	-0.04	7.967	8.007	LIVER	44	44	0.210251	0.107408	0.119525	0.22016	0.0180191	0.0331903
1418127_a_at	Mm.30050.1	BC003292	Mm.30050	Mm.240434	July 2007 (Mouse Genome Sequencing Consortium and NCBI 37)	chrX:45828120-45866740 (-) // 94.42 // p11.3	ENSMUSG00000036932	26926	NP_036149	NM_012019	1349419	protein_coding	0	chrX	45828120	45866740	apoptosis-inducing factor, mitochondrion-associated 1	Aifm1	364	-1	0	0	0	0	0	KIDNEY	99	53	9.74803e-07	3.62292e-07	0.220346	0.179772	0.0221456	0.0246936	-0.17819	12.2157	12.3939	-0.182	12.184	12.366	LIVER	44	44	0.569336	0.26387	0.483081	0.346736	0.0728272	0.0522724
1417529_at	Mm.2015.1	NM_011228	Mm.2015	Mm.2015	July 2007 (Mouse Genome Sequencing Consortium and NCBI 37)	chrX:45872491-45883417 (+) // 97.1 // p11.3	ENSMUSG00000031104	19337	NP_035358	NM_011228	109493	protein_coding	0	chrX	45872491	45883417	RAB33A, member of RAS oncogene family	Rab33a	365	1	0	0	0	0	0	KIDNEY	99	53	0.00357588	0.00104429	0.12263	0.108585	0.0123248	0.0149154	0.0650452	6.88397	6.81892	0.048	6.862	6.814	LIVER	44	44	0.292687	0.189462	0.152534	0.163213	0.0229954	0.0246053
1427983_at	Mm.31186.1	AI504060	Mm.31186	Mm.293819	July 2007 (Mouse Genome Sequencing Consortium and NCBI 37)	chrX:45894802-45945310 (-) // 92.62 // p11.3	ENSMUSG00000036916	208968	NP_001160120 /// NP_001160121 /// NP_001160122 /// NP_705760	NM_001166648 /// NM_001166649 /// NM_001166650 /// NM_153532	2387585	protein_coding	5	chrX	45894802	45945310	zinc finger protein 280C	Zfp280c	366	0	0	0	0	0	0	KIDNEY	99	53	0.514745	0.28569	0.373141	0.319391	0.0375021	0.0438717	0.0618917	7.36965	7.30775	0.075	7.32	7.245	LIVER	44	44	0.0510144	0.0494269	0.393274	0.398304	0.0592883	0.0600466
1417154_at	Mm.34953.1	NM_011398	Mm.34953	Mm.34953	July 2007 (Mouse Genome Sequencing Consortium and NCBI 37)	chrX:45976842-46015474 (+) // 94.24 // p11.3	ENSMUSG00000031105	20523	NP_001159922 /// NP_035528	NM_001166450 /// NM_011398	1330823	protein_coding	NA	chrX	45976842	46015474	solute carrier family 25 (mitochondrial carrier, brain), member 14	Slc25a14	367	0	0	0	0	0	0	KIDNEY	99	53	0.978409	0.766293	0.19242	0.195518	0.0193389	0.0268565	-0.00986221	8.56452	8.57438	0.042	8.588	8.546	LIVER	44	44	0.36261	0.712032	0.178787	0.216578	0.0269531	0.0326503
1424705_at	Mm.32561.1	BC026976	Mm.32561	Mm.32561	July 2007 (Mouse Genome Sequencing Consortium and NCBI 37)	chr2:142402626-142404267 (+) // 84.28 // q22.2 /// chrX:46048255-46063897 (+) // 90.51 // p11.3	ENSMUSG00000031107	209003	NP_775552	NM_173376	1919414	protein_coding	0	chrX	46048255	46063897	RNA binding motif protein, X-linked 2	Rbmx2	368	0	0	1	0	0	0	KIDNEY	99	53	0.0788664	0.0998448	0.141129	0.142946	0.014184	0.0196351	0.0402148	7.06925	7.02904	0.045	7.039	6.994	LIVER	44	44	0.110291	0.108897	0.192005	0.160788	0.0289458	0.0242397
1427043_s_at	Mm.24550.2	BC026450	Mm.24550	Mm.327730	July 2007 (Mouse Genome Sequencing Consortium and NCBI 37)	chrX:46363634-46404942 (-) // 97.74 // p11.3	ENSMUSG00000031109	209224	NP_666063	NM_145951	2384799	protein_coding	0	chrX	46363634	46404942	ecto-NOX disulfide-thiol exchanger 2	Enox2	369	0	0	1	0	0	0	KIDNEY	99	53	0.0511097	0.0235471	0.202646	0.19662	0.0203667	0.0270079	0.0776869	8.12769	8.05	0.038	8.121	8.083	LIVER	44	44	0.192537	0.151132	0.25479	0.257731	0.038411	0.0388544
1451657_a_at	Mm.24550.1	BC025915	Mm.24550	Mm.327730	July 2007 (Mouse Genome Sequencing Consortium and NCBI 37)	chrX:46364625-46641419 (-) // 98.54 // p11.3	ENSMUSG00000031109	209224	NP_666063	NM_145951	2384799	protein_coding	0	chrX	46364625	46641419	ecto-NOX disulfide-thiol exchanger 2	Enox2	370	0	-1	1	0	0	0	KIDNEY	99	53	0.837638	0.883424	0.17557	0.170285	0.0176454	0.0233905	-0.00430627	6.64251	6.64681	-0.001	6.632	6.633	LIVER	44	44	0.00104489	0.00850739	0.264085	0.198346	0.0398122	0.0299018
1454660_at	Mm.45381.1	BB367590	Mm.45381	Mm.44305	July 2007 (Mouse Genome Sequencing Consortium and NCBI 37)	chrX:46852688-46853421 (+) // 96.66 // p11.23	ENSMUSG00000036198	75404	NP_001074592	NM_001081123	1922654	protein_coding	4	chrX	46852688	46853421	Rho GTPase activating protein 36	Arhgap36	371	0	0	0	-1	0	0	KIDNEY	99	53	0.989203	0.773682	0.10686	0.119522	0.0107398	0.0164176	-0.00565733	6.42147	6.42713	-0.002	6.428	6.43	LIVER	44	44	0.990064	0.510257	0.237832	0.139731	0.0358545	0.0210653
1433652_at	Mm.24577.1	AV245981	Mm.24577	Mm.110505	July 2007 (Mouse Genome Sequencing Consortium and NCBI 37)	chrX:47135712-47137009 (-) // 99.08 // p11.23	ENSMUSG00000031111	209268	NP_808259 /// NP_808583 /// NP_899178 /// NP_899179	NM_177591 /// NM_177915 /// NM_183335 /// NM_183336	2147913	protein_coding	3	chrX	47135712	47137009	immunoglobulin superfamily, member 1	Igsf1	372	0	-1	0	-1	0	0	KIDNEY	99	53	0.890829	0.887476	0.117509	0.122847	0.0118101	0.0168743	-0.00292167	6.73876	6.74168	0.01	6.742	6.732	LIVER	44	44	0.000252925	0.00196371	0.170705	0.193377	0.0257347	0.0291527
1447702_x_at	Mm.177339.1	AV152162	Mm.177339	Mm.110505	July 2007 (Mouse Genome Sequencing Consortium and NCBI 37)	chrX:47135720-47135993 (-) // 92.75 // p11.23	ENSMUSG00000031111	209268	NP_808259 /// NP_808583 /// NP_899178 /// NP_899179	NM_177591 /// NM_177915 /// NM_183335 /// NM_183336	2147913	protein_coding	3	chrX	47135720	47135993	immunoglobulin superfamily, member 1	Igsf1	373	0	0	0	0	0	0	KIDNEY	99	53	0.404726	0.476909	0.103165	0.0936352	0.0103685	0.0128618	0.0117892	5.84781	5.83602	0.006	5.837	5.831	LIVER	44	44	0.114093	0.175081	0.105088	0.103059	0.0158426	0.0155367
1438589_at	Mm.110505.1	BB023061	Mm.110505	Mm.110505	July 2007 (Mouse Genome Sequencing Consortium and NCBI 37)	chrX:47146144-47146814 (-) // 55.74 // p11.23	ENSMUSG00000031111	209268	NP_808259 /// NP_808583 /// NP_899178 /// NP_899179	NM_177591 /// NM_177915 /// NM_183335 /// NM_183336	2147913	protein_coding	3	chrX	47146144	47146814	immunoglobulin superfamily, member 1	Igsf1	374	0	0	0	0	0	0	KIDNEY	99	53	0.580342	0.857931	0.172502	0.115133	0.0173371	0.0158147	-0.00420831	7.79713	7.80134	-0.006	7.781	7.787	LIVER	44	44	0.0551751	0.287476	0.162555	0.223113	0.0245061	0.0336356
1436638_at	Mm.200922.2	BB768054	Mm.200922	Mm.336056	July 2007 (Mouse Genome Sequencing Consortium and NCBI 37)	chrX:47908926-47916052 (-) // 81.31 // p11.23	---	103012	XP_001474647 /// XP_001477809	NR_015505 /// NR_026976 /// XM_001474597 /// XM_001477759	2147989	NA	NA	chrX	47908926	47916052	RIKEN cDNA 6720401G13 gene	6720401G13Rik	375	0	0	0	0	0	0	KIDNEY	99	53	0.441661	0.475297	0.217422	0.26157	0.0218517	0.0359295	-0.0301458	7.89236	7.92251	-0.012	7.901	7.913	LIVER	44	44	0.891036	0.714359	0.204712	0.122067	0.0308615	0.0184023
1438915_at	Mm.200922.3	AI452037	Mm.200922	Mm.336056	July 2007 (Mouse Genome Sequencing Consortium and NCBI 37)	chrX:47908927-47909357 (-) // 99.07 // p11.23	ENSMUSG00000085396	103012	XP_001474647 /// XP_001477809	NR_015505 /// NR_026976 /// XM_001474597 /// XM_001477759	---	lincRNA	NA	chrX	47908927	47909357	RIKEN cDNA 6720401G13 gene	6720401G13Rik	376	0	0	0	1	0	0	KIDNEY	99	53	0.12962	0.187363	0.209352	0.219293	0.0210407	0.0301222	0.0487696	7.19894	7.15017	0.058	7.205	7.147	LIVER	44	44	0.324393	0.383512	0.247287	0.27247	0.0372799	0.0410765
1438916_x_at	Mm.200922.3	AI452037	Mm.200922	Mm.336056	July 2007 (Mouse Genome Sequencing Consortium and NCBI 37)	chrX:47908927-47909357 (-) // 99.07 // p11.23	ENSMUSG00000085396	103012	XP_001474647 /// XP_001477809	NR_015505 /// NR_026976 /// XM_001474597 /// XM_001477759	---	lincRNA	NA	chrX	47908927	47909357	RIKEN cDNA 6720401G13 gene	6720401G13Rik	377	1	1	0	1	0	0	KIDNEY	99	53	0.00985893	0.0367465	0.255042	0.250091	0.0256327	0.0343526	0.0906423	7.18587	7.09523	0.113	7.229	7.116	LIVER	44	44	0.0043677	0.00562946	0.259077	0.295386	0.0390573	0.0445311
1435744_at	Mm.200922.1	BG075556	Mm.200922	Mm.336056	July 2007 (Mouse Genome Sequencing Consortium and NCBI 37)	chrX:47916296-47922553 (-) // 97.58 // p11.23	---	103012	XP_001474647 /// XP_001477809	NR_015505 /// NR_026976 /// XM_001474597 /// XM_001477759	---	NA	NA	chrX	47916296	47922553	RIKEN cDNA 6720401G13 gene	6720401G13Rik	378	1	0	0	1	0	0	KIDNEY	99	53	0.000260488	0.00115928	0.413885	0.466008	0.0415971	0.0640111	0.255668	8.56112	8.30545	0.218	8.584	8.366	LIVER	44	44	0.503588	0.465173	0.358816	0.346387	0.0540936	0.0522198
1419032_at	Mm.46254.1	AW556821	Mm.46254	Mm.391246	July 2007 (Mouse Genome Sequencing Consortium and NCBI 37)	chrX:48194223-48246471 (+) // 98.08 // p11.23	ENSMUSG00000031112	70415	NP_598490	NM_133729	1917665	protein_coding	0	chrX	48194223	48246471	RIKEN cDNA 2610018G03 gene	2610018G03Rik	379	0	1	0	0	0	0	KIDNEY	99	53	0.0443804	0.0106816	0.148186	0.122092	0.0148933	0.0167706	0.0581328	6.11187	6.05374	0.044	6.081	6.037	LIVER	44	44	0.00242214	0.024108	0.236402	0.20558	0.0356389	0.0309924
1419033_at	Mm.46254.1	AW556821	Mm.46254	Mm.391246	July 2007 (Mouse Genome Sequencing Consortium and NCBI 37)	chrX:48194223-48246471 (+) // 98.08 // p11.23	ENSMUSG00000031112	70415	NP_598490	NM_133729	---	protein_coding	0	chrX	48194223	48246471	RIKEN cDNA 2610018G03 gene	2610018G03Rik	380	1	0	0	1	0	0	KIDNEY	99	53	3.84598e-07	5.22803e-09	0.37504	0.19846	0.037693	0.0272606	0.288376	7.0677	6.77932	0.258	7.017	6.759	LIVER	44	44	0.736636	0.300394	0.240544	0.293469	0.0362633	0.0442421
1437016_x_at	Mm.43152.3	BB233502	Mm.43152	Mm.43152	July 2007 (Mouse Genome Sequencing Consortium and NCBI 37)	chrX:48357460-48357771 (-) // 85.63 // p11.23	ENSMUSG00000050029	100047558 /// 72065	NP_766001 /// XP_001477954	NM_172413 /// XM_001477904	1919315 /// 1919315	protein_coding	0	chrX	48357460	48357771	similar to RAP2C, member of RAS oncogene family /// RAP2C, member of RAS oncogene family	LOC100047558 /// Rap2c	381	0	0	0	0	0	0	KIDNEY	99	53	0.581671	0.877094	0.3879	0.386178	0.0389854	0.0530456	-0.0102055	9.40589	9.41609	0.004	9.354	9.35	LIVER	44	44	0.36261	0.391062	0.397587	0.392836	0.0599385	0.0592222
1428119_a_at	Mm.43152.2	AK008416	Mm.43152	Mm.43152	July 2007 (Mouse Genome Sequencing Consortium and NCBI 37)	chrX:48357463-48371313 (-) // 92.79 // p11.23	ENSMUSG00000050029	100047558 /// 72065	NP_766001 /// XP_001477954	NM_172413 /// XM_001477904	1919315 /// 1919315	protein_coding	0	chrX	48357463	48371313	similar to RAP2C, member of RAS oncogene family /// RAP2C, member of RAS oncogene family	LOC100047558 /// Rap2c	382	0	0	0	0	0	0	KIDNEY	99	53	0.310152	0.117542	0.290833	0.373521	0.0292298	0.051307	-0.0933541	8.39649	8.48985	-0.042	8.384	8.426	LIVER	44	44	0.0706694	0.114235	0.305451	0.341616	0.0460484	0.0515005
1460430_at	Mm.43152.2	AK008416	Mm.43152	Mm.43152	July 2007 (Mouse Genome Sequencing Consortium and NCBI 37)	chrX:48357463-48371313 (-) // 92.79 // p11.23	ENSMUSG00000050029	100047558 /// 72065	NP_766001 /// XP_001477954	NM_172413 /// XM_001477904	1919315 /// 1919315	protein_coding	0	chrX	48357463	48371313	similar to RAP2C, member of RAS oncogene family /// RAP2C, member of RAS oncogene family	LOC100047558 /// Rap2c	383	0	0	0	0	0	0	KIDNEY	99	53	0.095642	0.0546312	0.380942	0.400055	0.0382861	0.0549518	-0.130208	8.22413	8.35434	-0.094	8.221	8.315	LIVER	44	44	0.0103041	0.0440526	0.566416	0.437603	0.0853905	0.0659712
1434678_at	Mm.38287.1	AV306759	Mm.38287	Mm.295324	July 2007 (Mouse Genome Sequencing Consortium and NCBI 37)	chrX:48466677-48468296 (-) // 90.17 // p11.23	---	171170	NP_598924	NM_134163	---	NA	NA	chrX	48466677	48468296	muscleblind-like 3 (Drosophila)	Mbnl3	384	1	1	0	0	0	0	KIDNEY	99	53	2.24025e-06	7.22222e-07	0.18927	0.156934	0.0190224	0.0215565	0.150112	6.60413	6.45402	0.147	6.586	6.439	LIVER	44	44	0.000893182	0.000648237	0.189821	0.287824	0.0286165	0.0433911
1442549_at	Mm.209757.1	BB211386	Mm.209757	Mm.295324	July 2007 (Mouse Genome Sequencing Consortium and NCBI 37)	chrX:48470442-48471160 (-) // 100.0 // p11.23	ENSMUSG00000036109	171170	NP_598924	NM_134163	---	protein_coding	0	chrX	48470442	48471160	muscleblind-like 3 (Drosophila)	Mbnl3	385	0	-1	-1	0	0	0	KIDNEY	99	53	0.239847	0.326958	0.125088	0.130383	0.0125718	0.0179095	-0.0215525	6.98492	7.00647	-0.034	6.965	6.999	LIVER	44	44	0.00370355	0.00318978	0.223214	0.20708	0.0336508	0.0312186
1422836_at	Mm.102756.1	NM_134163	Mm.102756	Mm.295324	July 2007 (Mouse Genome Sequencing Consortium and NCBI 37)	chrX:48473257-48559167 (-) // 95.91 // p11.23	ENSMUSG00000036109	171170	NP_598924	NM_134163	2444912	protein_coding	0	chrX	48473257	48559167	muscleblind-like 3 (Drosophila)	Mbnl3	386	0	0	0	0	0	0	KIDNEY	99	53	0.0239475	0.00418867	0.0977104	0.0766247	0.00982027	0.0105252	0.0419644	5.97189	5.92992	0.023	5.96	5.937	LIVER	44	44	0.825846	0.628408	0.0887025	0.154321	0.0133724	0.0232647
1443383_at	Mm.207566.1	BB156986	Mm.207566	Mm.446551	July 2007 (Mouse Genome Sequencing Consortium and NCBI 37)	chrX:48536289-48536909 (-) // 100.0 // p11.23	---	---	---	---	---	NA	NA	chrX	48536289	48536909	---	---	387	0	0	0	0	0	0	KIDNEY	99	53	0.577688	0.717592	0.0749035	0.0701666	0.00752808	0.00963812	0.00443434	5.62743	5.623	0.008	5.635	5.627	LIVER	44	44	0.937133	0.881447	0.203431	0.15863	0.0306683	0.0239143
1441530_at	Mm.202196.1	BB209729	---	---	July 2007 (Mouse Genome Sequencing Consortium and NCBI 37)	chrX:48555706-48556377 (-) // 98.96 // p11.23	---	---	---	---	---	NA	NA	chrX	48555706	48556377	---	---	388	0	0	0	0	0	0	KIDNEY	99	53	0.952213	0.981954	0.136382	0.126154	0.0137069	0.0173286	0.000500858	6.85173	6.85123	-0.009	6.835	6.844	LIVER	44	44	0.0245294	0.0571433	0.242072	0.20396	0.0364938	0.0307481
1442664_at	Mm.202476.1	BB636024	Mm.202476	Mm.450276	July 2007 (Mouse Genome Sequencing Consortium and NCBI 37)	chrX:48557361-48557969 (+) // 75.92 // p11.23	---	---	---	---	---	NA	NA	chrX	48557361	48557969	---	---	389	0	0	0	0	0	0	KIDNEY	99	53	0.755616	0.484858	0.106655	0.0851351	0.0107192	0.0116942	-0.0111132	6.369	6.38011	-0.001	6.372	6.373	LIVER	44	44	0.031829	0.0420506	0.186047	0.153532	0.0280477	0.0231459
1420938_at	Mm.41264.1	AW536432	Mm.41264	Mm.252561	July 2007 (Mouse Genome Sequencing Consortium and NCBI 37)	chrX:48739813-49034558 (-) // 92.25 // p11.23	ENSMUSG00000062184	50786	NP_001070670 /// NP_056634	NM_001077202 /// NM_015819	1354959	protein_coding	0	chrX	48739813	49034558	heparan sulfate 6-O-sulfotransferase 2	Hs6st2	390	-1	0	0	0	0	0	KIDNEY	99	53	2.77175e-07	8.86512e-08	0.134599	0.134021	0.0135277	0.0184093	-0.131189	6.582	6.71319	-0.126	6.578	6.704	LIVER	44	44	0.681009	0.704227	0.15514	0.158857	0.0233882	0.0239485
1420939_at	Mm.41264.1	AW536432	Mm.41264	Mm.252561	July 2007 (Mouse Genome Sequencing Consortium and NCBI 37)	chrX:48739813-49034558 (-) // 92.25 // p11.23	ENSMUSG00000062184	50786	NP_001070670 /// NP_056634	NM_001077202 /// NM_015819	1354959	protein_coding	0	chrX	48739813	49034558	heparan sulfate 6-O-sulfotransferase 2	Hs6st2	391	0	0	0	0	0	0	KIDNEY	99	53	0.554144	0.623537	0.0725559	0.0781819	0.00729214	0.0107391	-0.00639146	6.03293	6.03932	0	6.036	6.036	LIVER	44	44	0.394185	0.528383	0.110932	0.170859	0.0167237	0.025758
1450047_at	Mm.41264.1	AW536432	Mm.41264	Mm.252561	July 2007 (Mouse Genome Sequencing Consortium and NCBI 37)	chrX:48739813-49034558 (-) // 92.25 // p11.23	ENSMUSG00000062184	50786	NP_001070670 /// NP_056634	NM_001077202 /// NM_015819	1354959	protein_coding	0	chrX	48739813	49034558	heparan sulfate 6-O-sulfotransferase 2	Hs6st2	392	-1	0	0	0	0	0	KIDNEY	99	53	0.000147793	0.000210326	0.29123	0.365976	0.0292698	0.0502707	-0.224986	7.01907	7.24406	-0.223	6.983	7.206	LIVER	44	44	0.0325129	0.0310673	0.204332	0.133657	0.0308043	0.0201496
1446257_at	Mm.214655.1	BB043168	Mm.214655	Mm.252561	July 2007 (Mouse Genome Sequencing Consortium and NCBI 37)	chrX:49029959-49030641 (-) // 84.75 // p11.23	ENSMUSG00000062184	50786	NP_001070670 /// NP_056634	NM_001077202 /// NM_015819	---	protein_coding	0	chrX	49029959	49030641	heparan sulfate 6-O-sulfotransferase 2	Hs6st2	393	0	-1	0	0	0	0	KIDNEY	99	53	0.768881	0.584959	0.182837	0.178371	0.0183758	0.0245011	-0.0167768	7.05681	7.07358	0.002	7.08	7.078	LIVER	44	44	0.00669	0.0124254	0.203553	0.223065	0.0306868	0.0336284
1432989_at	Mm.158905.1	AK013525	Mm.158905	---	July 2007 (Mouse Genome Sequencing Consortium and NCBI 37)	chrX:49035265-49036932 (+) // 81.79 // p11.23	---	72901	---	---	1920151	NA	NA	chrX	49035265	49036932	RIKEN cDNA 2900011F02 gene	2900011F02Rik	394	0	0	0	0	0	0	KIDNEY	99	53	0.287671	0.253448	0.162249	0.170668	0.0163066	0.023443	-0.0327976	6.69764	6.73043	-0.028	6.704	6.732	LIVER	44	44	0.0760916	0.275498	0.210508	0.239407	0.0317352	0.0360919
1460532_at	Mm.158905.1	AK013525	Mm.158905	---	July 2007 (Mouse Genome Sequencing Consortium and NCBI 37)	chrX:49035265-49036932 (-) // 81.79 // p11.23	---	72901	---	---	1920151	NA	NA	chrX	49035265	49036932	RIKEN cDNA 2900011F02 gene	2900011F02Rik	395	0	-1	0	0	0	0	KIDNEY	99	53	0.263003	0.308329	0.121463	0.121144	0.0122075	0.0166404	-0.0211256	6.43138	6.45251	-0.014	6.431	6.445	LIVER	44	44	0.000344884	0.00212792	0.174903	0.171025	0.0263677	0.025783
1421502_at	Mm.193028.1	NM_031388	Mm.193028	Mm.242827	July 2007 (Mouse Genome Sequencing Consortium and NCBI 37)	chrX:49107135-49154408 (-) // 98.89 // p11.23	ENSMUSG00000055780	83563	NP_113565 /// XP_001474813	NM_031388 /// XM_001474763	1933247	protein_coding	5	chrX	49107135	49154408	ubiquitin specific peptidase 26	Usp26	396	0	0	0	0	0	0	KIDNEY	99	53	0.498657	0.739543	0.138372	0.158604	0.0139069	0.0217859	-0.00861807	6.30921	6.31783	-0.02	6.314	6.334	LIVER	44	44	0.0643371	0.305226	0.184832	0.22863	0.0278645	0.0344672
1453453_at	Mm.159154.1	AK006959	Mm.159154	Mm.159154	July 2007 (Mouse Genome Sequencing Consortium and NCBI 37)	chrX:49321871-49325949 (-) // 91.68 // p11.23	ENSMUSG00000031118	74279	NP_083127 /// XP_001474855 /// XP_135858 /// XP_919099	NM_028851 /// XM_001474805 /// XM_135858 /// XM_914006	---	protein_coding	10	chrX	49321871	49325949	RIKEN cDNA 1700080O16 gene	1700080O16Rik	397	-1	-1	0	0	0	0	KIDNEY	99	53	0.00268019	0.00816383	0.0818116	0.098778	0.00822238	0.0135682	-0.0429112	6.5052	6.54811	-0.037	6.519	6.556	LIVER	44	44	0.000252925	0.000785214	0.152039	0.157856	0.0229207	0.0237976
1443620_at	Mm.44349.1	BB212497	Mm.44349	Mm.1528	July 2007 (Mouse Genome Sequencing Consortium and NCBI 37)	chrX:49403554-49404019 (-) // 98.94 // p11.23	---	14735	NP_032176	NM_008150	---	NA	NA	chrX	49403554	49404019	Glypican 4	Gpc4	398	-1	0	-1	0	0	0	KIDNEY	99	53	0.00120371	0.00126602	0.487343	0.500309	0.0489798	0.0687228	-0.279679	9.71515	9.99483	-0.228	9.628	9.856	LIVER	44	44	0.541454	0.668889	0.536769	0.657273	0.080921	0.0990876
1436514_at	Mm.37840.1	BB530689	Mm.37840	Mm.1528	July 2007 (Mouse Genome Sequencing Consortium and NCBI 37)	chrX:49404062-49405714 (-) // 97.05 // p11.23	---	14735	NP_032176	NM_008150	104902	NA	NA	chrX	49404062	49405714	glypican 4	Gpc4	399	-1	0	0	0	0	0	KIDNEY	99	53	2.52836e-08	2.08775e-09	0.240269	0.202553	0.024148	0.0278228	-0.238395	11.3316	11.57	-0.24	11.337	11.577	LIVER	44	44	0.173272	0.218458	0.340086	0.266006	0.0512699	0.0401019
1421088_at	Mm.1528.1	BC006622	Mm.1528	Mm.1528	July 2007 (Mouse Genome Sequencing Consortium and NCBI 37)	chrX:49405853-49518429 (-) // 90.27 // p11.23	ENSMUSG00000031119	14735	NP_032176	NM_008150	104902	protein_coding	0	chrX	49405853	49518429	glypican 4	Gpc4	400	-1	0	0	0	0	0	KIDNEY	99	53	9.39685e-13	8.50164e-14	0.300766	0.309002	0.0302281	0.0424447	-0.448571	12.6109	13.0595	-0.482	12.631	13.113	LIVER	44	44	0.235644	0.225571	0.166918	0.206573	0.0251639	0.0311421
1423435_at	Mm.22515.1	AW107802	---	---	July 2007 (Mouse Genome Sequencing Consortium and NCBI 37)	chrX:49625602-49967149 (+) // 96.0 // p11.23	---	---	---	---	---	NA	NA	chrX	49625602	49967149	---	---	401	-1	0	0	0	0	0	KIDNEY	99	53	0.0056681	0.0107228	0.101673	0.0788311	0.0102186	0.0108283	-0.0385426	6.19821	6.23675	-0.043	6.189	6.232	LIVER	44	44	0.13465	0.145727	0.175049	0.166845	0.0263897	0.0251529
1450990_at	Mm.22515.1	AW107802	Mm.22515	Mm.22515	July 2007 (Mouse Genome Sequencing Consortium and NCBI 37)	chrX:49625602-49967149 (-) // 96.0 // p11.23	ENSMUSG00000055653	14734	NP_057906	NM_016697	104903	protein_coding	NA	chrX	49625602	49967149	glypican 3	Gpc3	402	1	0	0	0	0	0	KIDNEY	99	53	9.57653e-05	3.51833e-05	0.278203	0.252638	0.0279604	0.0347025	0.191848	9.52341	9.33157	0.182	9.525	9.343	LIVER	44	44	0.457017	0.699963	0.216559	0.219032	0.0326474	0.0330204
1443240_at	Mm.213230.1	AV319208	---	---	July 2007 (Mouse Genome Sequencing Consortium and NCBI 37)	chrX:49906318-49906980 (-) // 72.96 // p11.22	---	---	---	---	---	NA	NA	chrX	49906318	49906980	---	---	403	0	0	0	0	0	0	KIDNEY	99	53	0.990745	0.974429	0.0901642	0.0889828	0.00906184	0.0122227	-0.000488851	6.60945	6.60994	0.002	6.592	6.59	LIVER	44	44	0.119985	0.0913964	0.162867	0.145036	0.0245531	0.021865
1446525_at	Mm.217589.1	BM198842	---	---	July 2007 (Mouse Genome Sequencing Consortium and NCBI 37)	chrX:49923163-49923815 (-) // 84.69 // p11.22	---	---	---	---	---	NA	NA	chrX	49923163	49923815	---	---	404	0	0	0	0	0	0	KIDNEY	99	53	0.304645	0.817114	0.0932984	0.124832	0.00937684	0.017147	0.00453383	5.9558	5.95126	0.009	5.954	5.945	LIVER	44	44	0.427351	0.360643	0.128112	0.0972729	0.0193136	0.0146644
1439310_at	Mm.123751.1	BB228351	Mm.123751	---	July 2007 (Mouse Genome Sequencing Consortium and NCBI 37)	chrX:49971524-49972225 (+) // 97.16 // p11.22	ENSMUSG00000055110	319912	---	---	2442968	processed_transcript	3	chrX	49971524	49972225	RIKEN cDNA A630012P03 gene	A630012P03Rik	405	0	0	0	0	0	0	KIDNEY	99	53	0.290311	0.355318	0.132369	0.121087	0.0133036	0.0166326	-0.0197665	6.35654	6.3763	-0.026	6.358	6.384	LIVER	44	44	0.693235	0.861727	0.163237	0.155182	0.0246088	0.0233945
1446494_at	Mm.209380.1	BB470007	Mm.209380	Mm.423683	July 2007 (Mouse Genome Sequencing Consortium and NCBI 37)	chrX:50095741-50096397 (-) // 100.0 // p11.22	ENSMUSG00000086173	751866	---	NR_003188	3617487	lincRNA	NA	chrX	50095741	50096397	Kaplan integration site 2	Kis2	406	0	0	0	0	0	0	KIDNEY	99	53	0.547697	0.570773	0.13436	0.127571	0.0135037	0.0175233	-0.012579	6.96223	6.97481	-0.011	6.946	6.957	LIVER	44	44	0.851806	0.813836	0.177332	0.165451	0.0267337	0.0249427
1437936_at	Mm.23411.1	AI428240	Mm.23411	Mm.23411	July 2007 (Mouse Genome Sequencing Consortium and NCBI 37)	chrX:50151990-50152672 (+) // 96.35 // p11.22	ENSMUSG00000073207	434778	NP_001029231	NM_001034059	---	protein_coding	2	chrX	50151990	50152672	coiled-coil domain containing 160	Ccdc160	407	1	0	0	0	0	0	KIDNEY	99	53	0.00813374	0.00712516	0.308519	0.359972	0.0310073	0.049446	0.160595	7.55744	7.39685	0.151	7.577	7.426	LIVER	44	44	0.569336	0.740219	0.178338	0.186897	0.0268854	0.0281758
1453761_at	Mm.26870.1	AA275278	Mm.26870	Mm.26870	July 2007 (Mouse Genome Sequencing Consortium and NCBI 37)	chrX:50265390-50308259 (+) // 99.92 // p11.22	ENSMUSG00000025626	70998	NP_081918	NM_027642	1918248	protein_coding	0	chrX	50265390	50308259	PHD finger protein 6	Phf6	408	0	0	0	0	0	0	KIDNEY	99	53	0.898475	0.740197	0.183797	0.193562	0.0184723	0.0265878	-0.0107646	6.70371	6.71447	-0.007	6.688	6.695	LIVER	44	44	0.304327	0.193409	0.164449	0.15332	0.0247915	0.0231138
1430415_at	Mm.148805.1	BF147362	Mm.148805	Mm.26870	July 2007 (Mouse Genome Sequencing Consortium and NCBI 37)	chrX:50265416-50266573 (+) // 99.65 // p11.22	---	70998	NP_081918	NM_027642	1918248	NA	NA	chrX	50265416	50266573	PHD finger protein 6	Phf6	409	1	0	0	0	0	0	KIDNEY	99	53	0.000785477	0.000104271	0.227769	0.18662	0.0228917	0.0256342	0.137747	7.03775	6.9	0.089	6.98	6.891	LIVER	44	44	0.358231	0.528431	0.19019	0.189748	0.0286723	0.0286055
1454625_at	Mm.26870.2	BG073473	Mm.26870	Mm.26870	July 2007 (Mouse Genome Sequencing Consortium and NCBI 37)	chrX:50308453-50310120 (+) // 95.57 // p11.22	ENSMUSG00000025626	70998	NP_081918	NM_027642	1918248	protein_coding	0	chrX	50308453	50310120	PHD finger protein 6	Phf6	410	0	0	0	0	0	0	KIDNEY	99	53	0.0788751	0.0373336	0.158731	0.124045	0.0159531	0.0170389	0.0491025	6.26584	6.21674	0.033	6.248	6.215	LIVER	44	44	0.0863847	0.239551	0.293295	0.297872	0.0442159	0.0449059
1448736_a_at	Mm.18675.1	NM_013556	Mm.18675	Mm.299381	July 2007 (Mouse Genome Sequencing Consortium and NCBI 37)	chrX:50341268-50374837 (+) // 97.52 // p11.22	ENSMUSG00000025630	15452	NP_038584	NM_013556	96217	protein_coding	0	chrX	50341268	50374837	hypoxanthine guanine phosphoribosyl transferase	Hprt	411	-1	-1	0	0	0	0	KIDNEY	99	53	2.3228e-09	2.6853e-05	0.247183	0.320544	0.0248428	0.04403	-0.224361	11.6997	11.924	-0.192	11.758	11.95	LIVER	44	44	1.73116e-14	4.65058e-15	0.202202	0.19788	0.030483	0.0298315
1417553_at	Mm.154979.1	AF250838	Mm.154979	Mm.274842	July 2007 (Mouse Genome Sequencing Consortium and NCBI 37)	chrX:50423174-50467703 (-) // 97.71 // p11.22	ENSMUSG00000061082	56096	NP_062411	NM_019538	1926287	protein_coding	4	chrX	50423174	50467703	placental specific protein 1	Plac1	412	0	0	0	0	0	0	KIDNEY	99	53	0.700459	0.714651	0.123092	0.109973	0.0123713	0.015106	-0.00715609	7.16764	7.17479	0.002	7.165	7.163	LIVER	44	44	0.0452633	0.0730764	0.233342	0.191754	0.0351776	0.0289081
1452682_at	Mm.28559.1	AK019480	Mm.28559	Mm.28559	July 2007 (Mouse Genome Sequencing Consortium and NCBI 37)	chrX:50596593-50622236 (-) // 99.39 // p11.22	ENSMUSG00000036022	78755	NP_001159837 /// NP_001160055 /// NP_084443	NM_001166365 /// NM_001166583 /// NM_030167	1926005	protein_coding	1	chrX	50596593	50622236	family with sequence similarity 122, member B	Fam122b	413	0	0	0	0	0	0	KIDNEY	99	53	0.517243	0.575952	0.317154	0.309247	0.0318752	0.0424783	0.0297934	7.11059	7.08079	0.054	7.06	7.006	LIVER	44	44	0.0848495	0.0406349	0.351485	0.283099	0.0529884	0.0426788
1453955_a_at	Mm.84527.1	AK015916	Mm.84527	Mm.84527	July 2007 (Mouse Genome Sequencing Consortium and NCBI 37)	chrX:50626600-50654678 (+) // 98.39 // p11.22	ENSMUSG00000036013	73866	NP_082947	NM_028671	1921116	protein_coding	2	chrX	50626600	50654678	family with sequence similarity 122, member C	Fam122c	414	0	0	0	0	0	0	KIDNEY	99	53	0.337628	0.386335	0.144598	0.149559	0.0145326	0.0205435	-0.0218919	6.53564	6.55753	-0.025	6.506	6.531	LIVER	44	44	0.102986	0.211906	0.181435	0.172394	0.0273524	0.0259894
1424280_at	Mm.28236.1	BC018329	Mm.28236	Mm.476015	July 2007 (Mouse Genome Sequencing Consortium and NCBI 37)	chr1:6370354-6372473 (+) // 91.39 // p36.31 /// chrX:50697770-50723705 (-) // 97.57 // p11.22	ENSMUSG00000023074	70380	NP_081685	NM_027409	1917630	protein_coding	0	chrX	50697770	50723705	motile sperm domain containing 1	Mospd1	415	0	0	0	0	0	0	KIDNEY	99	53	0.241406	0.133589	0.370526	0.444332	0.0372392	0.0610336	0.108217	9.18886	9.08064	0.04	9.21	9.17	LIVER	44	44	0.0977614	0.0952627	0.285072	0.256052	0.0429762	0.0386012
1450080_at	Mm.158897.1	NM_028375	Mm.158897	Mm.158897	July 2007 (Mouse Genome Sequencing Consortium and NCBI 37)	chrX:50911096-50912304 (+) // 97.4 // p11.22	ENSMUSG00000051851	72865	NP_082651	NM_028375	---	protein_coding	NA	chrX	50911096	50912304	CAAX box 1 homolog C (human)	Cxx1c	416	0	0	0	0	0	0	KIDNEY	99	53	0.245311	0.31002	0.300722	0.293015	0.0302237	0.0402488	0.0513368	8.04424	7.99291	0.045	8.001	7.956	LIVER	44	44	0.730381	0.879457	0.184589	0.241801	0.0278279	0.0364529
1423816_at	Mm.42949.1	BC003436	Mm.42949	Mm.328602	July 2007 (Mouse Genome Sequencing Consortium and NCBI 37)	chrX:50945664-50946940 (-) // 94.57 // p11.22 /// chrX:50972341-50973616 (-) // 94.42 // p11.22	ENSMUSG00000067924 /// ENSMUSG00000067925	553127 /// 66158	NP_001018073 /// NP_077132	NM_001018063 /// NM_024170	1913408 /// 1913408	protein_coding	6	chrX	50945664	50946940	CAAX box 1 homolog A (human) /// CAAX box 1 homolog B (human)	Cxx1a /// Cxx1b	417	0	0	0	0	0	0	KIDNEY	99	53	0.550281	0.689924	0.316634	0.237755	0.0318229	0.0326582	0.0182316	11.5334	11.5151	0.05	11.555	11.505	LIVER	44	44	0.717924	0.91371	0.283174	0.352498	0.0426902	0.0531411
1454154_at	Mm.158595.1	AK016833	Mm.158595	---	July 2007 (Mouse Genome Sequencing Consortium and NCBI 37)	chrX:50989700-50994496 (+) // 97.53 // p11.22 /// chrX:50880263-50883147 (-) // 58.67 // p11.22 /// chrX_random:956424-958285 (-) // 48.48 //	---	71159	XP_204338 /// XP_927268	XM_204338 /// XM_922175	1918409	NA	NA	chrX	50989700	50994496	RIKEN cDNA 4933416I08 gene	4933416I08Rik	418	0	-1	0	0	0	0	KIDNEY	99	53	0.889303	0.758091	0.198078	0.168174	0.0199076	0.0231005	0.00941319	7.01283	7.00342	0.011	6.983	6.972	LIVER	44	44	0.00391409	0.0294107	0.189751	0.211277	0.0286061	0.0318512
1429934_at	Mm.67045.1	AK015678	Mm.67045	Mm.336332	July 2007 (Mouse Genome Sequencing Consortium and NCBI 37)	chrX:51028002-51041618 (+) // 97.48 // p11.22	ENSMUSG00000055555	75013	NP_083418	NM_029142	1922263	protein_coding	5	chrX	51028002	51041618	RIKEN cDNA 4930502E18 gene	4930502E18Rik	419	-1	0	0	0	0	0	KIDNEY	99	53	0.00414541	0.00745425	0.211625	0.247454	0.0212691	0.0339904	-0.109691	6.23654	6.34623	-0.096	6.249	6.345	LIVER	44	44	0.990064	0.651887	0.177171	0.131059	0.0267095	0.0197579
1453331_at	Mm.116929.1	AK005953	Mm.116929	Mm.116929	July 2007 (Mouse Genome Sequencing Consortium and NCBI 37)	chrX:51046076-51060990 (-) // 99.92 // p11.22	ENSMUSG00000054727	75514	XP_135430 /// XP_919399	XM_135430 /// XM_914306	1922764	protein_coding	10	chrX	51046076	51060990	RIKEN cDNA 1700013H16 gene	1700013H16Rik	420	0	0	0	0	0	0	KIDNEY	99	53	0.112039	0.185819	0.0728297	0.0805378	0.00731966	0.0110627	-0.0176749	5.59249	5.61017	-0.029	5.584	5.613	LIVER	44	44	0.699378	0.788871	0.118778	0.102877	0.0179064	0.0155093
1422011_s_at	Mm.195874.1	BC005560	Mm.195874	Mm.379041	July 2007 (Mouse Genome Sequencing Consortium and NCBI 37)	chrX:53389737-53406684 (+) // 88.19 // p11.22 /// chrX:51086913-51100873 (-) // 92.06 // p11.22 /// chrX:51119007-51123204 (-) // 67.67 // p11.22	ENSMUSG00000031125 /// ENSMUSG00000054626	22441 /// 70691	NP_035855 /// NP_081786	NM_011725 /// NM_027510	98976 /// 98976	protein_coding	10	chrX	51086913	51100873	RIKEN cDNA 3830403N18 gene /// X-linked lymphocyte-regulated complex	3830403N18Rik /// Xlr	421	0	0	1	0	0	0	KIDNEY	99	53	0.735127	0.377078	0.0724548	0.0614171	0.00728198	0.00843628	0.00987974	5.67046	5.66058	0.008	5.667	5.659	LIVER	44	44	0.674926	0.956989	0.181177	0.165312	0.0273135	0.0249217
1425113_x_at	Mm.172352.1	BC020068	Mm.172352	Mm.391563	July 2007 (Mouse Genome Sequencing Consortium and NCBI 37)	chrX:51502474-51503976 (+) // 26.5 // p11.22	---	---	---	---	---	NA	NA	chrX	51502474	51503976	---	---	422	0	0	0	0	0	0	KIDNEY	99	53	0.761506	0.340201	0.47963	0.341491	0.0482046	0.0469073	0.0643735	9.26366	9.19928	-0.011	9.144	9.155	LIVER	44	44	0.930531	0.914944	0.456812	0.430473	0.0688669	0.0648962
1453217_at	Mm.48840.1	AK015913	Mm.48840	Mm.391254	July 2007 (Mouse Genome Sequencing Consortium and NCBI 37)	chrX:52114016-52130968 (+) // 95.66 // p11.22 /// chrX:52480052-52496907 (+) // 95.66 // p11.22 /// chrX:51743293-51760187 (+) // 95.53 // p11.22 /// chrX:52016367-52033189 (+) // 95.66 // p11.22 /// chrX:51834349-51851192 (+) // 95.53 // p11.22 /// chrX:51925352-51942195 (+) // 95.53 // p11.22 /// chrX:52272398-52289285 (+) // 95.39 // p11.22 /// chrX:52348749-52365630 (+) // 95.39 // p11.22 ///…	ENSMUSG00000067909 /// ENSMUSG00000079590 /// ENSMUSG00000079591 /// ENSMUSG00000081638 /// ENSMUSG00000081790 /// ENSMUSG00000081795 /// ENSMUSG00000082067 /// ENSMUSG00000083048 /// ENSMUSG00000084229	100040867 /// 100040894 /// 625508 /// 75140	NP_001160073 /// NP_001160118 /// NP_083457 /// XP_001472016 /// XP_001475466 /// XP_001475498 /// XP_486684 /// XP_895179 /// XP_982009	NM_001166601 /// NM_001166646 /// NM_029181 /// XM_001471966 /// XM_001475416 /// XM_001475448 /// XM_486684 /// XM_890086 /// XM_976915	---	protein_coding	11	chrX	52114016	52130968	predicted gene 14596 /// predicted gene 16405 /// predicted gene 16430 /// Slx-like 1	Gm14596 /// Gm16405 /// Gm16430 /// Slxl1	423	0	0	0	0	0	0	KIDNEY	99	53	0.572427	0.70425	0.228326	0.249394	0.0229476	0.0342569	-0.015697	6.1203	6.136	-0.02	6.105	6.125	LIVER	44	44	0.0219412	0.0221834	0.152737	0.205794	0.0230259	0.0310246
1426074_at	Mm.220150.1	BC006770	---	---	July 2007 (Mouse Genome Sequencing Consortium and NCBI 37)	chrX:52766467-52767314 (+) // 40.81 // p11.22	---	---	---	---	---	NA	NA	chrX	52766467	52767314	---	---	424	0	0	0	0	0	0	KIDNEY	99	53	0.754153	0.45498	0.42683	0.345428	0.0428981	0.0474482	0.0479383	7.59764	7.5497	-0.02	7.46	7.48	LIVER	44	44	0.838804	0.661981	0.331688	0.330224	0.0500038	0.0497832
1432376_at	Mm.220141.1	AK014417	Mm.220141	Mm.335676	July 2007 (Mouse Genome Sequencing Consortium and NCBI 37)	chrX:53391146-53406673 (+) // 82.9 // p11.22	---	70691	NP_081786	NM_027510	---	NA	NA	chrX	53391146	53406673	RIKEN cDNA 3830403N18 gene	3830403N18Rik	425	0	0	1	0	0	0	KIDNEY	99	53	0.488895	0.682086	0.231816	0.237509	0.0232984	0.0326244	-0.0164675	6.78678	6.80325	-0.055	6.732	6.787	LIVER	44	44	0.508912	0.490807	0.153664	0.132689	0.0231658	0.0200037
1444548_at	Mm.86494.1	BB012102	Mm.86494	Mm.426148	July 2007 (Mouse Genome Sequencing Consortium and NCBI 37)	chrX:53570784-53573843 (+) // 99.82 // p11.22	ENSMUSG00000085114	72030	XP_988134 /// XP_996996	XM_983040 /// XM_991902	1919280	processed_transcript	NA	chrX	53570784	53573843	RIKEN cDNA 1600025M17 gene	1600025M17Rik	426	0	0	0	0	0	0	KIDNEY	99	53	0.52477	0.44095	0.149034	0.131654	0.0149785	0.0180841	-0.0181559	6.85135	6.86951	-0.019	6.853	6.872	LIVER	44	44	0.0384456	0.0401513	0.198575	0.143563	0.0299363	0.0216429
1439945_at	Mm.87175.1	BE993413	Mm.87175	Mm.207345	July 2007 (Mouse Genome Sequencing Consortium and NCBI 37)	chrX:53618259-53618849 (+) // 96.88 // p11.22	ENSMUSG00000073176	78619	NP_084415	NM_030139	1925869	protein_coding	5	chrX	53618259	53618849	zinc finger protein 449	Zfp449	427	0	0	0	0	0	0	KIDNEY	99	53	0.403646	0.85949	0.129926	0.139447	0.0130581	0.0191545	0.00411435	6.6263	6.62219	0.047	6.632	6.585	LIVER	44	44	0.312253	0.164506	0.210827	0.181388	0.0317834	0.0273453
1435200_at	Mm.40848.1	AV327542	Mm.40848	Mm.233168	July 2007 (Mouse Genome Sequencing Consortium and NCBI 37)	chrX:53630002-53630977 (+) // 98.48 // p11.22 /// chrX:50815189-50816153 (+) // 94.54 // p11.22 /// chrX:51016856-51017820 (-) // 94.44 // p11.22	ENSMUSG00000054850	320237	XP_001472286 /// XP_001472700	NR_028086 /// XM_001472236 /// XM_001472650	2443645	protein_coding	5	chrX	53630002	53630977	non-protein coding RNA 86	Ncrna00086	428	-1	0	0	0	0	0	KIDNEY	99	53	0.00958627	0.015171	0.418392	0.423291	0.04205	0.0581435	-0.177139	7.50546	7.6826	-0.185	7.521	7.706	LIVER	44	44	0.394185	0.661907	0.167175	0.257863	0.0252025	0.0388743
1432106_at	Mm.159714.1	AK018320	Mm.159714	---	July 2007 (Mouse Genome Sequencing Consortium and NCBI 37)	chrX:53634375-53635510 (+) // 33.36 // p11.22	---	76212	---	XR_035193	1923462	NA	NA	chrX	53634375	53635510	RIKEN cDNA 6530403M18 gene	6530403M18Rik	429	0	0	0	0	0	0	KIDNEY	99	53	0.0293577	0.0316587	0.195529	0.189335	0.0196514	0.0260071	-0.0709506	7.82375	7.8947	-0.075	7.825	7.9	LIVER	44	44	0.041738	0.114908	0.243531	0.227375	0.0367137	0.0342781
1438496_a_at	Mm.32498.2	BM239943	Mm.32498	Mm.72753	July 2007 (Mouse Genome Sequencing Consortium and NCBI 37)	chrX:53748128-53748904 (+) // 99.13 // p11.22	ENSMUSG00000035967	236790	NP_766367	NM_172779	2442593	protein_coding	0	chrX	53748128	53748904	DEAD/H (Asp-Glu-Ala-Asp/His) box polypeptide 26B	Ddx26b	430	1	0	0	0	0	0	KIDNEY	99	53	1.53096e-09	2.15709e-09	0.296654	0.2403	0.0298149	0.0330077	0.286843	8.12033	7.83349	0.316	8.115	7.799	LIVER	44	44	0.18688	0.28388	0.161142	0.150855	0.0242931	0.0227423
1426832_at	Mm.30600.1	BB460424	Mm.30600	Mm.72753	July 2007 (Mouse Genome Sequencing Consortium and NCBI 37)	chrX:53752788-53761020 (+) // 97.19 // p11.22	ENSMUSG00000035967	236790	NP_766367	NM_172779	2442593	protein_coding	0	chrX	53752788	53761020	DEAD/H (Asp-Glu-Ala-Asp/His) box polypeptide 26B	Ddx26b	431	1	1	1	1	0	0	KIDNEY	99	53	3.95831e-13	1.14692e-15	0.319184	0.24764	0.0320792	0.0340159	0.426516	9.51567	9.08915	0.457	9.544	9.087	LIVER	44	44	0.000533079	0.000375756	0.212516	0.223341	0.0320381	0.0336699
1436705_at	Mm.119513.1	BB262218	Mm.119513	Mm.291824	July 2007 (Mouse Genome Sequencing Consortium and NCBI 37)	chrX:53838692-53840890 (-) // 61.41 // p11.22	ENSMUSG00000061273	236792	NP_666346	NM_146234	---	protein_coding	0	chrX	53838692	53840890	membrane magnesium transporter 1	Mmgt1	432	-1	0	0	0	0	0	KIDNEY	99	53	1.38059e-07	4.86808e-07	0.21268	0.19325	0.0213751	0.0265449	-0.181744	11.0594	11.2412	-0.184	11.073	11.257	LIVER	44	44	0.296533	0.335689	0.390873	0.47996	0.0589263	0.0723568
1436706_at	Mm.119513.1	BB262218	Mm.119513	Mm.291824	July 2007 (Mouse Genome Sequencing Consortium and NCBI 37)	chrX:53838692-53840890 (-) // 61.41 // p11.22	ENSMUSG00000061273	236792	NP_666346	NM_146234	---	protein_coding	0	chrX	53838692	53840890	membrane magnesium transporter 1	Mmgt1	433	-1	0	0	0	0	0	KIDNEY	99	53	0.000480805	0.00147019	0.525208	0.592499	0.0527853	0.0813859	-0.317702	8.82066	9.13836	-0.43	8.808	9.238	LIVER	44	44	0.422516	0.475318	0.31275	0.327568	0.0471488	0.0493828
1435008_at	Mm.17815.1	BB611738	Mm.17815	Mm.17815	July 2007 (Mouse Genome Sequencing Consortium and NCBI 37)	chrX:53891488-53917406 (+) // 99.48 // p11.22	ENSMUSG00000060681	236794	NP_766368	NM_172780	---	protein_coding	0	chrX	53891488	53917406	solute carrier family 9 (sodium/hydrogen exchanger), member 6	Slc9a6	434	0	0	0	0	0	0	KIDNEY	99	53	0.822567	0.977732	0.338591	0.3162	0.0340297	0.0434334	-0.00154355	10.0936	10.0952	-0.021	10.093	10.114	LIVER	44	44	0.0122338	0.0237414	0.312414	0.311768	0.0470981	0.0470007
1435009_at	Mm.17815.1	BB611738	Mm.17815	Mm.17815	July 2007 (Mouse Genome Sequencing Consortium and NCBI 37)	chrX:53891488-53917406 (+) // 99.48 // p11.22	ENSMUSG00000060681	236794	NP_766368	NM_172780	2443511	protein_coding	0	chrX	53891488	53917406	solute carrier family 9 (sodium/hydrogen exchanger), member 6	Slc9a6	435	-1	0	0	0	0	0	KIDNEY	99	53	0.00016604	8.93122e-05	0.358718	0.435184	0.0360525	0.0597771	-0.286386	7.99716	8.28355	-0.345	7.978	8.323	LIVER	44	44	0.681009	0.534841	0.319137	0.272213	0.0481117	0.0410376
1417872_at	Mm.3126.1	U41739	Mm.3126	Mm.3126	July 2007 (Mouse Genome Sequencing Consortium and NCBI 37)	chrX:53984937-54046523 (+) // 96.35 // p11.22	ENSMUSG00000023092	14199	NP_001070829 /// NP_001070830 /// NP_034341	NM_001077361 /// NM_001077362 /// NM_010211	1298387	protein_coding	0	chrX	53984937	54046523	four and a half LIM domains 1	Fhl1	436	-1	1	0	0	0	0	KIDNEY	99	53	8.32061e-20	3.56211e-23	0.304423	0.34452	0.0305957	0.0473235	-0.741181	13.5377	14.2789	-0.716	13.543	14.259	LIVER	44	44	0.000322116	0.00153207	0.314217	0.350342	0.0473701	0.052816
1459003_at	Mm.156469.1	BF466856	---	---	July 2007 (Mouse Genome Sequencing Consortium and NCBI 37)	chrX:54043778-54044326 (+) // 95.45 // p11.22	ENSMUSG00000023092	---	---	---	---	protein_coding	0	chrX	54043778	54044326	---	---	437	0	0	0	0	0	0	KIDNEY	99	53	0.816554	0.654629	0.170593	0.161119	0.0171453	0.0221314	-0.0125573	6.84199	6.85455	0.001	6.845	6.844	LIVER	44	44	0.213313	0.468601	0.215579	0.220757	0.0324998	0.0332804
1422265_at	Mm.10687.1	NM_009766	Mm.10687	Mm.10687	July 2007 (Mouse Genome Sequencing Consortium and NCBI 37)	chrX:54296334-54300883 (+) // 99.21 // p11.22	---	12209	NP_033896	NM_009766	1100501	NA	NA	chrX	54296334	54300883	bombesin-like receptor 3	Brs3	438	0	0	0	0	0	0	KIDNEY	99	53	0.197922	0.185628	0.134059	0.123307	0.0134735	0.0169375	-0.0288205	7.99258	8.0214	-0.025	7.979	8.004	LIVER	44	44	0.0250773	0.0218639	0.209773	0.156716	0.0316245	0.0236259
1431058_at	Mm.2152.1	AK012522	Mm.2152	Mm.2152	July 2007 (Mouse Genome Sequencing Consortium and NCBI 37)	chrX:54306640-54310383 (+) // 80.62 // p11.22	ENSMUSG00000067873	72459	NP_082518	NM_028242	1919709	protein_coding	0	chrX	54306640	54310383	HIV TAT specific factor 1	Htatsf1	439	0	0	0	0	0	0	KIDNEY	99	53	0.101945	0.0895611	0.0916986	0.10074	0.00921605	0.0138377	-0.0285079	6.15274	6.18125	-0.037	6.142	6.179	LIVER	44	44	0.189693	0.613072	0.178518	0.14243	0.0269126	0.0214721
1431059_x_at	Mm.2152.1	AK012522	Mm.2152	Mm.2152	July 2007 (Mouse Genome Sequencing Consortium and NCBI 37)	chrX:54306640-54310383 (+) // 80.62 // p11.22	ENSMUSG00000067873	72459	NP_082518	NM_028242	1919709	protein_coding	0	chrX	54306640	54310383	HIV TAT specific factor 1	Htatsf1	440	0	0	0	0	0	0	KIDNEY	99	53	0.014544	0.0148085	0.124363	0.110307	0.012499	0.0151518	-0.048582	6.20276	6.25134	-0.061	6.21	6.271	LIVER	44	44	0.603664	0.947548	0.156977	0.238454	0.0236652	0.0359483
1454760_at	Mm.2152.2	AW543705	Mm.2152	Mm.2152	July 2007 (Mouse Genome Sequencing Consortium and NCBI 37)	chrX:54307208-54320357 (+) // 91.24 // p11.22	ENSMUSG00000067873	72459	NP_082518	NM_028242	1919709	protein_coding	0	chrX	54307208	54320357	HIV TAT specific factor 1	Htatsf1	441	1	0	0	1	0	0	KIDNEY	99	53	0.00901021	0.00353571	0.421385	0.324743	0.0423507	0.0446069	0.182715	9.77211	9.5894	0.137	9.77	9.633	LIVER	44	44	0.358231	0.43062	0.287124	0.257522	0.0432856	0.0388229
1421607_at	Mm.190616.1	NM_133251	Mm.190616	Mm.190616	July 2007 (Mouse Genome Sequencing Consortium and NCBI 37)	chrX:54341282-54358623 (+) // 100.0 // p11.22	ENSMUSG00000031131	170828	NP_573514	NM_133251	2655768	protein_coding	NA	chrX	54341282	54358623	vestigial like 1 homolog (Drosophila)	Vgll1	442	0	-1	0	0	0	0	KIDNEY	99	53	0.992288	0.896076	0.161357	0.155196	0.016217	0.0213179	-0.00350677	7.33904	7.34255	0.014	7.347	7.333	LIVER	44	44	0.00651778	0.0131664	0.213624	0.193543	0.032205	0.0291777
1422283_at	Mm.4861.1	NM_011616	Mm.4861	Mm.4861	July 2007 (Mouse Genome Sequencing Consortium and NCBI 37)	chrX:54465319-54477219 (+) // 100.0 // p11.22	ENSMUSG00000031132	21947	NP_035746	NM_011616	---	protein_coding	1	chrX	54465319	54477219	CD40 ligand	Cd40lg	443	0	0	0	0	0	0	KIDNEY	99	53	0.092975	0.0833492	0.18918	0.144649	0.0190133	0.019869	-0.0479825	7.92298	7.97096	-0.034	7.923	7.957	LIVER	44	44	0.0384456	0.0535274	0.249134	0.223772	0.0375584	0.033735
1429012_at	Mm.31538.1	BM246754	Mm.31538	Mm.261443	July 2007 (Mouse Genome Sequencing Consortium and NCBI 37)	chrX:54484663-54534771 (-) // 95.63 // p11.22	ENSMUSG00000031133	73341	NP_690014	NM_152801	1920591	protein_coding	0	chrX	54484663	54534771	Rac/Cdc42 guanine nucleotide exchange factor (GEF) 6	Arhgef6	444	1	0	0	0	0	0	KIDNEY	99	53	2.97896e-07	3.21703e-07	0.182515	0.171112	0.0183434	0.0235041	0.162043	8.74693	8.58489	0.172	8.777	8.605	LIVER	44	44	0.897602	0.870451	0.195156	0.154331	0.0294208	0.0232662
1442292_at	Mm.169086.1	BB474042	Mm.169086	Mm.261443	July 2007 (Mouse Genome Sequencing Consortium and NCBI 37)	chrX:54525404-54526026 (-) // 39.71 // p11.22	ENSMUSG00000031133	73341	NP_690014	NM_152801	---	protein_coding	0	chrX	54525404	54526026	Rac/Cdc42 guanine nucleotide exchange factor (GEF) 6	Arhgef6	445	0	0	0	0	0	0	KIDNEY	99	53	0.250034	0.352225	0.080999	0.0826294	0.00814071	0.01135	0.013052	5.96179	5.94874	0.01	5.956	5.946	LIVER	44	44	0.956962	0.682312	0.163236	0.222038	0.0246087	0.0334735
1455635_at	Mm.136419.1	BB466155	Mm.136419	---	July 2007 (Mouse Genome Sequencing Consortium and NCBI 37)	chrX:54630061-54630758 (-) // 38.25 // p11.22	---	320929	---	---	2445061	NA	NA	chrX	54630061	54630758	RIKEN cDNA 4732460I02 gene	4732460I02Rik	446	0	1	0	1	0	0	KIDNEY	99	53	0.584321	0.639731	0.165201	0.177354	0.0166034	0.0243615	0.0138416	5.94003	5.92619	0.041	5.941	5.9	LIVER	44	44	0.00271724	0.00483743	0.186334	0.198674	0.0280909	0.0299512
1440933_at	Mm.183114.1	BB004419	Mm.183114	---	July 2007 (Mouse Genome Sequencing Consortium and NCBI 37)	chrX:54631631-54632303 (-) // 99.55 // p11.22	---	320929	---	---	2445061	NA	NA	chrX	54631631	54632303	RIKEN cDNA 4732460I02 gene	4732460I02Rik	447	0	0	0	0	0	0	KIDNEY	99	53	0.867957	0.730781	0.152038	0.154344	0.0152804	0.0212008	-0.0090162	6.73304	6.74206	-0.003	6.746	6.749	LIVER	44	44	0.277633	0.250961	0.156382	0.189813	0.0235755	0.0286154
1426863_at	Mm.28275.2	BM123721	Mm.28275	Mm.28275	July 2007 (Mouse Genome Sequencing Consortium and NCBI 37)	chrX:54636524-54646143 (-) // 93.89 // p11.22	ENSMUSG00000031134	19655	NP_001160095 /// NP_035382	NM_001166623 /// NM_011252 /// NR_029425	---	protein_coding	0	chrX	54636524	54646143	RNA binding motif protein, X chromosome	Rbmx	448	1	0	0	1	0	0	KIDNEY	99	53	1.02692e-05	1.55867e-06	0.267657	0.221763	0.0269006	0.0304614	0.205057	8.38643	8.18138	0.147	8.372	8.225	LIVER	44	44	0.027375	0.0378521	0.252205	0.279168	0.0380213	0.0420861
1416354_at	Mm.28275.1	NM_011252	Mm.28275	Mm.28275	July 2007 (Mouse Genome Sequencing Consortium and NCBI 37)	chrX:54638759-54646204 (-) // 99.14 // p11.22	ENSMUSG00000031134	19655	NP_001160095 /// NP_035382	NM_001166623 /// NM_011252 /// NR_029425	1343044	protein_coding	0	chrX	54638759	54646204	RNA binding motif protein, X chromosome	Rbmx	449	1	0	0	0	0	0	KIDNEY	99	53	0.0018197	0.00361428	0.178668	0.146198	0.0179568	0.0200819	0.0798952	9.54756	9.46766	0.096	9.558	9.462	LIVER	44	44	0.996688	0.727208	0.279539	0.318013	0.042142	0.0479422
1416355_at	Mm.28275.1	NM_011252	Mm.28275	Mm.28275	July 2007 (Mouse Genome Sequencing Consortium and NCBI 37)	chrX:54638759-54646204 (-) // 99.14 // p11.22	ENSMUSG00000031134	19655	NP_001160095 /// NP_035382	NM_001166623 /// NM_011252 /// NR_029425	1343044	protein_coding	0	chrX	54638759	54646204	RNA binding motif protein, X chromosome	Rbmx	450	0	0	0	0	0	0	KIDNEY	99	53	0.0182565	0.00894539	0.204986	0.194041	0.0206019	0.0266536	0.0896354	6.87805	6.78842	0.102	6.852	6.75	LIVER	44	44	0.112179	0.0394706	0.219577	0.158746	0.0331025	0.0239319
1437847_x_at	Mm.28275.3	AV130230	Mm.28275	Mm.28275	July 2007 (Mouse Genome Sequencing Consortium and NCBI 37)	chrX:54639524-54639709 (-) // 63.36 // p11.22	ENSMUSG00000031134	19655	NP_001160095 /// NP_035382	NM_001166623 /// NM_011252 /// NR_029425	1343044	protein_coding	0	chrX	54639524	54639709	RNA binding motif protein, X chromosome	Rbmx	451	0	0	0	0	0	0	KIDNEY	99	53	0.257284	0.0884533	0.139425	0.126537	0.0140128	0.0173812	0.0383591	6.33515	6.29679	0.006	6.32	6.314	LIVER	44	44	0.996688	0.428609	0.219826	0.196041	0.03314	0.0295543
1440692_at	Mm.79079.1	AV280269	Mm.79079	Mm.79079	July 2007 (Mouse Genome Sequencing Consortium and NCBI 37)	chrX:54717440-54741946 (+) // 100.0 // p11.22	ENSMUSG00000079584	245423	NP_001122097 /// XP_141763 /// XP_910265	NM_001128625 /// XM_141763 /// XM_905172	---	protein_coding	0	chrX	54717440	54741946	predicted gene 364	Gm364	452	0	0	0	0	0	0	KIDNEY	99	53	0.72061	0.912613	0.0921908	0.0784275	0.00926552	0.0107728	-0.00156261	6.17391	6.17547	0.005	6.17	6.165	LIVER	44	44	0.308273	0.662379	0.169227	0.168471	0.0255119	0.025398
1441382_at	Mm.183979.1	BB077045	Mm.183979	Mm.336070	July 2007 (Mouse Genome Sequencing Consortium and NCBI 37)	chrX:54749846-54750558 (-) // 100.0 // p11.22	ENSMUSG00000036357	245424	NP_001028532	NM_001033360	2685211	protein_coding	0	chrX	54749846	54750558	G protein-coupled receptor 101	Gpr101	453	0	0	0	0	0	0	KIDNEY	99	53	0.142287	0.0742661	0.0638783	0.0674393	0.00642001	0.0092635	-0.0203274	5.6549	5.67523	-0.016	5.647	5.663	LIVER	44	44	0.742908	0.859881	0.133524	0.098613	0.0201294	0.0148665
1423424_at	Mm.4265.1	BB732077	Mm.4265	Mm.255890	July 2007 (Mouse Genome Sequencing Consortium and NCBI 37)	chrX:55283819-55289081 (+) // 88.17 // p11.21	ENSMUSG00000067860	22773	NP_033601	NM_009575	106676	protein_coding	NA	chrX	55283819	55289081	zinc finger protein of the cerebellum 3	Zic3	454	0	0	0	0	0	0	KIDNEY	99	53	0.463752	0.478098	0.0861453	0.0680978	0.00865793	0.00935395	-0.00906785	6.19269	6.20175	-0.012	6.188	6.2	LIVER	44	44	0.742908	0.711526	0.208939	0.216211	0.0314988	0.0325951
1438737_at	Mm.52452.1	AV029604	Mm.52452	Mm.255890	July 2007 (Mouse Genome Sequencing Consortium and NCBI 37)	chrX:55289108-55289807 (+) // 97.03 // p11.21	ENSMUSG00000067860	22773	NP_033601	NM_009575	---	protein_coding	NA	chrX	55289108	55289807	zinc finger protein of the cerebellum 3	Zic3	455	0	0	0	0	0	0	KIDNEY	99	53	0.17048	0.219959	0.0619382	0.0796425	0.00622502	0.0109397	-0.0155523	5.73164	5.74719	-0.018	5.728	5.746	LIVER	44	44	0.514264	0.98683	0.16677	0.110855	0.0251416	0.0167119
1450793_at	Mm.60906.1	NM_023774	Mm.60906	Mm.60906	July 2007 (Mouse Genome Sequencing Consortium and NCBI 37)	chrX:56162536-56173487 (+) // 99.65 // p11.21	ENSMUSG00000046180	75352	NP_076263	NM_023774	1922602	protein_coding	5	chrX	56162536	56173487	RIKEN cDNA 4930550L24 gene	4930550L24Rik	456	0	0	0	0	0	0	KIDNEY	99	53	0.310135	0.213888	0.100666	0.123155	0.0101173	0.0169166	-0.0246749	6.85649	6.88117	-0.001	6.852	6.853	LIVER	44	44	0.427351	0.540525	0.138892	0.163337	0.0209387	0.024624
1418497_at	Mm.7995.1	AF020737	Mm.7995	Mm.7995	July 2007 (Mouse Genome Sequencing Consortium and NCBI 37)	chrX:56315326-56387613 (-) // 93.73 // p11.21	ENSMUSG00000031137	14168	NP_034330	NM_010200	109178	protein_coding	0	chrX	56315326	56387613	fibroblast growth factor 13	Fgf13	457	0	0	0	0	0	0	KIDNEY	99	53	0.0445825	0.0266597	0.0940481	0.0792935	0.00945219	0.0108918	0.0323535	6.12835	6.096	0.026	6.107	6.081	LIVER	44	44	0.793664	0.687643	0.153123	0.134836	0.0230841	0.0203273
1418498_at	Mm.7995.1	AF020737	Mm.7995	Mm.7995	July 2007 (Mouse Genome Sequencing Consortium and NCBI 37)	chrX:56315326-56387613 (-) // 93.73 // p11.21	ENSMUSG00000031137	14168	NP_034330	NM_010200	109178	protein_coding	0	chrX	56315326	56387613	fibroblast growth factor 13	Fgf13	458	0	0	0	0	0	0	KIDNEY	99	53	0.388581	0.222858	0.0864952	0.14065	0.0086931	0.0193197	-0.0260442	6.18462	6.21066	-0.012	6.18	6.192	LIVER	44	44	0.774516	0.877742	0.202788	0.203465	0.0305714	0.0306735
1430929_at	Mm.159907.1	BB102433	Mm.159907	---	July 2007 (Mouse Genome Sequencing Consortium and NCBI 37)	chrX:56345815-56346646 (-) // 42.6 // p11.21	---	77374	---	---	1924624	NA	NA	chrX	56345815	56346646	RIKEN cDNA 9430082L08 gene	9430082L08Rik	459	0	0	0	0	0	0	KIDNEY	99	53	0.350432	0.234195	0.0850963	0.0815062	0.0085525	0.0111957	0.0168523	6.40319	6.38634	0.004	6.387	6.383	LIVER	44	44	0.897602	0.866894	0.135351	0.147213	0.0204049	0.0221932
1427393_at	Mm.1235.1	M23109	Mm.1235	Mm.391283	July 2007 (Mouse Genome Sequencing Consortium and NCBI 37)	chrX:57252676-57283936 (+) // 90.3 // p11.21	ENSMUSG00000031138	14071	NP_032005	NM_007979	---	protein_coding	0	chrX	57252676	57283936	coagulation factor IX	F9	460	0	0	0	0	0	0	KIDNEY	99	53	0.0139331	0.00544748	0.677417	0.178132	0.068083	0.0244683	0.204755	6.33028	6.12553	0.059	6.129	6.07	LIVER	44	44	0.0510144	0.109412	0.240729	0.213637	0.0362913	0.0322069
1419021_at	Mm.93796.1	NM_133197	Mm.93796	Mm.93796	July 2007 (Mouse Genome Sequencing Consortium and NCBI 37)	chrX:57309135-57400877 (-) // 99.02 // p11.21	ENSMUSG00000031139	109904	NP_573460	NM_133197	96932	protein_coding	0	chrX	57309135	57400877	mcf.2 transforming sequence	Mcf2	461	0	0	0	0	0	0	KIDNEY	99	53	0.429124	0.71908	0.08828	0.0791338	0.00887248	0.0108699	0.00505908	6.08632	6.08126	0.014	6.094	6.08	LIVER	44	44	0.153046	0.0948147	0.144283	0.207438	0.0217515	0.0312725
1455083_at	Mm.27144.1	BG068357	Mm.27144	Mm.327798	July 2007 (Mouse Genome Sequencing Consortium and NCBI 37)	chrX:57476120-57477128 (-) // 88.91 // p11.21	ENSMUSG00000062949	320940	NP_001001798 /// NP_001032952	NM_001001798 /// NM_001037863	1859661	protein_coding	0	chrX	57476120	57477128	ATPase, class VI, type 11C	Atp11c	462	0	-1	0	0	0	0	KIDNEY	99	53	0.307395	0.108896	0.452122	0.241386	0.0454399	0.0331569	0.0907198	10.3098	10.219	0.066	10.29	10.224	LIVER	44	44	0.00761322	0.198793	0.646613	0.560359	0.0974806	0.0844774
1452496_at	Mm.86729.1	AI593492	Mm.86729	Mm.327798	July 2007 (Mouse Genome Sequencing Consortium and NCBI 37)	chrX:57478799-57520007 (-) // 97.87 // p11.21	ENSMUSG00000062949	320940	NP_001001798 /// NP_001032952	NM_001001798 /// NM_001037863	1859661	protein_coding	0	chrX	57478799	57520007	ATPase, class VI, type 11C	Atp11c	463	0	-1	0	0	0	0	KIDNEY	99	53	0.726414	0.821942	0.324409	0.223024	0.0326043	0.0306347	0.0100871	6.88375	6.87366	-0.039	6.818	6.857	LIVER	44	44	0.00360215	0.02097	0.571683	0.444016	0.0861844	0.0669379
1437600_at	Mm.129295.1	BB282370	Mm.129295	Mm.406015	July 2007 (Mouse Genome Sequencing Consortium and NCBI 37)	chrX:57480169-57480887 (-) // 69.89 // p11.21	---	---	---	---	---	NA	NA	chrX	57480169	57480887	---	---	464	0	0	0	0	0	0	KIDNEY	99	53	0.732222	0.665207	0.114713	0.120096	0.0115291	0.0164964	-0.00873451	6.27202	6.28075	-0.006	6.282	6.288	LIVER	44	44	0.173272	0.229167	0.421274	0.375672	0.0635094	0.0566347
1442367_at	Mm.184874.1	BB184010	Mm.184874	Mm.327798	July 2007 (Mouse Genome Sequencing Consortium and NCBI 37)	chrX:57523004-57534908 (-) // 99.67 // p11.21	ENSMUSG00000062949	320940	NP_001001798 /// NP_001032952	NM_001001798 /// NM_001037863	1859661	protein_coding	0	chrX	57523004	57534908	ATPase, class VI, type 11C	Atp11c	465	0	0	0	0	0	0	KIDNEY	99	53	0.158749	0.204548	0.123962	0.105685	0.0124586	0.0145169	-0.024401	6.28307	6.30747	-0.031	6.265	6.296	LIVER	44	44	0.806498	0.263193	0.82625	0.36522	0.124562	0.0550589
1443003_at	Mm.207448.1	BB667602	---	---	July 2007 (Mouse Genome Sequencing Consortium and NCBI 37)	chrX:57537264-57537985 (-) // 56.84 // p11.21	---	---	---	---	---	NA	NA	chrX	57537264	57537985	---	---	466	0	0	0	0	0	0	KIDNEY	99	53	0.0822026	0.0657482	0.0683636	0.0582354	0.0068708	0.00799925	0.0195803	5.60979	5.59021	0.012	5.602	5.59	LIVER	44	44	0.192537	0.269282	0.447523	0.418263	0.0674667	0.0630555
1427812_at	Mm.7973.2	X75636	Mm.7973	Mm.233083	July 2007 (Mouse Genome Sequencing Consortium and NCBI 37)	chr6:57559151-57560352 (-) // 35.72 // p11.2	---	15931	NP_001034079 /// NP_001034080 /// NP_034628	NM_001038990 /// NM_001038991 /// NM_010498	96417	NA	NA	chrX	57559151	57560352	iduronate 2-sulfatase	Ids	467	0	0	0	0	0	0	KIDNEY	99	53	0.17909	0.502847	0.117783	0.14024	0.0118377	0.0192634	0.0152091	6.86174	6.84653	0.014	6.847	6.833	LIVER	44	44	0.552526	0.561996	0.169573	0.162153	0.025564	0.0244454
1427813_at	Mm.7973.2	X75636	Mm.7973	Mm.233083	July 2007 (Mouse Genome Sequencing Consortium and NCBI 37)	chr6:57559151-57560352 (+) // 35.72 // p11.2	---	15931	NP_001034079 /// NP_001034080 /// NP_034628	NM_001038990 /// NM_001038991 /// NM_010498	96417	NA	NA	chrX	57559151	57560352	iduronate 2-sulfatase	Ids	468	0	1	0	0	0	0	KIDNEY	99	53	0.912257	0.887417	0.0776382	0.0676013	0.00780294	0.00928575	-0.00172079	5.99366	5.99538	-0.01	5.989	5.999	LIVER	44	44	0.00801305	0.0659333	0.152517	0.185553	0.0229928	0.0279731
1445379_at	Mm.35406.1	BM238286	Mm.35406	Mm.441844	July 2007 (Mouse Genome Sequencing Consortium and NCBI 37)	chrX:57602591-57603242 (-) // 57.45 // p11.21	---	---	---	---	---	NA	NA	chrX	57602591	57603242	---	---	469	0	0	0	0	0	0	KIDNEY	99	53	0.54641	0.947266	0.13244	0.132122	0.0133108	0.0181483	0.00149209	6.51674	6.51525	0.015	6.518	6.503	LIVER	44	44	0.574993	0.361731	0.44925	0.434151	0.067727	0.0654507
1445065_at	Mm.217125.1	BM237637	---	---	July 2007 (Mouse Genome Sequencing Consortium and NCBI 37)	chrX:57642873-57643689 (+) // 67.03 // p11.21	---	---	---	---	---	NA	NA	chrX	57642873	57643689	---	---	470	0	0	0	0	0	0	KIDNEY	99	53	0.104405	0.0957033	0.104125	0.0904323	0.010465	0.0124218	0.0272754	5.94531	5.91804	0.026	5.93	5.904	LIVER	44	44	0.117995	0.20541	0.387486	0.403687	0.0584156	0.0608581
1445503_at	Mm.220845.1	BQ175936	Mm.220845	---	July 2007 (Mouse Genome Sequencing Consortium and NCBI 37)	chrX:57801795-57802392 (+) // 83.25 // p11.21	---	279618	XP_205232 /// XP_998240	XM_205232 /// XM_993146	---	NA	NA	chrX	57801795	57802392	predicted gene 715	Gm715	471	0	0	0	0	0	0	KIDNEY	99	53	0.714829	0.966099	0.07727	0.085465	0.00776592	0.0117395	-0.000599771	6.13206	6.13266	0.006	6.125	6.119	LIVER	44	44	0.312253	0.372494	0.119779	0.136273	0.0180573	0.020544
1435192_at	Mm.35784.2	AV306664	Mm.35784	Mm.35784	July 2007 (Mouse Genome Sequencing Consortium and NCBI 37)	chrX:58144540-58145249 (-) // 94.24 // p11.1	ENSMUSG00000045179	20675	NP_033263	NM_009237	---	protein_coding	0	chrX	58144540	58145249	SRY-box containing gene 3	Sox3	472	0	-1	0	0	0	0	KIDNEY	99	53	0.932213	0.586513	0.10027	0.105158	0.0100775	0.0144446	0.00960987	7.02395	7.01434	-0.009	7.017	7.026	LIVER	44	44	0.00142118	0.0144369	0.304109	0.243628	0.0458461	0.0367282
1450485_at	Mm.35784.1	NM_009237	Mm.35784	Mm.35784	July 2007 (Mouse Genome Sequencing Consortium and NCBI 37)	chrX:58145252-58146635 (-) // 85.1 // p11.1	ENSMUSG00000045179	20675	NP_033263	NM_009237	98365	protein_coding	0	chrX	58145252	58146635	SRY-box containing gene 3	Sox3	473	0	0	0	0	0	0	KIDNEY	99	53	0.254857	0.109543	0.131623	0.156949	0.0132286	0.0215586	-0.0408733	6.36292	6.40379	-0.026	6.371	6.397	LIVER	44	44	0.417714	0.243764	0.22465	0.174807	0.0338672	0.0263531
1445854_at	Mm.127263.1	BB380166	Mm.127263	---	July 2007 (Mouse Genome Sequencing Consortium and NCBI 37)	chrX:58428299-58429166 (+) // 99.88 // p11.1	ENSMUSG00000071753	331424	NP_808584	NM_177916 /// NR_030706	3041217	lincRNA	5	chrX	58428299	58429166	RIKEN cDNA C230004F18 gene	C230004F18Rik	474	0	0	0	1	0	0	KIDNEY	99	53	0.174141	0.474358	0.135917	0.152795	0.0136601	0.0209879	0.0179857	6.04521	6.02723	0.059	6.032	5.973	LIVER	44	44	0.819385	0.682366	0.244175	0.290137	0.0368108	0.0437398
1445342_at	Mm.94035.1	AV338249	Mm.94035	Mm.445147	July 2007 (Mouse Genome Sequencing Consortium and NCBI 37)	chrX:58441950-58442614 (+) // 98.65 // p11.1	---	---	---	---	---	NA	NA	chrX	58441950	58442614	---	---	475	0	-1	0	0	0	0	KIDNEY	99	53	0.803062	0.779385	0.0553657	0.0648904	0.00556446	0.00891338	0.00295197	5.57027	5.56732	-0.011	5.564	5.575	LIVER	44	44	0.00175405	0.0297999	0.272753	0.132664	0.041119	0.0199999
1456828_at	Mm.39935.1	BB357650	Mm.39935	---	July 2007 (Mouse Genome Sequencing Consortium and NCBI 37)	chrX:58446647-58447340 (+) // 54.48 // p11.1	---	320247	---	NR_033502	---	NA	NA	chrX	58446647	58447340	RIKEN cDNA C030023E24 gene	C030023E24Rik	476	0	0	0	0	0	0	KIDNEY	99	53	0.287659	0.200273	0.0594911	0.0516945	0.00597908	0.00710079	0.011955	5.51175	5.49979	0.012	5.503	5.491	LIVER	44	44	0.153046	0.281459	0.122015	0.158384	0.0183944	0.0238772
1446174_at	Mm.128938.1	BB429596	Mm.128938	---	July 2007 (Mouse Genome Sequencing Consortium and NCBI 37)	chrX:58544963-58545655 (+) // 100.0 // p11.1	---	245440	XP_001473515 /// XP_911103	XM_001473465 /// XM_906010	---	NA	NA	chrX	58544963	58545655	predicted gene 4988	Gm4988	477	0	-1	0	0	0	0	KIDNEY	99	53	0.322274	0.732777	0.107062	0.110571	0.0107601	0.0151881	0.0063724	5.93435	5.92798	0.025	5.924	5.899	LIVER	44	44	0.00137864	0.00197585	0.14698	0.15489	0.0221581	0.0233506
1445750_at	Mm.171826.1	BG064716	Mm.171826	Mm.410433	July 2007 (Mouse Genome Sequencing Consortium and NCBI 37)	chrX:58953438-58954535 (-) // 29.05 // p11.1	---	---	---	---	---	NA	NA	chrX	58953438	58954535	---	---	478	0	0	0	0	0	0	KIDNEY	99	53	0.229935	0.183163	0.0818255	0.0960036	0.00822377	0.0131871	-0.0208422	6.04182	6.06266	-0.004	6.05	6.054	LIVER	44	44	0.304327	0.171268	0.126903	0.111636	0.0191313	0.0168298
1435815_at	Mm.23468.1	AW541598	Mm.23468	Mm.23468	July 2007 (Mouse Genome Sequencing Consortium and NCBI 37)	chrX:58963393-58964128 (+) // 98.0 // p11.1	ENSMUSG00000057615	434784	NP_001018097	NM_001018087	2685212	protein_coding	5	chrX	58963393	58964128	leucine zipper, down-regulated in cancer 1	Ldoc1	479	0	-1	0	0	0	-1	KIDNEY	99	53	0.450889	0.271854	0.151544	0.1612	0.0152307	0.0221425	-0.0296928	6.29008	6.31977	-0.013	6.275	6.288	LIVER	44	44	4.06898e-07	4.08431e-07	0.209231	0.138561	0.0315428	0.0208888
1429511_at	Mm.85792.1	AK016614	Mm.85792	Mm.85792	July 2007 (Mouse Genome Sequencing Consortium and NCBI 37)	chrX:59540316-59545257 (+) // 94.64 // p11.1	ENSMUSG00000045330	74437	XP_894575 /// XP_910177	XM_889482 /// XM_905084	---	protein_coding	7	chrX	59540316	59545257	RIKEN cDNA 4933402E13 gene	4933402E13Rik	480	0	0	0	0	0	0	KIDNEY	99	53	0.415717	0.430605	0.118665	0.135205	0.0119263	0.0185718	-0.0174702	6.06874	6.08621	-0.024	6.051	6.075	LIVER	44	44	0.245699	0.688615	0.162078	0.125592	0.0244342	0.0189336
1431532_at	Mm.158500.1	AK016421	Mm.158500	Mm.158500	July 2007 (Mouse Genome Sequencing Consortium and NCBI 37)	chrX:59721165-59721987 (+) // 99.54 // p11.1	ENSMUSG00000031194	70936	XP_990452 /// XP_998847	XM_985358 /// XM_993753	1918186	protein_coding	10	chrX	59721165	59721987	RIKEN cDNA 4931400O07 gene	4931400O07Rik	481	0	0	0	0	0	0	KIDNEY	99	53	0.100748	0.0674808	0.227886	0.230429	0.0229034	0.0316518	-0.0721801	6.01227	6.08445	-0.098	6	6.098	LIVER	44	44	0.0205039	0.0148078	0.163939	0.132329	0.0247147	0.0199493
1430162_at	Mm.54544.1	AK014439	Mm.54544	Mm.54544	July 2007 (Mouse Genome Sequencing Consortium and NCBI 37)	chrX:61426725-61431938 (+) // 99.08 // q11.1	ENSMUSG00000031179	70696	NP_081788	NM_027512	1917946	protein_coding	10	chrX	61426725	61431938	RIKEN cDNA 3830417A13 gene	3830417A13Rik	482	0	0	0	0	0	0	KIDNEY	99	53	0.0486278	0.0992361	0.113402	0.119886	0.0113973	0.0164676	-0.0333213	6.82485	6.85817	-0.036	6.83	6.866	LIVER	44	44	0.235644	0.249433	0.142958	0.168335	0.0215517	0.0253775
1440516_at	Mm.32701.1	BB476297	Mm.32701	Mm.101707	July 2007 (Mouse Genome Sequencing Consortium and NCBI 37)	chrX:61518055-61518831 (-) // 99.61 // q11.1	ENSMUSG00000046699	245446	NP_848855	NM_178740	---	protein_coding	0	chrX	61518055	61518831	SLIT and NTRK-like family, member 4	Slitrk4	483	0	0	0	0	0	0	KIDNEY	99	53	0.194573	0.176239	0.102334	0.0942744	0.010285	0.0129496	0.0225045	6.00635	5.98385	0.03	6.002	5.972	LIVER	44	44	0.358231	0.655899	0.215195	0.187187	0.0324418	0.0282194
1437744_at	Mm.101707.1	BB357579	Mm.101707	Mm.101707	July 2007 (Mouse Genome Sequencing Consortium and NCBI 37)	chrX:61522631-61523877 (-) // 97.61 // q11.1	ENSMUSG00000046699	245446	NP_848855	NM_178740	---	protein_coding	0	chrX	61522631	61523877	SLIT and NTRK-like family, member 4	Slitrk4	484	0	0	0	0	0	0	KIDNEY	99	53	0.387511	0.314959	0.0895574	0.0658093	0.00900085	0.0090396	0.0128664	6.13726	6.1244	0.008	6.125	6.117	LIVER	44	44	0.963579	0.76521	0.134895	0.131231	0.0203361	0.0197838
1434878_at	Mm.52019.1	AW493576	Mm.52019	Mm.398145	July 2007 (Mouse Genome Sequencing Consortium and NCBI 37)	chrX:61524093-61524547 (+) // 77.87 // q11.1	---	---	---	---	2442509	NA	NA	chrX	61524093	61524547	---	---	485	0	0	0	0	0	0	KIDNEY	99	53	0.167503	0.163046	0.159551	0.14891	0.0160355	0.0204544	-0.0364925	7.00383	7.04032	-0.054	6.988	7.042	LIVER	44	44	0.427351	0.548979	0.123606	0.15838	0.0186343	0.0238767
1429928_at	Mm.45791.1	AK006526	Mm.45791	Mm.45791	July 2007 (Mouse Genome Sequencing Consortium and NCBI 37)	chrX:62300818-62302192 (+) // 99.77 // q11.1	ENSMUSG00000031181	70062	NP_081578	NM_027302 /// XR_035223 /// XR_035228	1917312	protein_coding	10	chrX	62300818	62302192	cancer/testis antigen 2	Ctag2	486	0	0	0	0	0	0	KIDNEY	99	53	0.626147	0.327815	0.132191	0.131488	0.0132857	0.0180612	-0.0220408	7.49353	7.51557	-0.002	7.487	7.489	LIVER	44	44	0.204221	0.099554	0.196635	0.199029	0.0296439	0.0300047
1432516_at	Mm.159343.1	AK015402	Mm.159343	---	July 2007 (Mouse Genome Sequencing Consortium and NCBI 37)	chrX:63556535-63557399 (-) // 99.43 // q11.2	ENSMUSG00000031182	74862	---	---	1922112	protein_coding	5	chrX	63556535	63557399	RIKEN cDNA 4930447F04 gene	4930447F04Rik	487	0	0	0	0	0	0	KIDNEY	99	53	0.286779	0.394115	0.0684728	0.0583506	0.00688178	0.00801507	-0.0090345	5.64519	5.65423	-0.013	5.64	5.653	LIVER	44	44	0.168039	0.234613	0.104922	0.109656	0.0158176	0.0165313
1441483_at	Mm.194733.1	BB282832	Mm.194733	Mm.336081	July 2007 (Mouse Genome Sequencing Consortium and NCBI 37)	chrX:63908585-63909255 (+) // 96.64 // q11.2	ENSMUSG00000036790	245450	NP_001154903 /// NP_942563	NM_001161431 /// NM_198863	2679449	protein_coding	0	chrX	63908585	63909255	SLIT and NTRK-like family, member 2	Slitrk2	488	0	-1	0	0	0	0	KIDNEY	99	53	0.315712	0.396403	0.220502	0.247074	0.0221613	0.0339382	-0.0345283	7.89	7.92453	-0.055	7.885	7.94	LIVER	44	44	0.00150986	0.00431742	0.301845	0.247586	0.0455049	0.037325
1441127_at	Mm.168835.1	BB460036	Mm.168835	Mm.336081	July 2007 (Mouse Genome Sequencing Consortium and NCBI 37)	chrX:63913702-63914577 (+) // 99.66 // q11.2	---	245450	NP_001154903 /// NP_942563	NM_001161431 /// NM_198863	---	NA	NA	chrX	63913702	63914577	SLIT and NTRK-like family, member 2	Slitrk2	489	0	0	0	0	0	0	KIDNEY	99	53	0.0220836	0.0173378	0.0640894	0.0686321	0.00644123	0.00942734	-0.0276265	5.93466	5.96228	-0.016	5.933	5.949	LIVER	44	44	0.558103	0.517925	0.247286	0.181313	0.0372797	0.027334
1446051_at	Mm.103252.1	BG075960	Mm.103252	Mm.422933	July 2007 (Mouse Genome Sequencing Consortium and NCBI 37)	chrX:64959442-64960163 (+) // 99.59 // q12 /// chrX:64935436-64936157 (-) // 99.59 // q12	ENSMUSG00000079577 /// ENSMUSG00000079578	382217	NP_001119789 /// XP_001474192 /// XP_356330	NM_001126317 /// XM_001474142 /// XM_356330	---	protein_coding	7	chrX	64959442	64960163	predicted gene 1140	Gm1140	490	0	0	0	0	0	0	KIDNEY	99	53	0.961452	0.762024	0.0802763	0.0835464	0.00806808	0.011476	-0.00425939	5.96493	5.96919	-0.002	5.958	5.96	LIVER	44	44	0.687112	0.547841	0.122094	0.140482	0.0184063	0.0211785
1420787_at	Mm.79193.1	NM_025763	Mm.79193	Mm.79193	July 2007 (Mouse Genome Sequencing Consortium and NCBI 37)	chrX:65173036-65174625 (-) // 100.0 // q12	ENSMUSG00000025288	66780	NP_080039	NM_025763	1914030	protein_coding	10	chrX	65173036	65174625	RIKEN cDNA 4933436I01 gene	4933436I01Rik	491	0	0	0	0	0	0	KIDNEY	99	53	0.11784	0.114406	0.30122	0.314971	0.0302738	0.0432645	-0.0840795	6.52094	6.60502	-0.104	6.493	6.597	LIVER	44	44	0.126111	0.143761	0.122858	0.135062	0.0185216	0.0203614
1423369_at	Mm.3451.1	BG172150	Mm.3451	Mm.3451	July 2007 (Mouse Genome Sequencing Consortium and NCBI 37)	chrX:65931756-65971138 (+) // 96.6 // q12	ENSMUSG00000000838	14265	NP_032057	NM_008031	95564	protein_coding	0	chrX	65931756	65971138	fragile X mental retardation syndrome 1 homolog	Fmr1	492	1	1	0	0	0	0	KIDNEY	99	53	1.08601e-06	8.67359e-08	0.303277	0.217383	0.0304804	0.0298598	0.241288	10.7064	10.4651	0.237	10.701	10.464	LIVER	44	44	0.000153906	0.00936056	0.494736	0.540088	0.0745843	0.0814214
1426086_a_at	Mm.3451.2	AF461114	Mm.3451	Mm.3451	July 2007 (Mouse Genome Sequencing Consortium and NCBI 37)	chrX:65931991-65968851 (+) // 97.52 // q12	ENSMUSG00000000838	14265	NP_032057	NM_008031	95564	protein_coding	0	chrX	65931991	65968851	fragile X mental retardation syndrome 1 homolog	Fmr1	493	0	0	0	0	0	0	KIDNEY	99	53	0.0534511	0.15213	0.141909	0.127268	0.0142624	0.0174817	-0.0325216	6.7481	6.78062	-0.043	6.73	6.773	LIVER	44	44	0.0619375	0.106764	0.214276	0.188055	0.0323033	0.0283504
1452550_a_at	Mm.3451.3	AF170530	Mm.3451	Mm.3451	July 2007 (Mouse Genome Sequencing Consortium and NCBI 37)	chrX:65948186-65951046 (+) // 94.09 // q12	ENSMUSG00000000838	14265	NP_032057	NM_008031	95564	protein_coding	0	chrX	65948186	65951046	fragile X mental retardation syndrome 1 homolog	Fmr1	494	0	0	0	0	0	0	KIDNEY	99	53	0.612518	0.536497	0.268973	0.21774	0.0270328	0.0299088	0.0249876	9.43438	9.4094	-0.026	9.434	9.46	LIVER	44	44	0.693235	0.8419	0.420278	0.465171	0.0633593	0.0701272
1434739_at	Mm.5584.1	AW542416	Mm.5584	Mm.284945	July 2007 (Mouse Genome Sequencing Consortium and NCBI 37)	chrX:66015028-66057768 (+) // 98.02 // q12	ENSMUSG00000062170	207854	NP_001160091 /// NP_001160092 /// NP_778158	NM_001166619 /// NM_001166620 /// NM_174993	2672032	protein_coding	NA	chrX	66015028	66057768	fragile X mental retardation 1 neighbor	Fmr1nb	495	-1	-1	0	0	0	0	KIDNEY	99	53	0.000509329	0.000302356	0.133186	0.151992	0.0133857	0.0208777	-0.0930372	6.62615	6.71919	-0.085	6.611	6.696	LIVER	44	44	0.000838366	0.00592379	0.449679	0.457123	0.0677917	0.0689139
1422116_at	Mm.8031.1	NM_008032	Mm.8031	Mm.391269	July 2007 (Mouse Genome Sequencing Consortium and NCBI 37)	chrX:66613505-67121212 (+) // 94.5 // q12	ENSMUSG00000031189	14266	NP_032058	NM_008032	1202294	protein_coding	0	chrX	66613505	67121212	AF4/FMR2 family, member 2	Aff2	496	0	0	0	0	0	0	KIDNEY	99	53	0.0137841	0.0179052	0.168838	0.167373	0.0169688	0.0229904	-0.0687097	7.16225	7.23096	-0.088	7.13	7.218	LIVER	44	44	0.662824	0.52341	0.196438	0.169573	0.0296141	0.0255641
1453542_at	Mm.176536.1	AV111845	Mm.176536	---	July 2007 (Mouse Genome Sequencing Consortium and NCBI 37)	chrX:66662400-66664367 (+) // 90.19 // q12	---	72439	---	---	1919689	NA	NA	chrX	66662400	66664367	RIKEN cDNA 2610007B07 gene	2610007B07Rik	497	0	0	0	0	0	0	KIDNEY	99	53	0.63991	0.736209	0.162962	0.168732	0.0163783	0.0231771	0.00958643	6.71874	6.70915	0.014	6.7	6.686	LIVER	44	44	0.204221	0.370972	0.224563	0.260496	0.0338541	0.0392713
1458014_at	Mm.208369.1	BB245809	Mm.208369	Mm.391269	July 2007 (Mouse Genome Sequencing Consortium and NCBI 37)	chrX:67115572-67116574 (+) // 93.11 // q12	---	14266	NP_032058	NM_008032	1202294	NA	NA	chrX	67115572	67116574	AF4/FMR2 family, member 2	Aff2	498	0	-1	0	-1	0	0	KIDNEY	99	53	0.644056	0.533702	0.0944401	0.0916209	0.00949158	0.0125851	-0.00984162	6.07597	6.08581	-0.004	6.069	6.073	LIVER	44	44	0.00175405	0.014411	0.147732	0.180016	0.0222715	0.0271384
1443963_at	Mm.32750.1	AI464302	Mm.32750	Mm.391269	July 2007 (Mouse Genome Sequencing Consortium and NCBI 37)	chrX:67121946-67122703 (+) // 99.74 // q12	---	14266	NP_032058	NM_008032	---	NA	NA	chrX	67121946	67122703	AF4/FMR2 family, member 2	Aff2	499	0	0	0	0	0	0	KIDNEY	99	53	0.577701	0.655448	0.171949	0.175424	0.0172816	0.0240964	0.0132693	6.12936	6.11609	0.046	6.112	6.066	LIVER	44	44	0.288874	0.859193	0.142646	0.341992	0.0215046	0.0515572
1443847_x_at	Mm.125743.1	BB342212	Mm.125743	Mm.391269	July 2007 (Mouse Genome Sequencing Consortium and NCBI 37)	chrX:67125014-67125227 (+) // 100.0 // q12	---	14266	NP_032058	NM_008032	1202294	NA	NA	chrX	67125014	67125227	AF4/FMR2 family, member 2	Aff2	500	0	1	0	0	0	0	KIDNEY	99	53	0.0737416	0.0804504	0.113201	0.104585	0.0113771	0.0143658	0.0323217	5.63359	5.60126	0.036	5.613	5.577	LIVER	44	44	0.0012579	0.000931246	0.135252	0.203843	0.02039	0.0307305
1432256_at	Mm.159164.1	AK007172	Mm.159164	---	July 2007 (Mouse Genome Sequencing Consortium and NCBI 37)	chrX:67182433-67396763 (-) // 62.26 // q12	---	74305	---	NR_033213	---	NA	NA	chrX	67182433	67396763	RIKEN cDNA 1700111N16 gene	1700111N16Rik	501	0	0	0	0	0	0	KIDNEY	99	53	0.182874	0.1128	0.124114	0.093696	0.0124739	0.0128701	0.0286101	6.15867	6.13006	0.026	6.148	6.122	LIVER	44	44	0.126111	0.0471987	0.162336	0.134149	0.0244731	0.0202237
1430524_at	Mm.159530.1	AK006180	Mm.159530	Mm.391264	July 2007 (Mouse Genome Sequencing Consortium and NCBI 37)	chrX:67198474-67199153 (+) // 99.62 // q12 /// chrX:66145549-66146228 (-) // 99.05 // q12	ENSMUSG00000056815 /// ENSMUSG00000059690	627927 /// 75509	NP_001092312 /// XP_001473919 /// XP_110770 /// XP_979984	NM_001098842 /// XM_001473869 /// XM_110770 /// XM_974890	1922759 /// 1922759	protein_coding	10	chrX	67198474	67199153	RIKEN cDNA 1700020N15 gene /// predicted gene 6812	1700020N15Rik /// Gm6812	502	0	0	0	0	0	0	KIDNEY	99	53	0.372823	0.268461	0.127055	0.10871	0.0127695	0.0149324	-0.0218426	6.21138	6.23323	-0.003	6.238	6.241	LIVER	44	44	0.320313	0.395948	0.138946	0.118343	0.0209469	0.0178409
1455481_at	Mm.124592.1	BM241722	Mm.124592	Mm.233083	July 2007 (Mouse Genome Sequencing Consortium and NCBI 37)	chrX:67596146-67597072 (-) // 77.09 // q12	ENSMUSG00000035847	15931	NP_001034079 /// NP_001034080 /// NP_034628	NM_001038990 /// NM_001038991 /// NM_010498	---	protein_coding	0	chrX	67596146	67597072	iduronate 2-sulfatase	Ids	503	0	1	-1	0	0	0	KIDNEY	99	53	0.103177	0.0523264	0.291991	0.274566	0.0293462	0.0377146	0.0937225	12.3788	12.2851	0.056	12.345	12.289	LIVER	44	44	1.68003e-06	0.000237305	0.404494	0.497965	0.0609797	0.075071
1434751_at	Mm.7973.3	BB493523	Mm.7973	Mm.233083	July 2007 (Mouse Genome Sequencing Consortium and NCBI 37)	chrX:67596970-67598973 (-) // 87.36 // q12	ENSMUSG00000035847	15931	NP_001034079 /// NP_001034080 /// NP_034628	NM_001038990 /// NM_001038991 /// NM_010498	---	protein_coding	0	chrX	67596970	67598973	iduronate 2-sulfatase	Ids	504	0	0	0	0	0	0	KIDNEY	99	53	0.913792	0.82529	0.224742	0.202615	0.0225874	0.0278313	0.00793025	8.12652	8.11858	0.005	8.1	8.095	LIVER	44	44	0.0131533	0.0230818	0.178101	0.134542	0.0268498	0.020283
1421216_a_at	Mm.7973.1	NM_010498	Mm.7973	Mm.233083	July 2007 (Mouse Genome Sequencing Consortium and NCBI 37)	chrX:67598981-67618066 (-) // 96.27 // q12	ENSMUSG00000035847	15931	NP_001034079 /// NP_001034080 /// NP_034628	NM_001038990 /// NM_001038991 /// NM_010498	96417	protein_coding	0	chrX	67598981	67618066	iduronate 2-sulfatase	Ids	505	0	-1	0	0	0	0	KIDNEY	99	53	0.472055	0.238429	0.171666	0.172979	0.0172531	0.0237605	-0.0348144	8.27153	8.30634	0.015	8.283	8.268	LIVER	44	44	0.00249306	0.0143587	0.303944	0.273579	0.0458213	0.0412436
1450166_at	Mm.7973.1	NM_010498	Mm.7973	Mm.233083	July 2007 (Mouse Genome Sequencing Consortium and NCBI 37)	chrX:67598981-67618066 (-) // 96.27 // q12	ENSMUSG00000035847	15931	NP_001034079 /// NP_001034080 /// NP_034628	NM_001038990 /// NM_001038991 /// NM_010498	96417	protein_coding	0	chrX	67598981	67618066	iduronate 2-sulfatase	Ids	506	0	0	0	0	0	0	KIDNEY	99	53	0.230702	0.329562	0.188825	0.18837	0.0189777	0.0258747	-0.0314296	6.93349	6.96492	-0.033	6.904	6.937	LIVER	44	44	0.8453	0.687093	0.202804	0.182798	0.0305738	0.0275579
1451302_at	Mm.41567.1	BC024574	Mm.41567	Mm.293255	July 2007 (Mouse Genome Sequencing Consortium and NCBI 37)	chrX:67639051-67642592 (+) // 98.47 // q12	ENSMUSG00000045237	68618	NP_081063	NM_026787	1915868	protein_coding	1	chrX	67639051	67642592	RIKEN cDNA 1110012L19 gene	1110012L19Rik	507	1	1	0	0	0	0	KIDNEY	99	53	3.6592e-06	4.91235e-07	0.289514	0.256121	0.0290972	0.035181	0.24305	8.93246	8.68942	0.229	8.908	8.679	LIVER	44	44	2.08453e-07	6.05729e-05	0.528462	0.389045	0.0796687	0.0586507
1435228_at	Mm.24569.1	AW559011	Mm.24569	Mm.24569	July 2007 (Mouse Genome Sequencing Consortium and NCBI 37)	chrX:67712927-67713571 (-) // 93.6 // q12	ENSMUSG00000073139	100045774 /// 236848	NP_001028500 /// XP_001473572 /// XP_001473596	NM_001033328 /// XM_001473522 /// XM_001473546	2448555 /// 2448555	protein_coding	0	chrX	67712927	67713571	cDNA sequence BC023829 /// similar to family with sequence similarity 11, member A	BC023829 /// LOC100045774	508	1	1	0	0	0	0	KIDNEY	99	53	6.16821e-10	2.35363e-12	0.210239	0.162836	0.0211298	0.0223673	0.238212	10.9171	10.6788	0.172	10.886	10.714	LIVER	44	44	7.16974e-13	6.92142e-09	0.224253	0.277937	0.0338075	0.0419006
1442962_at	Mm.11779.1	BG068090	Mm.11779	---	July 2007 (Mouse Genome Sequencing Consortium and NCBI 37)	chrX:67961538-67962314 (+) // 40.31 // q13.1	---	102989	---	---	2147966	NA	NA	chrX	67961538	67962314	expressed sequence AU022052	AU022052	509	0	0	0	0	0	0	KIDNEY	99	53	0.213846	0.59233	0.0844299	0.0743872	0.00848552	0.0102179	-0.00713131	5.94287	5.95	-0.021	5.931	5.952	LIVER	44	44	0.552526	0.7721	0.224105	0.183263	0.0337851	0.0276279
1458221_at	Mm.173942.1	BG072335	Mm.173942	Mm.371730	July 2007 (Mouse Genome Sequencing Consortium and NCBI 37)	chrX:68375047-68375621 (+) // 71.18 // q13.1	---	333639	NP_001074823	NM_001081354	3045303	NA	NA	chrX	68375047	68375621	mastermind-like domain containing 1	Mamld1	510	0	0	-1	0	0	0	KIDNEY	99	53	0.749749	0.693876	0.252545	0.25163	0.0253817	0.0345641	0.0169243	7.67028	7.65336	0.012	7.642	7.63	LIVER	44	44	0.122001	0.419031	0.359162	0.369111	0.0541458	0.0556456
1458135_at	Mm.215689.1	BB265352	---	---	July 2007 (Mouse Genome Sequencing Consortium and NCBI 37)	chrX:68391385-68392046 (+) // 73.52 // q13.1	---	---	---	---	---	NA	NA	chrX	68391385	68392046	---	---	511	0	0	0	0	0	0	KIDNEY	99	53	0.523508	0.508814	0.180248	0.168689	0.0181157	0.0231712	0.0194944	6.72534	6.70585	0.011	6.697	6.686	LIVER	44	44	0.467154	0.692736	0.172604	0.16113	0.026021	0.0242912
1416934_at	Mm.28580.1	NM_019926	Mm.28580	Mm.423278	July 2007 (Mouse Genome Sequencing Consortium and NCBI 37)	chrX:68463941-68568470 (+) // 97.71 // q13.1	ENSMUSG00000031337	17772	NP_001157662 /// NP_001157663 /// NP_001157664 /// NP_001157665 /// NP_064310	NM_001164190 /// NM_001164191 /// NM_001164192 /// NM_001164193 /// NM_019926	1099452	protein_coding	0	chrX	68463941	68568470	X-linked myotubular myopathy gene 1	Mtm1	512	0	0	0	0	0	0	KIDNEY	99	53	0.321343	0.2824	0.30716	0.282255	0.0308707	0.0387707	0.053526	7.42839	7.37487	0.022	7.408	7.386	LIVER	44	44	0.730381	0.636225	0.619264	0.523784	0.0933576	0.0789634
1434278_at	Mm.30502.2	BG976607	Mm.30502	Mm.423278	July 2007 (Mouse Genome Sequencing Consortium and NCBI 37)	---	---	17772	NP_001157662 /// NP_001157663 /// NP_001157664 /// NP_001157665 /// NP_064310	NM_001164190 /// NM_001164191 /// NM_001164192 /// NM_001164193 /// NM_019926	1099452	NA	NA	chrX	---	---	X-linked myotubular myopathy gene 1	Mtm1	513	0	0	0	0	0	0	KIDNEY	99	53	0.0591957	0.12172	0.82493	0.721215	0.0829086	0.0990666	-0.201354	8.39578	8.59713	-0.298	8.384	8.682	LIVER	44	44	0.923934	0.826398	0.965756	1.11799	0.145593	0.168543
1454904_at	Mm.30502.2	BG976607	Mm.30502	Mm.423278	July 2007 (Mouse Genome Sequencing Consortium and NCBI 37)	---	---	17772	NP_001157662 /// NP_001157663 /// NP_001157664 /// NP_001157665 /// NP_064310	NM_001164190 /// NM_001164191 /// NM_001164192 /// NM_001164193 /// NM_019926	1099452	NA	NA	chrX	---	---	X-linked myotubular myopathy gene 1	Mtm1	514	0	0	0	0	0	0	KIDNEY	99	53	0.0546636	0.21481	0.452266	0.354032	0.0454544	0.04863	-0.0829766	7.61821	7.70119	-0.108	7.537	7.645	LIVER	44	44	0.609474	0.675669	0.467288	0.504995	0.0704463	0.0761308
1421879_at	Mm.219672.1	BB381813	Mm.219672	Mm.219672	July 2007 (Mouse Genome Sequencing Consortium and NCBI 37)	chrX:68617964-68672368 (+) // 97.3 // q13.1	ENSMUSG00000015214	53332	NP_058681	NM_016985	1858271	protein_coding	0	chrX	68617964	68672368	myotubularin related protein 1	Mtmr1	515	0	-1	0	0	0	0	KIDNEY	99	53	0.347472	0.571331	0.286871	0.294298	0.0288316	0.0404249	-0.0281976	8.80629	8.83449	-0.067	8.818	8.885	LIVER	44	44	0.00133727	0.00641222	0.261094	0.222643	0.0393614	0.0335647
1421880_at	Mm.219672.1	BB381813	Mm.219672	Mm.219672	July 2007 (Mouse Genome Sequencing Consortium and NCBI 37)	chrX:68617964-68672368 (+) // 97.3 // q13.1	ENSMUSG00000015214	53332	NP_058681	NM_016985	1858271	protein_coding	0	chrX	68617964	68672368	myotubularin related protein 1	Mtmr1	516	0	0	0	0	0	0	KIDNEY	99	53	0.893888	0.862935	0.290679	0.299151	0.0292143	0.0410915	0.00872575	8.71599	8.70726	-0.009	8.72	8.729	LIVER	44	44	0.558103	0.921114	0.338337	0.262058	0.0510063	0.0395068
1423965_at	Mm.20838.1	BB038546	Mm.20838	Mm.283879	July 2007 (Mouse Genome Sequencing Consortium and NCBI 37)	chrX:68673238-68745820 (-) // 97.12 // q13.1	ENSMUSG00000035776	171486	NP_612182	NM_138309	2177151	protein_coding	0	chrX	68673238	68745820	CD99 antigen-like 2	Cd99l2	517	0	0	0	0	0	0	KIDNEY	99	53	0.0260778	0.0114081	0.248641	0.209235	0.0249894	0.0287406	0.0978233	10.4602	10.3624	0.069	10.444	10.375	LIVER	44	44	0.160412	0.296138	0.223108	0.228554	0.0336349	0.0344558
1423966_at	Mm.20838.1	BB038546	Mm.20838	Mm.283879	July 2007 (Mouse Genome Sequencing Consortium and NCBI 37)	chrX:68673238-68745820 (-) // 97.12 // q13.1	ENSMUSG00000035776	171486	NP_612182	NM_138309	2177151	protein_coding	0	chrX	68673238	68745820	CD99 antigen-like 2	Cd99l2	518	0	0	0	-1	0	0	KIDNEY	99	53	0.818055	0.893649	0.208399	0.20319	0.0209449	0.0279103	0.00467601	8.33781	8.33313	-0.003	8.327	8.33	LIVER	44	44	0.01194	0.0232884	0.261981	0.205068	0.0394952	0.0309152
1456746_a_at	Mm.20838.2	BB334959	Mm.20838	Mm.283879	July 2007 (Mouse Genome Sequencing Consortium and NCBI 37)	chrX:68674228-68674488 (-) // 96.93 // q13.1	ENSMUSG00000035776	171486	NP_612182	NM_138309	2177151	protein_coding	0	chrX	68674228	68674488	CD99 antigen-like 2	Cd99l2	519	0	0	0	0	0	0	KIDNEY	99	53	0.133087	0.132391	0.698039	0.72778	0.0701556	0.0999682	-0.185245	8.09172	8.27696	-0.354	8.084	8.438	LIVER	44	44	0.53596	0.516689	0.775265	0.916061	0.116876	0.138101
1456747_x_at	Mm.20838.2	BB334959	Mm.20838	Mm.283879	July 2007 (Mouse Genome Sequencing Consortium and NCBI 37)	chrX:68674228-68674488 (-) // 96.93 // q13.1	ENSMUSG00000035776	171486	NP_612182	NM_138309	2177151	protein_coding	0	chrX	68674228	68674488	CD99 antigen-like 2	Cd99l2	520	0	0	0	0	0	0	KIDNEY	99	53	0.329905	0.299509	0.260058	0.271901	0.0261368	0.0373484	-0.0475354	7.58846	7.636	-0.043	7.586	7.629	LIVER	44	44	0.063128	0.0343507	0.519452	0.485442	0.0783104	0.0731831
1416155_at	Mm.340.1	NM_008253	Mm.340	Mm.336087	July 2007 (Mouse Genome Sequencing Consortium and NCBI 37)	chrX:68809091-68813829 (+) // 91.06 // q13.1	ENSMUSG00000015217	15354	NP_032279	NM_008253	1098219	protein_coding	0	chrX	68809091	68813829	high mobility group box 3	Hmgb3	521	0	0	0	0	0	0	KIDNEY	99	53	0.0204588	0.0130069	0.391531	0.360735	0.0393503	0.0495508	-0.159652	10.1958	10.3555	-0.159	10.238	10.397	LIVER	44	44	0.800074	0.956164	0.399546	0.32342	0.0602339	0.0487573
1450346_at	Mm.57095.1	NM_010340	Mm.57095	Mm.33336	July 2007 (Mouse Genome Sequencing Consortium and NCBI 37)	chrX:68916941-68921264 (+) // 100.0 // q13.1	ENSMUSG00000056380	14765	NP_034470	NM_010340	1333877	protein_coding	3	chrX	68916941	68921264	G-protein-coupled receptor 50	Gpr50	522	0	0	0	0	0	0	KIDNEY	99	53	0.084636	0.0306264	0.128426	0.13158	0.0129073	0.0180739	-0.0486771	6.73489	6.78357	-0.021	6.75	6.771	LIVER	44	44	0.0131533	0.0267072	0.280354	0.17275	0.0422649	0.026043
1455498_at	Mm.33336.1	BQ032613	Mm.33336	Mm.33336	July 2007 (Mouse Genome Sequencing Consortium and NCBI 37)	chrX:68921945-68922431 (+) // 97.96 // q13.1	ENSMUSG00000056380	14765	NP_034470	NM_010340	---	protein_coding	3	chrX	68921945	68922431	G-protein-coupled receptor 50	Gpr50	523	0	0	0	0	0	0	KIDNEY	99	53	0.244494	0.528736	0.0557006	0.0660373	0.00559812	0.00907092	0.00674023	5.74149	5.73475	0.012	5.74	5.728	LIVER	44	44	0.132475	0.62355	0.171843	0.0973726	0.0259063	0.0146795
1427937_at	Mm.41102.1	BB410125	Mm.41102	Mm.476830	July 2007 (Mouse Genome Sequencing Consortium and NCBI 37)	chrX:69062119-69068353 (+) // 91.69 // q13.1 /// chr4:52507823-52510191 (-) // 85.82 // q11 /// chrX:98884848-98887265 (-) // 90.04 // q22.1	ENSMUSG00000073131	67048	NP_001074825	NM_001081356	---	protein_coding	0	chrX	69062119	69068353	RIKEN cDNA 2610030H06 gene	2610030H06Rik	524	-1	0	0	0	0	0	KIDNEY	99	53	0.00926817	0.0149556	0.388593	0.426262	0.0390551	0.0585515	-0.174338	8.29502	8.46936	-0.114	8.363	8.477	LIVER	44	44	0.245699	0.201057	0.582257	0.644397	0.0877785	0.0971464
1452607_at	Mm.41102.1	BB410125	Mm.41102	Mm.476830	July 2007 (Mouse Genome Sequencing Consortium and NCBI 37)	chrX:69062119-69068353 (+) // 91.69 // q13.1 /// chr4:52507823-52510191 (-) // 85.82 // q11 /// chrX:98884848-98887265 (-) // 90.04 // q22.1	ENSMUSG00000073131	67048	NP_001074825	NM_001081356	---	protein_coding	0	chrX	69062119	69068353	RIKEN cDNA 2610030H06 gene	2610030H06Rik	525	-1	0	0	0	0	0	KIDNEY	99	53	9.38843e-09	7.59522e-09	0.291532	0.298496	0.0293001	0.0410016	-0.316939	9.85849	10.1754	-0.322	9.883	10.205	LIVER	44	44	0.467154	0.465903	0.330126	0.37049	0.0497683	0.0558535
1434232_a_at	Mm.83743.1	BB429625	Mm.83743	Mm.476830	July 2007 (Mouse Genome Sequencing Consortium and NCBI 37)	chrX:69068131-69070045 (+) // 83.16 // q13.1	ENSMUSG00000073131	67048	NP_001074825	NM_001081356	---	protein_coding	0	chrX	69068131	69070045	RIKEN cDNA 2610030H06 gene	2610030H06Rik	526	1	-1	0	0	0	0	KIDNEY	99	53	2.37955e-09	1.35542e-10	0.533017	0.432095	0.0535702	0.0593528	0.559382	7.68278	7.1234	0.496	7.552	7.056	LIVER	44	44	0.000607731	0.0872317	0.601038	0.561519	0.0906099	0.0846522
1434233_at	Mm.83743.1	BB429625	Mm.83743	Mm.476830	July 2007 (Mouse Genome Sequencing Consortium and NCBI 37)	chrX:69068131-69070045 (+) // 83.16 // q13.1	ENSMUSG00000073131	67048	NP_001074825	NM_001081356	---	protein_coding	0	chrX	69068131	69070045	RIKEN cDNA 2610030H06 gene	2610030H06Rik	527	0	0	0	0	0	0	KIDNEY	99	53	0.0194308	0.0140106	0.327616	0.351652	0.0329267	0.0483031	0.146198	9.40486	9.25866	0.126	9.467	9.341	LIVER	44	44	0.242315	0.403406	0.311144	0.253249	0.0469067	0.0381787
1439549_at	Mm.25626.1	BB164509	Mm.25626	Mm.25626	July 2007 (Mouse Genome Sequencing Consortium and NCBI 37)	chrX:69217393-69218061 (+) // 97.94 // q13.1	ENSMUSG00000033361	208748	NP_001074604	NM_001081135	---	protein_coding	0	chrX	69217393	69218061	proline rich Gla (G-carboxyglutamic acid) 3 (transmembrane)	Prrg3	528	0	0	-1	0	0	0	KIDNEY	99	53	0.830095	0.708884	0.161545	0.173894	0.0162358	0.0238862	0.010814	7.30604	7.29523	-0.016	7.299	7.315	LIVER	44	44	0.970197	0.970384	0.226143	0.190271	0.0340923	0.0286844
1422181_at	Mm.5097.1	NM_007724	Mm.5097	Mm.5097	July 2007 (Mouse Genome Sequencing Consortium and NCBI 37)	chrX:69248605-69255574 (+) // 99.85 // q13.1	ENSMUSG00000005864	12789	NP_031750	NM_007724	108040	protein_coding	0	chrX	69248605	69255574	cyclic nucleotide gated channel alpha 2	Cnga2	529	0	0	0	0	0	0	KIDNEY	99	53	0.0359505	0.0684164	0.165917	0.182076	0.0166753	0.0250101	0.055385	6.46569	6.4103	0.06	6.449	6.389	LIVER	44	44	0.472269	0.806261	0.182492	0.138566	0.0275117	0.0208897
1450594_at	Mm.57150.1	NM_020280	Mm.57150	Mm.377097	July 2007 (Mouse Genome Sequencing Consortium and NCBI 37)	chrX:69467355-69468303 (+) // 99.47 // q13.1	ENSMUSG00000033343	17140	NP_064676	NM_020280	1333839	protein_coding	6	chrX	69467355	69468303	melanoma antigen, family A, 4	Magea4	530	0	0	0	0	0	0	KIDNEY	99	53	0.0155888	0.0564469	0.108593	0.0930605	0.010914	0.0127828	-0.0323724	6.67965	6.71202	-0.04	6.665	6.705	LIVER	44	44	0.742908	0.486417	0.185765	0.18142	0.0280052	0.0273501
1421629_at	Mm.40371.1	NM_017369	Mm.40371	Mm.391288	July 2007 (Mouse Genome Sequencing Consortium and NCBI 37)	chrX:69502770-69520060 (-) // 62.83 // q13.1	ENSMUSG00000031340	14404	NP_059065	NM_017369	1330235	protein_coding	2	chrX	69502770	69520060	gamma-aminobutyric acid (GABA) A receptor, subunit epsilon	Gabre	531	0	0	0	0	0	0	KIDNEY	99	53	0.962995	0.599107	0.161224	0.200415	0.0162036	0.0275291	-0.0168531	6.73494	6.75179	0.014	6.709	6.695	LIVER	44	44	0.724143	0.803158	0.23405	0.213111	0.0352843	0.0321277
1436957_at	Mm.102286.1	AW557545	Mm.102286	Mm.102286	July 2007 (Mouse Genome Sequencing Consortium and NCBI 37)	chrX:69678014-69678710 (-) // 100.0 // q13.1	ENSMUSG00000031343	14396	NP_032093	NM_008067	---	protein_coding	0	chrX	69678014	69678710	gamma-aminobutyric acid (GABA) A receptor, subunit alpha 3	Gabra3	532	1	0	0	0	0	0	KIDNEY	99	53	0.00803924	0.00392764	0.148561	0.121833	0.0149309	0.016735	0.0659001	7.0132	6.9473	0.036	6.996	6.96	LIVER	44	44	0.345293	0.394242	0.182956	0.179313	0.0275816	0.0270325
1421263_at	Mm.8075.1	NM_008067	Mm.8075	Mm.102286	July 2007 (Mouse Genome Sequencing Consortium and NCBI 37)	chrX:69679944-69901525 (-) // 98.74 // q13.1	ENSMUSG00000031343	14396	NP_032093	NM_008067	95615	protein_coding	0	chrX	69679944	69901525	gamma-aminobutyric acid (GABA) A receptor, subunit alpha 3	Gabra3	533	0	0	0	0	0	0	KIDNEY	99	53	0.0495162	0.0288914	0.139449	0.17897	0.0140151	0.0245834	-0.0628792	6.79269	6.85557	-0.037	6.809	6.846	LIVER	44	44	0.124043	0.146074	0.200318	0.196613	0.0301991	0.0296406
1421536_at	Mm.117125.1	NM_020488	Mm.117125	Mm.117125	July 2007 (Mouse Genome Sequencing Consortium and NCBI 37)	chrX:70070608-70083883 (+) // 100.0 // q13.1	ENSMUSG00000031344	57249	NP_065234	NM_020488	1888498	protein_coding	4	chrX	70070608	70083883	gamma-aminobutyric acid (GABA) A receptor, subunit theta	Gabrq	534	-1	-1	0	0	0	0	KIDNEY	99	53	0.00397138	0.005897	0.0872978	0.0895819	0.00877376	0.012305	-0.0424868	6.57334	6.61583	-0.053	6.576	6.629	LIVER	44	44	0.00843137	0.0543678	0.173019	0.18642	0.0260836	0.0281039
1459271_at	Mm.111964.1	BB036541	Mm.111964	Mm.111964	July 2007 (Mouse Genome Sequencing Consortium and NCBI 37)	chrX:70157271-70157943 (-) // 82.47 // q13.1	---	---	---	---	3034674	NA	NA	chrX	70157271	70157943	---	---	535	0	0	0	0	0	0	KIDNEY	99	53	0.242174	0.396409	0.111062	0.128489	0.0111622	0.0176493	-0.0177911	6.58402	6.60181	-0.032	6.576	6.608	LIVER	44	44	0.442043	0.506164	0.126957	0.176156	0.0191395	0.0265565
1418579_at	Mm.24643.1	BC013545	Mm.24643	Mm.24643	July 2007 (Mouse Genome Sequencing Consortium and NCBI 37)	chrX:70158828-70163745 (-) // 99.4 // q13.1	ENSMUSG00000031347	26370	NP_062278	NM_019405	1347085	protein_coding	0	chrX	70158828	70163745	centrin 2	Cetn2	536	0	0	0	0	0	0	KIDNEY	99	53	0.898476	0.934956	0.415804	0.390748	0.0417899	0.0536734	-0.00556394	9.90189	9.90745	-0.081	9.91	9.991	LIVER	44	44	0.371467	0.1638	0.627716	0.55491	0.0946317	0.0836559
1438647_x_at	Mm.24643.2	BB503830	Mm.24643	Mm.24643	July 2007 (Mouse Genome Sequencing Consortium and NCBI 37)	chrX:70159044-70159312 (-) // 93.03 // q13.1	ENSMUSG00000031347	26370	NP_062278	NM_019405	1347085	protein_coding	0	chrX	70159044	70159312	centrin 2	Cetn2	537	0	0	0	0	0	0	KIDNEY	99	53	0.846713	0.586382	0.317014	0.2629	0.0318611	0.0361121	-0.0262706	10.8816	10.9079	-0.03	10.897	10.927	LIVER	44	44	0.546976	0.74704	0.519827	0.58137	0.0783669	0.0876449
1416222_at	Mm.38792.1	BC019945	Mm.38792	Mm.38792	July 2007 (Mouse Genome Sequencing Consortium and NCBI 37)	chrX:70163859-70203867 (+) // 99.51 // q13.1	ENSMUSG00000031349	18194	NP_035071	NM_010941	1099438	protein_coding	0	chrX	70163859	70203867	NAD(P) dependent steroid dehydrogenase-like	Nsdhl	538	-1	0	0	0	0	0	KIDNEY	99	53	0.00287397	0.000824269	0.305498	0.426384	0.0307037	0.0585683	-0.229749	12.0825	12.3123	-0.084	12.092	12.176	LIVER	44	44	0.296533	0.448479	0.363888	0.348535	0.0548582	0.0525436
1458831_at	Mm.182580.1	AW544672	Mm.182580	Mm.38792	July 2007 (Mouse Genome Sequencing Consortium and NCBI 37)	chrX:70196801-70197598 (-) // 37.1 // q13.1	---	18194	NP_035071	NM_010941	---	NA	NA	chrX	70196801	70197598	NAD(P) dependent steroid dehydrogenase-like	Nsdhl	539	0	0	0	0	0	0	KIDNEY	99	53	0.848222	0.706562	0.0863944	0.081645	0.00868296	0.0112148	-0.00535334	6.33136	6.33672	0.006	6.327	6.321	LIVER	44	44	0.312253	0.202108	0.280383	0.229261	0.0422694	0.0345623
1420943_at	Mm.1161.1	AK014497	Mm.1161	Mm.1161	July 2007 (Mouse Genome Sequencing Consortium and NCBI 37)	chrX:70232677-70276879 (+) // 99.52 // q13.1	ENSMUSG00000031351	22673	NP_001102513 /// NP_033575	NM_001109043 /// NM_009549	108095	protein_coding	1	chrX	70232677	70276879	zinc finger protein 185	Zfp185	540	1	0	0	0	0	0	KIDNEY	99	53	0.00194292	0.00555636	0.226823	0.224095	0.0227966	0.0307819	0.108399	8.16747	8.05908	0.075	8.115	8.04	LIVER	44	44	0.296533	0.713818	0.254039	0.308766	0.0382979	0.0465482
1420944_at	Mm.1161.1	AK014497	Mm.1161	Mm.1161	July 2007 (Mouse Genome Sequencing Consortium and NCBI 37)	chrX:70232677-70276879 (+) // 99.52 // q13.1	ENSMUSG00000031351	22673	NP_001102513 /// NP_033575	NM_001109043 /// NM_009549	108095	protein_coding	1	chrX	70232677	70276879	zinc finger protein 185	Zfp185	541	1	0	0	0	0	0	KIDNEY	99	53	2.72956e-05	0.000119803	0.277238	0.260378	0.0278635	0.0357656	0.180723	9.02123	8.84051	0.2	9.008	8.808	LIVER	44	44	0.18688	0.309372	0.230762	0.220073	0.0347887	0.0331772
1439207_at	Mm.116756.1	BB698563	Mm.116756	Mm.327861	July 2007 (Mouse Genome Sequencing Consortium and NCBI 37)	chrX:70279321-70280685 (-) // 99.81 // q13.1	ENSMUSG00000050424	385377	NP_001093931 /// XP_001474342 /// XP_001474822 /// XP_001479286	NM_001100461 /// XM_001474292 /// XM_001474772 /// XM_001479236	---	protein_coding	NA	chrX	70279321	70280685	paraneoplastic antigen family 5	Pnma5	542	0	0	0	0	0	0	KIDNEY	99	53	0.476836	0.487774	0.188744	0.177829	0.0189695	0.0244266	-0.0215302	6.82983	6.85136	-0.017	6.825	6.842	LIVER	44	44	0.189693	0.221884	0.176223	0.180514	0.0265666	0.0272135
1456829_at	Mm.188973.1	BB429412	Mm.188973	Mm.256249	July 2007 (Mouse Genome Sequencing Consortium and NCBI 37)	chrX:70312745-70313529 (+) // 99.56 // q13.1	ENSMUSG00000046287	245468	NP_694809 /// XP_001474362	NM_153169 /// XM_001474312	2180565	protein_coding	5	chrX	70312745	70313529	paraneoplastic antigen MA3	Pnma3	543	0	0	0	0	0	0	KIDNEY	99	53	0.278132	0.265591	0.0794842	0.124567	0.00798846	0.0171105	-0.0211801	6.45127	6.47245	-0.014	6.457	6.471	LIVER	44	44	0.519646	0.640499	0.178861	0.199936	0.0269643	0.0301415
1429745_at	Mm.5154.2	AK005439	Mm.5154	Mm.391298	July 2007 (Mouse Genome Sequencing Consortium and NCBI 37)	chrX:70362385-70374617 (+) // 99.69 // q13.1 /// chrX:70537661-70553119 (+) // 92.96 // q13.1 /// chrX:72077279-72088708 (+) // 95.21 // q13.2 /// chrX:70382552-70394789 (-) // 99.83 // q13.1 /// chrX:71884443-71896226 (-) // 95.25 // q13.2 /// chrX:72035088-72037684 (-) // 81.06 // q13.2	ENSMUSG00000067771 /// ENSMUSG00000071745 /// ENSMUSG00000079531 /// ENSMUSG00000079534 /// ENSMUSG00000082629	434797 /// 546325 /// 574404 /// 574405 /// 667413	NP_001020554 /// NP_001020555 /// NP_001075139 /// NP_001092772 /// XP_486708	NM_001025383 /// NM_001025384 /// NM_001081670 /// NM_001099302 /// XM_486708 /// XR_032929	---	protein_coding	9	chrX	70362385	70374617	DNA segment, Chr X, Baylor 18 /// predicted gene 14685 /// predicted gene 5640 /// predicted gene 5936 /// predicted gene 8617	DXBay18 /// Gm14685 /// Gm5640 /// Gm5936 /// Gm8617	544	0	0	0	0	0	0	KIDNEY	99	53	0.206822	0.188838	0.106186	0.104295	0.0106721	0.0143261	-0.023623	6.10157	6.12519	-0.018	6.119	6.137	LIVER	44	44	0.216407	0.132201	0.179396	0.160477	0.0270449	0.0241928
1422933_at	Mm.103726.1	NM_031493	Mm.103726	Mm.255790	July 2007 (Mouse Genome Sequencing Consortium and NCBI 37)	chrX:70396595-70403739 (+) // 95.64 // q13.1 /// chrX:71898017-71905162 (+) // 94.21 // q13.2 /// chrX:70353443-70360579 (-) // 99.43 // q13.1 /// chrX:70528706-70535854 (-) // 99.53 // q13.1 /// chrX:72068337-72075488 (-) // 94.4 // q13.2	ENSMUSG00000058328 /// ENSMUSG00000067764 /// ENSMUSG00000072479	27084 /// 574438 /// 627081	NP_001039004 /// NP_001104763 /// NP_113681 /// XP_895527 /// XP_904108	NM_001045539 /// NM_001111293 /// NM_031493 /// XM_890434 /// XM_899015	3574108 /// 3574108 /// 3574108	protein_coding	11	chrX	70396595	70403739	X-linked lymphocyte-regulated 5A /// X-linked lymphocyte-regulated 5B /// X-linked lymphocyte-regulated 5C	Xlr5a /// Xlr5b /// Xlr5c	545	0	0	0	0	0	0	KIDNEY	99	53	0.0725109	0.102489	0.210556	0.208901	0.0211617	0.0286947	-0.0587219	6.87735	6.93608	-0.077	6.87	6.947	LIVER	44	44	0.213313	0.214727	0.180511	0.136429	0.027213	0.0205675
1443483_at	Mm.139096.1	BM207672	Mm.139096	Mm.255790	July 2007 (Mouse Genome Sequencing Consortium and NCBI 37)	chrX:70403644-70404225 (+) // 99.14 // q13.1 /// chrX:71905067-71905646 (+) // 98.11 // q13.2 /// chrX:70528220-70528801 (-) // 99.83 // q13.1 /// chrX:70352959-70353538 (-) // 99.48 // q13.1 /// chrX:72067853-72068432 (-) // 98.11 // q13.2 /// chrX:71873091-71873682 (-) // 94.33 // q13.2	ENSMUSG00000058328 /// ENSMUSG00000067764 /// ENSMUSG00000072479	27084 /// 574438 /// 627081	NP_001039004 /// NP_001104763 /// NP_113681 /// XP_895527 /// XP_904108	NM_001045539 /// NM_001111293 /// NM_031493 /// XM_890434 /// XM_899015	3574108 /// 3574108 /// 3574108	protein_coding	11	chrX	70403644	70404225	X-linked lymphocyte-regulated 5A /// X-linked lymphocyte-regulated 5B /// X-linked lymphocyte-regulated 5C	Xlr5a /// Xlr5b /// Xlr5c	546	0	0	0	0	0	0	KIDNEY	99	53	0.012096	0.0105533	0.0812396	0.0864143	0.00816488	0.0118699	-0.0375415	6.52752	6.56506	-0.034	6.53	6.564	LIVER	44	44	0.681009	0.964881	0.221609	0.147441	0.0334089	0.0222276
1454216_at	Mm.159335.1	AK015110	Mm.159335	Mm.307966	July 2007 (Mouse Genome Sequencing Consortium and NCBI 37)	chrX:4915942-4917619 (+) // 97.64 // p22.32 /// chrX:30478629-30480313 (+) // 97.94 // p21.2 /// chrX:31573581-31575294 (+) // 98.13 // p21.1 /// chrX:72049267-72050949 (+) // 97.84 // q13.2 /// chrX:4527485-4529167 (+) // 97.74 // p22.32 /// chrX:30822371-30824051 (+) // 97.35 // p21.2 /// chrX:4158764-4160471 (+) // 97.54 // p22.33 /// chrX:31059303-31060987 (+) // 97.05 // p21.2 /// chrX:38287…	ENSMUSG00000079566 /// ENSMUSG00000080072	74851	NP_083382 /// XP_356334	NM_029106 /// XM_356334	1922101	protein_coding	11	chrX	70420640	70422328	RIKEN cDNA 4930408F14 gene	4930408F14Rik	547	0	0	0	0	0	0	KIDNEY	99	53	0.67485	0.291321	0.0906534	0.0847908	0.00911101	0.0116469	-0.0156773	6.25917	6.27485	-0.003	6.252	6.255	LIVER	44	44	0.150648	0.0904041	0.212528	0.14129	0.0320398	0.0213003
1449347_a_at	Mm.104764.1	NM_021365	Mm.104764	Mm.104764	July 2007 (Mouse Genome Sequencing Consortium and NCBI 37)	chrX:70459703-70467795 (+) // 98.25 // q13.1 /// chrX:72189392-72197691 (+) // 96.96 // q13.2 /// chrX:71971657-71979788 (+) // 96.35 // q13.2 /// chrX:70319678-70488415 (-) // 98.02 // q13.1 /// chrX:70322071-70327822 (-) // 61.95 // q13.1	ENSMUSG00000031362 /// ENSMUSG00000067768 /// ENSMUSG00000079845	27083 /// 434794 /// 72891	NP_001075111 /// NP_067340 /// NP_898917 /// XP_001471938	NM_001081642 /// NM_021365 /// NM_183094 /// XM_001471888	1350975 /// 1350975 /// 1350975	protein_coding	7	chrX	70459703	70467795	X-linked lymphocyte-regulated 4A /// X-linked lymphocyte-regulated 4B /// X-linked lymphocyte-regulated 4C	Xlr4a /// Xlr4b /// Xlr4c	548	0	0	0	0	0	0	KIDNEY	99	53	0.272188	0.374979	0.266442	0.242995	0.0267784	0.033378	0.0381124	5.91313	5.87502	0.012	5.851	5.839	LIVER	44	44	0.487795	0.989475	0.961478	0.786146	0.144948	0.118516
1417412_at	Mm.5154.1	NM_007978	Mm.5154	Mm.165807	July 2007 (Mouse Genome Sequencing Consortium and NCBI 37)	chrX:70473356-70475147 (+) // 82.17 // q13.1	ENSMUSG00000078317	14070	NP_032004	NM_007978	95474	protein_coding	2	chrX	70473356	70475147	factor 8-associated gene A	F8a	549	-1	0	0	-1	0	0	KIDNEY	99	53	0.000631203	0.00123489	0.142415	0.157197	0.0143132	0.0215927	-0.0862093	7.91155	7.99775	-0.068	7.914	7.982	LIVER	44	44	0.371467	0.155834	0.204835	0.216836	0.03088	0.0326892
1447530_at	Mm.165807.1	BB274927	Mm.165807	Mm.165807	July 2007 (Mouse Genome Sequencing Consortium and NCBI 37)	---	---	14070	NP_032004	NM_007978	---	NA	NA	chrX	---	---	Factor 8-associated gene A	F8a	550	0	0	-1	0	0	0	KIDNEY	99	53	0.263017	0.418211	0.370941	0.344877	0.037281	0.0473726	0.0489796	12.0543	12.0053	0.063	12.116	12.053	LIVER	44	44	0.0927485	0.649882	0.950516	0.906105	0.143296	0.136601
1430226_at	Mm.58821.1	AK013623	Mm.58821	---	July 2007 (Mouse Genome Sequencing Consortium and NCBI 37)	chrX:70459743-70468184 (+) // 94.02 // q13.1 /// chrX:71971697-72198072 (+) // 89.63 // q13.2 /// chrX:70448098-70448658 (+) // 36.44 // q13.1 /// chrX:71950074-71950640 (+) // 34.08 // q13.2 /// chrX:71979613-71980166 (+) // 35.19 // q13.2 /// chrX:70479023-70488375 (-) // 95.54 // q13.1 /// chrX:70319290-70327782 (-) // 91.79 // q13.1 /// chrX:70499484-70500047 (-) // 36.44 // q13.1	ENSMUSG00000031362	72891	NP_898917	NM_183094	3574099	protein_coding	7	chrX	70479023	70488375	X-linked lymphocyte-regulated 4C	Xlr4c	551	0	0	0	0	0	0	KIDNEY	99	53	0.720613	0.547007	0.110722	0.103878	0.011128	0.0142687	0.0109308	7.39567	7.38474	0.015	7.394	7.379	LIVER	44	44	0.487795	0.68487	0.209908	0.171937	0.0316448	0.0259205
1418397_at	Mm.26595.1	BC019962	Mm.26595	Mm.26595	July 2007 (Mouse Genome Sequencing Consortium and NCBI 37)	chrX:70587973-70604418 (+) // 88.86 // q13.1	ENSMUSG00000031365	27081	NP_001153701 /// NP_113682	NM_001160229 /// NM_031494	1350985	protein_coding	5	chrX	70587973	70604418	zinc finger protein 275	Zfp275	552	1	1	0	0	0	0	KIDNEY	99	53	5.63036e-08	4.65963e-09	0.318224	0.287855	0.0319827	0.0395399	0.322212	8.05278	7.73057	0.333	8.072	7.739	LIVER	44	44	0.00500068	0.0587402	0.18409	0.250902	0.0277525	0.0378249
1421710_at	Mm.5060.1	NM_009566	Mm.5060	Mm.5060	July 2007 (Mouse Genome Sequencing Consortium and NCBI 37)	chrX:70656434-70669492 (+) // 90.08 // q13.1	ENSMUSG00000031374	22754	NP_033592	NM_009566	108094	protein_coding	5	chrX	70656434	70669492	zinc finger protein 92	Zfp92	553	0	-1	0	0	0	0	KIDNEY	99	53	0.767403	0.799093	0.165214	0.164136	0.0166047	0.0225458	0.00714446	7.14862	7.14147	0.054	7.161	7.107	LIVER	44	44	0.00186139	0.0263565	0.23965	0.271764	0.0361286	0.0409699
1449367_at	Mm.23312.1	AF151108	Mm.23312	Mm.23312	July 2007 (Mouse Genome Sequencing Consortium and NCBI 37)	chrX:70679044-70680015 (-) // 94.72 // q13.1	ENSMUSG00000031372	24102	NP_036037	NM_011907	1346343	protein_coding	1	chrX	70679044	70680015	three prime repair exonuclease 2	Trex2	554	-1	0	0	0	0	0	KIDNEY	99	53	0.00373439	0.00259347	0.142704	0.184009	0.0143423	0.0252756	-0.0901683	7.21674	7.30691	-0.059	7.217	7.276	LIVER	44	44	0.0879419	0.0510894	0.203726	0.21426	0.0307129	0.0323009
1424277_at	Mm.26635.1	AY029337	Mm.26635	Mm.264899	July 2007 (Mouse Genome Sequencing Consortium and NCBI 37)	chrX:70682653-70704383 (-) // 99.0 // q13.1	ENSMUSG00000031371	100044098 /// 73738	NP_082909 /// NP_996987 /// XP_001472369	NM_028633 /// NM_207104 /// XM_001472319	1920988 /// 1920988	protein_coding	4	chrX	70682653	70704383	HAUS augmin-like complex, subunit 7 /// similar to UCH37-interacting protein 1	Haus7 /// LOC100044098	555	0	0	0	0	0	0	KIDNEY	99	53	0.132088	0.0726967	0.19309	0.224135	0.0194063	0.0307874	0.06606	7.86291	7.79685	0.027	7.85	7.823	LIVER	44	44	0.341046	0.483161	0.276867	0.303138	0.0417393	0.0456997
1416405_at	Mm.2608.1	BC019502	Mm.2608	Mm.2608	July 2007 (Mouse Genome Sequencing Consortium and NCBI 37)	chrX:70728980-70741722 (+) // 90.49 // q13.1	ENSMUSG00000031375	12111	NP_031568	NM_007542	88158	protein_coding	0	chrX	70728980	70741722	biglycan	Bgn	556	1	1	-1	0	0	0	KIDNEY	99	53	1.25518e-11	4.54569e-13	0.364537	0.33115	0.0366373	0.045487	0.476767	12.6791	12.2023	0.509	12.67	12.161	LIVER	44	44	7.1851e-06	1.65797e-05	0.22882	0.273183	0.0344959	0.0411838
1448323_a_at	Mm.2608.1	BC019502	Mm.2608	Mm.2608	July 2007 (Mouse Genome Sequencing Consortium and NCBI 37)	chrX:70728980-70741722 (+) // 90.49 // q13.1	ENSMUSG00000031375	12111	NP_031568	NM_007542	88158	protein_coding	0	chrX	70728980	70741722	biglycan	Bgn	557	1	1	0	0	0	0	KIDNEY	99	53	5.31602e-07	2.7788e-07	0.421306	0.403423	0.0423428	0.0554144	0.381776	12.3168	11.935	0.319	12.304	11.985	LIVER	44	44	0.000165404	0.00026806	0.277439	0.269299	0.0418255	0.0405984
1437889_x_at	Mm.2608.2	AI931862	Mm.2608	Mm.2608	July 2007 (Mouse Genome Sequencing Consortium and NCBI 37)	chrX:70740822-70741271 (+) // 45.38 // q13.1	ENSMUSG00000031375	12111	NP_031568	NM_007542	88158	protein_coding	0	chrX	70740822	70741271	biglycan	Bgn	558	1	1	0	0	0	0	KIDNEY	99	53	3.49176e-06	1.87272e-06	0.281097	0.266287	0.0282513	0.0365774	0.232585	11.3072	11.0746	0.213	11.288	11.075	LIVER	44	44	0.001807	0.00790242	0.225963	0.208931	0.0340652	0.0314975
1442645_at	Mm.126153.1	BB350662	Mm.126153	Mm.210095	July 2007 (Mouse Genome Sequencing Consortium and NCBI 37)	chrX:70802923-70803553 (+) // 99.84 // q13.1	ENSMUSG00000031376	320707	NP_796210	NM_177236	1347353	protein_coding	0	chrX	70802923	70803553	ATPase, Ca++ transporting, plasma membrane 3	Atp2b3	559	0	0	0	-1	0	0	KIDNEY	99	53	0.912259	0.703602	0.248544	0.269786	0.0249796	0.037058	-0.0170524	7.25378	7.27083	0.007	7.248	7.241	LIVER	44	44	0.736636	0.817362	0.248626	0.332413	0.0374818	0.0501131
1445679_at	Mm.38549.1	BF458407	Mm.38549	Mm.443333	July 2007 (Mouse Genome Sequencing Consortium and NCBI 37)	chrX:70818163-70818532 (+) // 97.6 // q13.1	---	---	---	---	---	NA	NA	chrX	70818163	70818532	---	---	560	0	0	0	0	0	0	KIDNEY	99	53	0.645443	0.678973	0.117194	0.149354	0.0117785	0.0205154	0.00982352	6.6119	6.60208	0.026	6.611	6.585	LIVER	44	44	0.014473	0.0188607	0.164118	0.178296	0.0247417	0.0268791
1433844_a_at	Mm.16479.3	AV295798	Mm.16479	Mm.16479	July 2007 (Mouse Genome Sequencing Consortium and NCBI 37)	chrX:70886957-70888851 (+) // 96.53 // q13.1	ENSMUSG00000031383	75590	NP_083628	NM_029352	2387107	protein_coding	1	chrX	70886957	70888851	dual specificity phosphatase 9	Dusp9	561	0	0	0	0	0	0	KIDNEY	99	53	0.334727	0.353861	0.256699	0.24738	0.0257993	0.0339802	-0.0397235	8.01862	8.05834	-0.028	8.045	8.073	LIVER	44	44	0.0943962	0.258128	0.186685	0.221016	0.0281438	0.0333195
1433845_x_at	Mm.16479.3	AV295798	Mm.16479	Mm.16479	July 2007 (Mouse Genome Sequencing Consortium and NCBI 37)	chrX:70886957-70888851 (+) // 96.53 // q13.1	ENSMUSG00000031383	75590	NP_083628	NM_029352	2387107	protein_coding	1	chrX	70886957	70888851	dual specificity phosphatase 9	Dusp9	562	0	0	0	0	0	0	KIDNEY	99	53	0.20337	0.243446	0.183452	0.204153	0.0184376	0.0280425	0.0393854	6.89712	6.85774	0.037	6.891	6.854	LIVER	44	44	0.252565	0.125115	0.163512	0.152199	0.0246504	0.0229449
1454737_at	Mm.16479.3	AV295798	Mm.16479	Mm.16479	July 2007 (Mouse Genome Sequencing Consortium and NCBI 37)	chrX:70886957-70888851 (+) // 96.53 // q13.1	ENSMUSG00000031383	75590	NP_083628	NM_029352	2387107	protein_coding	1	chrX	70886957	70888851	dual specificity phosphatase 9	Dusp9	563	0	0	0	0	0	0	KIDNEY	99	53	0.191274	0.109658	0.178446	0.164307	0.0179345	0.0225693	0.0464782	6.15938	6.11291	0.014	6.143	6.129	LIVER	44	44	0.175933	0.215157	0.145624	0.248088	0.0219536	0.0374007
1422711_a_at	Mm.89564.1	NM_012040	Mm.89564	Mm.89564	July 2007 (Mouse Genome Sequencing Consortium and NCBI 37)	chrX:70901332-70905177 (-) // 95.93 // q13.1	ENSMUSG00000002012	93843	NP_036170	NM_012040	1347357	protein_coding	0	chrX	70901332	70905177	pregnancy upregulated non-ubiquitously expressed CaM kinase	Pnck	564	0	-1	0	-1	0	0	KIDNEY	99	53	0.167503	0.158055	0.159966	0.1755	0.0160772	0.0241068	-0.0412178	7.05427	7.09549	-0.029	7.048	7.077	LIVER	44	44	4.44326e-05	3.8165e-05	0.22135	0.179143	0.0333698	0.0270068
1417116_at	Mm.41401.1	BG069516	Mm.41401	Mm.274553	July 2007 (Mouse Genome Sequencing Consortium and NCBI 37)	chrX:70918488-70927841 (+) // 92.18 // q13.1	ENSMUSG00000019558	102857	NP_001136281 /// NP_001136282 /// NP_598748	NM_001142809 /// NM_001142810 /// NM_133987	2147834	protein_coding	0	chrX	70918488	70927841	solute carrier family 6 (neurotransmitter transporter, creatine), member 8	Slc6a8	565	0	-1	0	0	0	0	KIDNEY	99	53	0.0112657	0.00724982	0.218689	0.26735	0.0219791	0.0367233	0.117603	12.6977	12.5801	0.101	12.709	12.608	LIVER	44	44	0.001807	0.00330131	0.239509	0.177966	0.0361073	0.0268293
1448596_at	Mm.41401.1	BG069516	Mm.41401	Mm.274553	July 2007 (Mouse Genome Sequencing Consortium and NCBI 37)	chrX:70918488-70927841 (+) // 92.18 // q13.1	ENSMUSG00000019558	102857	NP_001136281 /// NP_001136282 /// NP_598748	NM_001142809 /// NM_001142810 /// NM_133987	2147834	protein_coding	0	chrX	70918488	70927841	solute carrier family 6 (neurotransmitter transporter, creatine), member 8	Slc6a8	566	0	-1	0	0	0	0	KIDNEY	99	53	0.0138599	0.00906847	0.440684	0.41281	0.0442905	0.0567038	-0.191064	11.9825	12.1735	-0.166	12.001	12.167	LIVER	44	44	0.00723118	0.0689043	0.207661	0.276446	0.0313061	0.0416758
1451049_at	Mm.17.1	AV066734	Mm.17	Mm.17	July 2007 (Mouse Genome Sequencing Consortium and NCBI 37)	chrX:70931516-70961761 (-) // 94.28 // q13.1	ENSMUSG00000002015	27061	NP_036190	NM_012060	1350933	protein_coding	0	chrX	70931516	70961761	B-cell receptor-associated protein 31	Bcap31	567	-1	0	0	-1	0	0	KIDNEY	99	53	1.88655e-06	2.17052e-07	0.205315	0.187049	0.020635	0.0256932	-0.181727	13.2331	13.4149	-0.183	13.23	13.413	LIVER	44	44	0.316266	0.603465	0.140953	0.178976	0.0212494	0.0269817
1418838_at	Mm.365.1	BC011273	Mm.365	Mm.365	July 2007 (Mouse Genome Sequencing Consortium and NCBI 37)	chrX:70961935-70983870 (+) // 98.38 // q13.1	ENSMUSG00000031378	11666	NP_031461	NM_007435	1349215	protein_coding	0	chrX	70961935	70983870	ATP-binding cassette, sub-family D (ALD), member 1	Abcd1	568	0	0	0	0	0	0	KIDNEY	99	53	0.176607	0.230605	0.16795	0.180039	0.0168796	0.0247302	0.0361138	10.0822	10.046	0.02	10.07	10.05	LIVER	44	44	0.0510144	0.110876	0.343285	0.338312	0.0517521	0.0510025
1418750_at	Mm.32387.1	NM_019587	Mm.32387	Mm.275600	July 2007 (Mouse Genome Sequencing Consortium and NCBI 37)	chrX:71002441-71017849 (+) // 99.88 // q13.1	ENSMUSG00000031385	140571	NP_062533	NM_019587	2154240	protein_coding	0	chrX	71002441	71017849	plexin B3	Plxnb3	569	0	-1	0	0	0	0	KIDNEY	99	53	0.623406	0.458839	0.169473	0.158927	0.0170327	0.0218303	-0.0205817	6.83319	6.85377	0.007	6.823	6.816	LIVER	44	44	6.29908e-05	0.000837459	0.17898	0.195235	0.0269823	0.0294327
1440813_s_at	Mm.212888.1	AI451018	Mm.212888	Mm.275600	July 2007 (Mouse Genome Sequencing Consortium and NCBI 37)	chrX:71017565-71017847 (+) // 96.25 // q13.1	ENSMUSG00000031385	140571	NP_062533	NM_019587	2154240	protein_coding	0	chrX	71017565	71017847	plexin B3	Plxnb3	570	0	0	0	0	0	0	KIDNEY	99	53	0.919929	0.795585	0.22116	0.25873	0.0222274	0.0355392	0.0108906	8.73734	8.72645	0.006	8.722	8.716	LIVER	44	44	0.0304977	0.0719062	0.313609	0.276318	0.0472784	0.0416566
1431825_at	Mm.160356.1	AK004696	Mm.160356	Mm.111904	July 2007 (Mouse Genome Sequencing Consortium and NCBI 37)	chrX:71019743-71024261 (+) // 99.96 // q13.1	ENSMUSG00000002007	56504	NP_062658	NM_019684	---	protein_coding	0	chrX	71019743	71024261	serine/arginine-rich protein specific kinase 3	Srpk3	571	-1	0	0	0	0	0	KIDNEY	99	53	0.00916313	0.00993836	0.192858	0.195388	0.019383	0.0268386	-0.0869238	7.72787	7.81479	-0.106	7.698	7.804	LIVER	44	44	0.0174626	0.0556306	0.296344	0.281326	0.0446755	0.0424115
1418798_s_at	Mm.41679.1	NM_019684	Mm.41679	Mm.111904	July 2007 (Mouse Genome Sequencing Consortium and NCBI 37)	chrX:71019760-71024264 (+) // 99.04 // q13.1	ENSMUSG00000002007	56504	NP_062658	NM_019684	1891338	protein_coding	0	chrX	71019760	71024264	serine/arginine-rich protein specific kinase 3	Srpk3	572	-1	0	0	0	0	0	KIDNEY	99	53	0.0061571	0.00208078	0.147958	0.105433	0.0148704	0.0144823	-0.0651342	7.91211	7.97725	-0.089	7.89	7.979	LIVER	44	44	0.0234643	0.138241	0.173958	0.169113	0.0262252	0.0254948
1432139_at	Mm.831.2	AK003681	Mm.831	Mm.111904	July 2007 (Mouse Genome Sequencing Consortium and NCBI 37)	chrX:71021566-71024255 (+) // 98.25 // q13.1	ENSMUSG00000002007	56504	NP_062658	NM_019684	1891338	protein_coding	0	chrX	71021566	71024255	serine/arginine-rich protein specific kinase 3	Srpk3	573	0	0	0	0	0	0	KIDNEY	99	53	0.195908	0.166391	0.0734051	0.076105	0.00737749	0.0104538	-0.0178329	5.46796	5.48579	-0.009	5.474	5.483	LIVER	44	44	0.49303	0.529509	0.144704	0.200829	0.021815	0.0302761
1447806_s_at	Mm.111904.1	BB036235	Mm.111904	Mm.111904	July 2007 (Mouse Genome Sequencing Consortium and NCBI 37)	chrX:71024021-71024261 (+) // 95.49 // q13.1	ENSMUSG00000002007	56504	NP_062658	NM_019684	1891338	protein_coding	0	chrX	71024021	71024261	serine/arginine-rich protein specific kinase 3	Srpk3	574	0	0	0	0	0	0	KIDNEY	99	53	0.499889	0.588456	0.286739	0.28721	0.0288183	0.0394513	0.0265153	6.82623	6.79972	0.086	6.828	6.742	LIVER	44	44	0.112179	0.282817	0.33231	0.341873	0.0500976	0.0515393
1416788_a_at	Mm.14825.1	NM_008323	Mm.14825	Mm.14825	July 2007 (Mouse Genome Sequencing Consortium and NCBI 37)	chrX:71024301-71032302 (-) // 93.88 // q13.1	ENSMUSG00000002010	15929	NP_032349	NM_008323	1099463	protein_coding	0	chrX	71024301	71032302	isocitrate dehydrogenase 3 (NAD+), gamma	Idh3g	575	0	0	0	0	0	0	KIDNEY	99	53	0.369731	0.198927	0.234285	0.21269	0.0235465	0.0292152	-0.0484803	14.1907	14.2392	0.019	14.214	14.195	LIVER	44	44	0.0134729	0.0986066	0.337217	0.295087	0.0508373	0.044486
1416789_at	Mm.14825.1	NM_008323	Mm.14825	Mm.14825	July 2007 (Mouse Genome Sequencing Consortium and NCBI 37)	chrX:71024301-71032302 (-) // 93.88 // q13.1	ENSMUSG00000002010	15929	NP_032349	NM_008323	1099463	protein_coding	0	chrX	71024301	71032302	isocitrate dehydrogenase 3 (NAD+), gamma	Idh3g	576	0	0	0	0	0	0	KIDNEY	99	53	0.502346	0.325174	0.189563	0.175776	0.0190518	0.0241447	-0.030392	14.1538	14.1842	-0.015	14.166	14.181	LIVER	44	44	0.0200433	0.0145127	0.369595	0.218054	0.0557186	0.0328729
1448524_s_at	Mm.831.1	NM_009279	Mm.831	Mm.831	July 2007 (Mouse Genome Sequencing Consortium and NCBI 37)	chrX:71032389-71036169 (+) // 87.84 // q13.1	ENSMUSG00000002014	20832	NP_001159952 /// NP_033305	NM_001166480 /// NM_009279	1099464	protein_coding	0	chrX	71032389	71036169	signal sequence receptor, delta	Ssr4	577	0	-1	0	0	0	0	KIDNEY	99	53	0.0317361	0.0217797	0.333768	0.22214	0.0335449	0.0305132	-0.105186	12.6108	12.7159	-0.092	12.622	12.714	LIVER	44	44	0.00142118	0.016828	0.316394	0.229272	0.0476982	0.0345641
1427096_s_at	Mm.200990.1	AV051818	Mm.200990	Mm.831	July 2007 (Mouse Genome Sequencing Consortium and NCBI 37)	chrX:71032480-71036165 (+) // 98.97 // q13.1	ENSMUSG00000002014	20832	NP_001159952 /// NP_033305	NM_001166480 /// NM_009279	---	protein_coding	0	chrX	71032480	71036165	signal sequence receptor, delta	Ssr4	578	0	-1	0	0	0	0	KIDNEY	99	53	0.74243	0.787465	0.183423	0.154101	0.0184347	0.0211675	0.00758414	9.65613	9.64855	0.015	9.665	9.65	LIVER	44	44	0.00391409	0.046243	0.245516	0.248995	0.0370129	0.0375375
1435709_at	Mm.831.4	AW556006	---	---	July 2007 (Mouse Genome Sequencing Consortium and NCBI 37)	chrX:71034190-71036165 (+) // 88.36 // q13.1	ENSMUSG00000002014	---	---	---	---	protein_coding	0	chrX	71034190	71036165	---	---	579	0	0	0	0	0	0	KIDNEY	99	53	0.843685	0.931512	0.225282	0.218063	0.0226417	0.0299533	0.00323442	8.76412	8.76089	0.006	8.778	8.772	LIVER	44	44	0.0863847	0.157022	0.304282	0.283111	0.0458723	0.0426806
1435457_at	Mm.103782.1	BE947500	Mm.103782	Mm.103782	July 2007 (Mouse Genome Sequencing Consortium and NCBI 37)	chrX:71038695-71039126 (-) // 86.9 // q13.1	ENSMUSG00000002006	245469	NP_001025039	NM_001029868	2443483	protein_coding	0	chrX	71038695	71039126	PDZ domain containing 4	Pdzd4	580	0	0	1	0	0	0	KIDNEY	99	53	0.0495178	0.03769	0.159707	0.140834	0.0160511	0.019345	-0.0528329	6.70896	6.76179	-0.076	6.7	6.776	LIVER	44	44	0.83232	0.42683	0.138683	0.16434	0.0209073	0.0247751
1443120_at	Mm.208724.1	BB208816	Mm.208724	Mm.103782	July 2007 (Mouse Genome Sequencing Consortium and NCBI 37)	chrX:71043113-71043792 (-) // 100.0 // q13.1	---	245469	NP_001025039	NM_001029868	2443483	NA	NA	chrX	71043113	71043792	PDZ domain containing 4	Pdzd4	581	0	0	0	0	0	0	KIDNEY	99	53	0.0249278	0.0188456	0.110793	0.108346	0.0111351	0.0148825	-0.0443181	6.08804	6.13236	-0.027	6.089	6.116	LIVER	44	44	0.877925	0.579918	0.219531	0.134705	0.0330956	0.0203075
1421958_at	Mm.57194.1	NM_008478	Mm.57194	Mm.260568	July 2007 (Mouse Genome Sequencing Consortium and NCBI 37)	chrX:71099122-71126134 (-) // 96.4 // q13.1	ENSMUSG00000031391	16728	NP_032504	NM_008478	96721	protein_coding	0	chrX	71099122	71126134	L1 cell adhesion molecule	L1cam	582	0	0	0	0	0	0	KIDNEY	99	53	0.68761	0.532815	0.162042	0.115562	0.0162858	0.0158736	0.0142203	6.67205	6.65783	0.007	6.657	6.65	LIVER	44	44	0.119985	0.300806	0.126254	0.118571	0.0190336	0.0178752
1450435_at	Mm.57194.1	NM_008478	Mm.57194	Mm.260568	July 2007 (Mouse Genome Sequencing Consortium and NCBI 37)	chrX:71099122-71126134 (-) // 96.4 // q13.1	ENSMUSG00000031391	16728	NP_032504	NM_008478	96721	protein_coding	0	chrX	71099122	71126134	L1 cell adhesion molecule	L1cam	583	1	0	0	0	0	0	KIDNEY	99	53	4.01585e-06	1.37842e-06	0.313829	0.315088	0.031541	0.0432807	0.274155	9.68806	9.41391	0.224	9.696	9.472	LIVER	44	44	0.0148205	0.0283104	0.414769	0.356763	0.0625287	0.053784
1450277_at	Mm.220351.1	NM_019404	Mm.220351	Mm.383171	July 2007 (Mouse Genome Sequencing Consortium and NCBI 37)	chrX:71137440-71139765 (+) // 96.12 // q13.1	ENSMUSG00000031390	12000	NP_062277	NM_019404	88123	protein_coding	0	chrX	71137440	71139765	arginine vasopressin receptor 2	Avpr2	584	1	-1	0	0	0	0	KIDNEY	99	53	5.36972e-07	1.36515e-05	0.371922	0.395617	0.0373796	0.0543422	0.30167	10.2444	9.94275	0.351	10.251	9.9	LIVER	44	44	0.00165236	0.0046101	0.277065	0.287824	0.0417692	0.0433912
1419296_at	Mm.30369.1	NM_138630	Mm.30369	Mm.246654	July 2007 (Mouse Genome Sequencing Consortium and NCBI 37)	chrX:71139696-71156633 (-) // 87.77 // q13.1	ENSMUSG00000031389	171207	NP_001155895 /// NP_001155896 /// NP_619536	NM_001162423 /// NM_001162424 /// NM_138630	2159577	protein_coding	0	chrX	71139696	71156633	Rho GTPase activating protein 4	Arhgap4	585	0	0	0	0	0	0	KIDNEY	99	53	0.0645888	0.023822	0.204843	0.218044	0.0205875	0.0299507	-0.0833995	8.36781	8.45121	-0.058	8.383	8.441	LIVER	44	44	0.178625	0.228444	0.256239	0.212663	0.0386295	0.0320602
1443360_x_at	Mm.190546.1	BB003753	Mm.190546	Mm.246654	July 2007 (Mouse Genome Sequencing Consortium and NCBI 37)	chrX:71144651-71145650 (-) // 96.51 // q13.1	ENSMUSG00000031389	171207	NP_001155895 /// NP_001155896 /// NP_619536	NM_001162423 /// NM_001162424 /// NM_138630	---	protein_coding	0	chrX	71144651	71145650	Rho GTPase activating protein 4	Arhgap4	586	0	0	0	0	0	0	KIDNEY	99	53	0.0896377	0.0697405	0.17314	0.189013	0.0174012	0.0259629	-0.0573067	7.07407	7.13138	-0.059	7.063	7.122	LIVER	44	44	0.923934	0.500723	0.219763	0.196705	0.0331305	0.0296543
1458190_at	Mm.190546.1	BB003753	Mm.190546	Mm.246654	July 2007 (Mouse Genome Sequencing Consortium and NCBI 37)	chrX:71144651-71145650 (-) // 96.51 // q13.1	ENSMUSG00000031389	171207	NP_001155895 /// NP_001155896 /// NP_619536	NM_001162423 /// NM_001162424 /// NM_138630	---	protein_coding	0	chrX	71144651	71145650	Rho GTPase activating protein 4	Arhgap4	587	-1	0	0	0	0	0	KIDNEY	99	53	0.000227312	0.000109466	0.132033	0.154328	0.0132698	0.0211986	-0.10106	6.98881	7.08987	-0.078	6.987	7.065	LIVER	44	44	0.563706	0.701239	0.198763	0.296088	0.0299646	0.044637
1417118_a_at	Mm.5934.1	NM_019870	Mm.5934	---	July 2007 (Mouse Genome Sequencing Consortium and NCBI 37)	chrX:71162211-71167279 (-) // 99.58 // q13.1	ENSMUSG00000031388	56292	NP_001171436 /// NP_063923	NM_001177965 /// NM_019870	2159577	protein_coding	0	chrX	71162211	71167279	N(alpha)-acetyltransferase 10, NatA catalytic subunitNalpha acetyltransferase 10	Naa10	588	0	0	1	0	0	0	KIDNEY	99	53	0.412414	0.304059	0.264428	0.237813	0.0265761	0.0326662	0.0434725	10.3789	10.3354	0.026	10.372	10.346	LIVER	44	44	0.216407	0.102179	0.247209	0.197771	0.0372682	0.029815
1450107_a_at	Mm.28280.1	NM_023132	Mm.28280	Mm.236969	July 2007 (Mouse Genome Sequencing Consortium and NCBI 37)	chrX:71167460-71176148 (-) // 98.36 // q13.1	ENSMUSG00000031387	19703	NP_001158176 /// NP_075621	NM_001164704 /// NM_023132	105940	protein_coding	0	chrX	71167460	71176148	renin binding protein	Renbp	589	0	0	0	-1	0	0	KIDNEY	99	53	0.414622	0.330182	0.227258	0.235439	0.0228403	0.0323401	-0.0387358	11.512	11.5507	-0.006	11.528	11.534	LIVER	44	44	0.238963	0.444882	0.267632	0.219969	0.040347	0.0331616
1433736_at	Mm.203516.1	BG864583	Mm.203516	Mm.420572	July 2007 (Mouse Genome Sequencing Consortium and NCBI 37)	chrX:71188130-71189421 (-) // 97.58 // q13.1	ENSMUSG00000031386	15161	NP_032250	NM_008224	105942	protein_coding	0	chrX	71188130	71189421	host cell factor C1	Hcfc1	590	0	0	0	0	0	0	KIDNEY	99	53	0.011142	0.0328493	0.270569	0.2297	0.0271932	0.0315518	0.0899059	10.9397	10.8498	0.153	10.98	10.827	LIVER	44	44	0.0879419	0.106125	0.27043	0.288182	0.0407688	0.043445
1421972_s_at	Mm.57203.1	NM_008224	Mm.57203	Mm.420572	July 2007 (Mouse Genome Sequencing Consortium and NCBI 37)	chrX:71188732-71211692 (-) // 97.32 // q13.1	ENSMUSG00000031386	15161	NP_032250	NM_008224	105942	protein_coding	0	chrX	71188732	71211692	host cell factor C1	Hcfc1	591	0	0	0	0	0	0	KIDNEY	99	53	0.270511	0.310456	0.369712	0.35605	0.0371574	0.0489072	0.0625864	8.68474	8.62215	0.094	8.65	8.556	LIVER	44	44	0.341046	0.436425	0.326535	0.318281	0.049227	0.0479827
1450439_at	Mm.57203.1	NM_008224	Mm.57203	Mm.420572	July 2007 (Mouse Genome Sequencing Consortium and NCBI 37)	chrX:71188732-71211692 (-) // 97.32 // q13.1	ENSMUSG00000031386	15161	NP_032250	NM_008224	105942	protein_coding	0	chrX	71188732	71211692	host cell factor C1	Hcfc1	592	-1	0	0	0	0	0	KIDNEY	99	53	0.00870834	0.0125855	0.241317	0.212271	0.0242532	0.0291576	-0.0960978	8.33509	8.43119	-0.141	8.313	8.454	LIVER	44	44	0.07334	0.114148	0.199905	0.178547	0.0301368	0.026917
1448668_a_at	Mm.38241.1	BE949425	Mm.38241	Mm.38241	July 2007 (Mouse Genome Sequencing Consortium and NCBI 37)	chrX:71259254-71269254 (-) // 86.51 // q13.1	ENSMUSG00000031392	16179	NP_001171444 /// NP_001171445 /// NP_001171446 /// NP_001171447 /// NP_032389	NM_001177973 /// NM_001177974 /// NM_001177975 /// NM_001177976 /// NM_008363	107420	protein_coding	0	chrX	71259254	71269254	interleukin-1 receptor-associated kinase 1	Irak1	593	-1	0	0	0	0	0	KIDNEY	99	53	0.000134574	0.000154401	0.458975	0.427029	0.0461287	0.0586569	-0.292207	9.60587	9.89808	-0.291	9.621	9.912	LIVER	44	44	0.0655651	0.0679755	0.27649	0.277607	0.0416824	0.0418508
1460649_at	Mm.38241.1	BE949425	Mm.38241	Mm.38241	July 2007 (Mouse Genome Sequencing Consortium and NCBI 37)	chrX:71259254-71269254 (-) // 86.51 // q13.1	ENSMUSG00000031392	16179	NP_001171444 /// NP_001171445 /// NP_001171446 /// NP_001171447 /// NP_032389	NM_001177973 /// NM_001177974 /// NM_001177975 /// NM_001177976 /// NM_008363	107420	protein_coding	0	chrX	71259254	71269254	interleukin-1 receptor-associated kinase 1	Irak1	594	-1	0	0	0	0	0	KIDNEY	99	53	3.5799e-05	1.48562e-06	0.332308	0.282013	0.0333982	0.0387375	-0.258892	10.4629	10.7218	-0.234	10.484	10.718	LIVER	44	44	0.871381	0.887828	0.208586	0.22074	0.0314455	0.0332778
1438120_x_at	Mm.38241.3	AV091354	Mm.38241	Mm.38241	July 2007 (Mouse Genome Sequencing Consortium and NCBI 37)	chrX:71260144-71260313 (-) // 65.22 // q13.1	ENSMUSG00000031392	16179	NP_001171444 /// NP_001171445 /// NP_001171446 /// NP_001171447 /// NP_032389	NM_001177973 /// NM_001177974 /// NM_001177975 /// NM_001177976 /// NM_008363	107420	protein_coding	0	chrX	71260144	71260313	interleukin-1 receptor-associated kinase 1	Irak1	595	-1	-1	0	0	0	0	KIDNEY	99	53	1.82111e-05	3.70993e-05	0.353981	0.338284	0.0355765	0.0464669	-0.251583	8.74117	8.99275	-0.177	8.81	8.987	LIVER	44	44	0.000588217	0.000673032	0.234102	0.159084	0.0352922	0.0239829
1438857_x_at	Mm.38241.4	BB058253	Mm.38241	Mm.38241	July 2007 (Mouse Genome Sequencing Consortium and NCBI 37)	chrX:71260144-71260315 (-) // 57.19 // q13.1	ENSMUSG00000031392	16179	NP_001171444 /// NP_001171445 /// NP_001171446 /// NP_001171447 /// NP_032389	NM_001177973 /// NM_001177974 /// NM_001177975 /// NM_001177976 /// NM_008363	107420	protein_coding	0	chrX	71260144	71260315	interleukin-1 receptor-associated kinase 1	Irak1	596	0	0	0	1	0	0	KIDNEY	99	53	0.0206694	0.00815843	0.292024	0.19072	0.0293495	0.0261974	-0.105537	8.73458	8.84011	-0.052	8.76	8.812	LIVER	44	44	0.0332092	0.0279185	0.431241	0.269954	0.065012	0.0406971
1438930_s_at	Mm.200278.1	BB130002	Mm.200278	Mm.131408	July 2007 (Mouse Genome Sequencing Consortium and NCBI 37)	chrX:71271927-71272270 (-) // 98.55 // q13.1	ENSMUSG00000031393	17257	NP_001075448 /// NP_034918	NM_001081979 /// NM_010788	---	protein_coding	0	chrX	71271927	71272270	methyl CpG binding protein 2	Mecp2	597	1	0	0	0	0	0	KIDNEY	99	53	4.02573e-05	7.16547e-06	0.432904	0.266119	0.0435085	0.0365542	0.264542	6.7212	6.45666	0.172	6.609	6.437	LIVER	44	44	0.304327	0.553117	0.336452	0.249527	0.050722	0.0376176
1449266_at	Mm.40984.1	BC027153	Mm.40984	Mm.131408	July 2007 (Mouse Genome Sequencing Consortium and NCBI 37)	chrX:71271930-71330951 (-) // 98.53 // q13.1	ENSMUSG00000031393	17257	NP_001075448 /// NP_034918	NM_001081979 /// NM_010788	99918	protein_coding	0	chrX	71271930	71330951	methyl CpG binding protein 2	Mecp2	598	0	0	0	0	0	0	KIDNEY	99	53	0.213865	0.290131	0.228738	0.223554	0.022989	0.0307076	-0.040777	7.46409	7.50487	-0.047	7.454	7.501	LIVER	44	44	0.069364	0.0489247	0.197206	0.1752	0.0297299	0.0264123
1460246_at	Mm.40984.1	BC027153	Mm.40984	Mm.131408	July 2007 (Mouse Genome Sequencing Consortium and NCBI 37)	chrX:71271930-71330951 (-) // 98.53 // q13.1	ENSMUSG00000031393	17257	NP_001075448 /// NP_034918	NM_001081979 /// NM_010788	99918	protein_coding	0	chrX	71271930	71330951	methyl CpG binding protein 2	Mecp2	599	1	0	-1	0	0	0	KIDNEY	99	53	0.000447074	0.000311971	0.260436	0.238388	0.0261748	0.0327451	0.155866	9.27026	9.1144	0.148	9.273	9.125	LIVER	44	44	0.181346	0.207299	0.286752	0.339927	0.0432294	0.0512459
1438538_at	Mm.131408.1	BB499491	Mm.131408	Mm.131408	July 2007 (Mouse Genome Sequencing Consortium and NCBI 37)	chrX:71326371-71327034 (-) // 84.31 // q13.1	---	17257	NP_001075448 /// NP_034918	NM_001081979 /// NM_010788	99918	NA	NA	chrX	71326371	71327034	methyl CpG binding protein 2	Mecp2	600	0	0	0	0	0	0	KIDNEY	99	53	0.280721	0.0721041	0.177806	0.135335	0.0178702	0.0185897	0.0467488	6.31877	6.27202	0.007	6.267	6.26	LIVER	44	44	1	0.79098	0.182098	0.243956	0.0274522	0.0367778
1419723_at	Mm.89948.1	NM_008106	Mm.89948	Mm.284825	July 2007 (Mouse Genome Sequencing Consortium and NCBI 37)	chrX:71372802-71396095 (+) // 98.0 // q13.1	ENSMUSG00000031394	14539	NP_032132	NM_008106	1097692	protein_coding	0	chrX	71372802	71396095	opsin 1 (cone pigments), medium-wave-sensitive (color blindness, deutan)	Opn1mw	601	0	0	0	0	0	0	KIDNEY	99	53	0.112483	0.085497	0.116922	0.139859	0.0117511	0.0192111	-0.0391504	8.42815	8.4673	-0.036	8.437	8.473	LIVER	44	44	0.0262046	0.0390662	0.22547	0.21764	0.0339909	0.0328104
1449567_at	Mm.25057.1	NM_031379	Mm.25057	Mm.25057	July 2007 (Mouse Genome Sequencing Consortium and NCBI 37)	chrX:71422597-71453837 (+) // 99.88 // q13.1	ENSMUSG00000031397	83553	NP_113556	NM_031379	1933244	protein_coding	2	chrX	71422597	71453837	transketolase-like 1	Tktl1	602	0	0	1	0	0	0	KIDNEY	99	53	0.32134	0.827319	0.186916	0.22824	0.0187858	0.0313511	0.007996	6.27394	6.26594	0.021	6.26	6.239	LIVER	44	44	0.184098	0.183342	0.194855	0.183083	0.0293754	0.0276008
1420064_s_at	Mm.197887.1	C79967	Mm.197887	Mm.25057	July 2007 (Mouse Genome Sequencing Consortium and NCBI 37)	chrX:71453373-71453826 (+) // 95.91 // q13.1	ENSMUSG00000031397	83553	NP_113556	NM_031379	1933244	protein_coding	2	chrX	71453373	71453826	transketolase-like 1	Tktl1	603	0	1	0	0	0	0	KIDNEY	99	53	0.124791	0.236968	0.0886853	0.067945	0.00891321	0.00933296	-0.0153316	5.87512	5.89045	-0.026	5.872	5.898	LIVER	44	44	0.00571447	0.00890013	0.132078	0.170986	0.0199115	0.0257772
1420065_at	Mm.197887.1	C79967	Mm.197887	Mm.25057	July 2007 (Mouse Genome Sequencing Consortium and NCBI 37)	chrX:71453373-71453826 (-) // 95.91 // q13.1	---	83553	NP_113556	NM_031379	1933244	NA	NA	chrX	71453373	71453826	Transketolase-like 1	Tktl1	604	0	0	0	0	0	0	KIDNEY	99	53	0.141773	0.375224	0.140744	0.107666	0.0141453	0.0147891	-0.0182083	6.56813	6.58634	-0.022	6.575	6.597	LIVER	44	44	0.173272	0.287659	0.192788	0.184334	0.029064	0.0277894
1426677_at	Mm.28044.1	BM233746	Mm.28044	Mm.295533	July 2007 (Mouse Genome Sequencing Consortium and NCBI 37)	chrX:71468799-71481154 (-) // 97.84 // q13.1	ENSMUSG00000031328	192176	NP_034357	NM_010227	---	protein_coding	0	chrX	71468799	71481154	filamin, alpha	Flna	605	1	0	0	1	0	0	KIDNEY	99	53	5.33217e-08	1.47066e-09	0.311287	0.259674	0.0312855	0.0356689	0.310171	10.633	10.3228	0.282	10.646	10.364	LIVER	44	44	0.145937	0.126907	0.187922	0.195428	0.0283302	0.0294619
1417357_at	Mm.18892.1	NM_007927	Mm.18892	Mm.18892	July 2007 (Mouse Genome Sequencing Consortium and NCBI 37)	chrX:71500065-71503226 (+) // 99.74 // q13.1	ENSMUSG00000001964	13726	NP_031953	NM_007927	108117	protein_coding	NA	chrX	71500065	71503226	emerin	Emd	606	0	1	-1	0	0	0	KIDNEY	99	53	0.0107768	0.00976738	0.142115	0.144968	0.0142831	0.0199129	0.0645041	10.3749	10.3104	0.07	10.388	10.318	LIVER	44	44	0.00448823	0.00610003	0.16668	0.160418	0.025128	0.0241839
1448157_s_at	Mm.100113.1	NM_052835	Mm.100113	Mm.352201	July 2007 (Mouse Genome Sequencing Consortium and NCBI 37)	chr15:51920836-51921557 (+) // 71.75 // q21.2 /// chr8:96746866-96747618 (+) // 73.58 // q22.1 /// chrX:71516207-71518471 (+) // 84.55 // q13.1 /// chr12:111132588-111133329 (-) // 72.87 // q24.11 /// chr12:50877025-50877789 (-) // 73.37 // q13.12 /// chr19:37369571-37370312 (-) // 74.29 // q13.12 /// chr2:105394308-105395028 (-) // 72.26 // q12.1 /// chr9:50152320-50153072 (-) // 74.19 // q11 //…	ENSMUSG00000008682 /// ENSMUSG00000058443 /// ENSMUSG00000080859 /// ENSMUSG00000080885	110954	NP_443067	NM_052835	105943	protein_coding	0	chrX	71516207	71518471	ribosomal protein 10	Rpl10	607	1	-1	0	0	0	0	KIDNEY	99	53	7.50083e-10	1.34056e-09	0.188593	0.178361	0.0189544	0.0244997	0.204881	15.7098	15.5049	0.218	15.718	15.5	LIVER	44	44	0.00723118	0.0395167	0.379693	0.315795	0.0572408	0.0476079
1429173_at	Mm.20169.1	AK009174	Mm.20169	Mm.20169	July 2007 (Mouse Genome Sequencing Consortium and NCBI 37)	chrX:71518556-71527075 (-) // 98.42 // q13.1	ENSMUSG00000019088	69537	NP_001165625 /// NP_081385	NM_001172154 /// NM_027109	109628	protein_coding	NA	chrX	71518556	71527075	deoxyribonuclease 1-like 1	Dnase1l1	608	1	0	0	0	0	0	KIDNEY	99	53	8.1837e-09	1.9755e-10	0.292442	0.277219	0.0293915	0.038079	0.336993	7.73475	7.39775	0.218	7.706	7.488	LIVER	44	44	0.621166	0.543214	0.269096	0.20783	0.0405677	0.0313315
1416207_at	Mm.27367.1	NM_133682	Mm.27367	Mm.268483	July 2007 (Mouse Genome Sequencing Consortium and NCBI 37)	chrX:71528059-71535490 (+) // 95.4 // q13.1	ENSMUSG00000009995	66826	NP_001167018 /// NP_852657	NM_001173547 /// NM_181516 /// NR_033394 /// NR_033395	109626	protein_coding	0	chrX	71528059	71535490	tafazzin	Taz	609	0	0	0	0	0	0	KIDNEY	99	53	0.0102517	0.0129321	0.150674	0.168546	0.0151433	0.0231515	0.0700631	10.4704	10.4003	0.062	10.476	10.414	LIVER	44	44	0.170641	0.429246	0.152813	0.159308	0.0230374	0.0240166
1453785_at	Mm.168859.1	AK019872	Mm.168859	Mm.268483	July 2007 (Mouse Genome Sequencing Consortium and NCBI 37)	chrX:71528088-71532070 (+) // 65.69 // q13.1	ENSMUSG00000009995	66826	NP_001167018 /// NP_852657	NM_001173547 /// NM_181516 /// NR_033394 /// NR_033395	109626	protein_coding	0	chrX	71528088	71532070	tafazzin	Taz	610	0	0	0	0	0	0	KIDNEY	99	53	0.716279	0.507318	0.113778	0.107042	0.0114351	0.0147034	0.0123896	6.3119	6.29951	0.019	6.293	6.274	LIVER	44	44	0.681009	0.904715	0.135234	0.125623	0.0203874	0.0189384
1449622_s_at	Mm.199761.1	AI316502	Mm.199761	Mm.477757	July 2007 (Mouse Genome Sequencing Consortium and NCBI 37)	chrX:71549521-71550030 (+) // 97.27 // q13.1	ENSMUSG00000019087	54411	NP_061264	NM_018794	109629	protein_coding	0	chrX	71549521	71550030	ATPase, H+ transporting, lysosomal accessory protein 1	Atp6ap1	611	0	0	0	-1	0	0	KIDNEY	99	53	0.906129	0.968086	0.174702	0.184233	0.0175582	0.0253063	0.00123537	13.3757	13.3745	-0.013	13.361	13.374	LIVER	44	44	0.0400634	0.0671118	0.187032	0.155736	0.0281962	0.0234781
1451070_at	Mm.205830.1	BC013758	Mm.205830	Mm.205830	July 2007 (Mouse Genome Sequencing Consortium and NCBI 37)	chrX:71550350-71557201 (+) // 91.11 // q13.1	ENSMUSG00000015291	14567	NP_034403	NM_010273	99846	protein_coding	0	chrX	71550350	71557201	guanosine diphosphate (GDP) dissociation inhibitor 1	Gdi1	612	1	0	0	0	0	0	KIDNEY	99	53	0.0011093	0.00427864	0.215325	0.23471	0.021641	0.0322398	0.113559	11.5145	11.4009	0.138	11.536	11.398	LIVER	44	44	0.385	0.443789	0.321179	0.304597	0.0484195	0.0459197
1419516_at	Mm.4370.1	NM_138607	Mm.4370	Mm.4370	July 2007 (Mouse Genome Sequencing Consortium and NCBI 37)	chrX:71558371-71565488 (+) // 87.32 // q13.1	ENSMUSG00000001962	108160	NP_613073	NM_138607	1351626	protein_coding	0	chrX	71558371	71565488	family with sequence similarity 50, member A	Fam50a	613	-1	0	0	0	0	0	KIDNEY	99	53	0.000687309	0.00063372	0.245006	0.232222	0.0246241	0.0318981	-0.141702	9.82337	9.96508	-0.182	9.805	9.987	LIVER	44	44	0.0279767	0.0357258	0.289909	0.262414	0.0437054	0.0395604
1420995_at	Mm.1685.1	BM115056	Mm.1685	Mm.1685	July 2007 (Mouse Genome Sequencing Consortium and NCBI 37)	chrX:71574437-71590028 (+) // 98.25 // q13.1	ENSMUSG00000031398	18846	NP_032909	NM_008883	107683	protein_coding	0	chrX	71574437	71590028	plexin A3	Plxna3	614	0	0	0	0	0	0	KIDNEY	99	53	0.834618	0.686282	0.137107	0.128194	0.0137798	0.0176088	-0.00905451	7.88589	7.89494	0.002	7.879	7.877	LIVER	44	44	0.148279	0.152022	0.14429	0.160745	0.0217525	0.0242333
1420996_at	Mm.1685.1	BM115056	Mm.1685	Mm.1685	July 2007 (Mouse Genome Sequencing Consortium and NCBI 37)	chrX:71574437-71590028 (+) // 98.25 // q13.1	ENSMUSG00000031398	18846	NP_032909	NM_008883	107683	protein_coding	0	chrX	71574437	71590028	plexin A3	Plxna3	615	0	0	0	0	0	0	KIDNEY	99	53	0.580339	0.889262	0.148334	0.164556	0.0149081	0.0226035	0.00378006	7.66638	7.6626	0.02	7.672	7.652	LIVER	44	44	0.482589	0.212228	0.235321	0.176554	0.035476	0.0266164
1449213_at	Mm.21705.1	NM_025410	Mm.21705	Mm.21705	July 2007 (Mouse Genome Sequencing Consortium and NCBI 37)	chr17:76683527-76684279 (-) // 70.78 // q25.3 /// chrX:71597499-71598949 (-) // 74.85 // q13.1	ENSMUSG00000015289	66192	NP_079686	NM_025410	1913442	protein_coding	5	chrX	71597499	71598949	L antigen family, member 3	Lage3	616	-1	0	0	0	0	0	KIDNEY	99	53	0.00101495	0.00169935	0.209676	0.193795	0.0210733	0.0266198	-0.109143	11.0367	11.1458	-0.113	11.032	11.145	LIVER	44	44	0.503588	0.508168	0.354703	0.22933	0.0534735	0.0345728
1424538_at	Mm.3979.1	BI650739	Mm.3979	Mm.3979	July 2007 (Mouse Genome Sequencing Consortium and NCBI 37)	chrX:71611048-71614007 (-) // 84.0 // q13.1	ENSMUSG00000015290	27643	NP_663380	NM_145405	95049	protein_coding	2	chrX	71611048	71614007	ubiquitin-like 4	Ubl4	617	0	0	0	0	0	0	KIDNEY	99	53	0.0208823	0.0493503	0.260652	0.293486	0.0261966	0.0403134	-0.0957092	10.4274	10.5231	-0.098	10.433	10.531	LIVER	44	44	0.027375	0.0344159	0.223573	0.177233	0.0337049	0.0267189
1424539_at	Mm.3979.1	BI650739	Mm.3979	Mm.3979	July 2007 (Mouse Genome Sequencing Consortium and NCBI 37)	chrX:71611048-71614007 (-) // 84.0 // q13.1	ENSMUSG00000015290	27643	NP_663380	NM_145405	---	protein_coding	2	chrX	71611048	71614007	ubiquitin-like 4	Ubl4	618	1	0	-1	0	0	0	KIDNEY	99	53	1.04428e-06	9.44537e-07	0.309009	0.258697	0.0310565	0.0355347	0.243642	9.50143	9.25779	0.269	9.543	9.274	LIVER	44	44	0.201253	0.912771	0.245254	0.505609	0.0369735	0.0762235
1451227_a_at	Mm.19931.1	BC027440	Mm.19931	Mm.19931	July 2007 (Mouse Genome Sequencing Consortium and NCBI 37)	chrX:71614555-71618688 (-) // 99.07 // q13.1	ENSMUSG00000032806	214601	NP_663381	NM_145406	95048	protein_coding	0	chrX	71614555	71618688	solute carrier family 10 (sodium/bile acid cotransporter family), member 3	Slc10a3	619	0	0	0	0	0	0	KIDNEY	99	53	0.332794	0.479492	0.273293	0.261739	0.0274669	0.0359527	-0.032102	8.31431	8.34642	-0.076	8.299	8.375	LIVER	44	44	0.300413	0.243244	0.234603	0.263501	0.0353677	0.0397242
1428202_at	Mm.10200.1	AK007715	Mm.10200	Mm.166485	July 2007 (Mouse Genome Sequencing Consortium and NCBI 37)	chrX:71630057-71638579 (-) // 98.67 // q13.1	ENSMUSG00000031399	66294	NP_079749	NM_025473	1913544	protein_coding	0	chrX	71630057	71638579	family with sequence similarity 3, member A	Fam3a	620	-1	0	0	0	0	0	KIDNEY	99	53	7.10297e-07	2.72279e-07	0.201032	0.167343	0.0202045	0.0229863	-0.166486	9.37621	9.5427	-0.165	9.397	9.562	LIVER	44	44	0.487795	0.828888	0.24422	0.334724	0.0368176	0.0504615
1457921_at	Mm.166485.1	BB450269	Mm.166485	Mm.166485	July 2007 (Mouse Genome Sequencing Consortium and NCBI 37)	chrX:71631289-71631955 (-) // 70.12 // q13.1	ENSMUSG00000031399	66294	NP_079749	NM_025473	1913544	protein_coding	0	chrX	71631289	71631955	family with sequence similarity 3, member A	Fam3a	621	0	0	0	0	0	0	KIDNEY	99	53	0.188661	0.171648	0.111155	0.0961128	0.0111715	0.0132021	-0.023782	7.97644	8.00023	-0.034	7.965	7.999	LIVER	44	44	0.83232	0.839574	0.135816	0.170837	0.020475	0.0257547
1448354_at	Mm.27210.1	NM_008062	Mm.27210	Mm.27210	July 2007 (Mouse Genome Sequencing Consortium and NCBI 37)	chrX:71654824-71674529 (-) // 99.36 // q13.1	ENSMUSG00000031400	14381	NP_032088	NM_008062	105979	protein_coding	0	chrX	71654824	71674529	glucose-6-phosphate dehydrogenase X-linked	G6pdx	622	1	1	1	0	0	0	KIDNEY	99	53	0.000418727	0.000258335	0.207536	0.147707	0.0208582	0.0202891	0.109148	11.3175	11.2084	0.141	11.322	11.181	LIVER	44	44	0.00686625	0.0237652	0.219021	0.293933	0.0330186	0.0443121
1444501_at	Mm.40018.1	AI853202	Mm.40018	---	July 2007 (Mouse Genome Sequencing Consortium and NCBI 37)	chrX:71658459-71659075 (-) // 56.75 // q13.1	---	102917	---	---	2147894	NA	NA	chrX	71658459	71659075	expressed sequence AI462521	AI462521	623	0	-1	0	0	0	0	KIDNEY	99	53	0.261364	0.581653	0.135674	0.120233	0.0136358	0.0165153	0.0118329	7.67404	7.66221	0.037	7.678	7.641	LIVER	44	44	0.00486789	0.00834278	0.242197	0.178681	0.0365126	0.0269372
1421208_at	Mm.12967.1	NM_010547	Mm.12967	Mm.12967	July 2007 (Mouse Genome Sequencing Consortium and NCBI 37)	chrX:71669950-71694950 (+) // 99.35 // q13.1	ENSMUSG00000004221	16151	NP_001129539 /// NP_001154893 /// NP_001154894 /// NP_001154895 /// NP_001154896 /// NP_034677 /// NP_848705	NM_001136067 /// NM_001161421 /// NM_001161422 /// NM_001161423 /// NM_001161424 /// NM_010547 /// NM_178590	1338074	protein_coding	0	chrX	71669950	71694950	inhibitor of kappaB kinase gamma	Ikbkg	624	0	-1	0	0	0	0	KIDNEY	99	53	0.0128473	0.00394409	0.151093	0.134993	0.0151854	0.0185428	-0.070486	6.86621	6.9367	-0.052	6.873	6.925	LIVER	44	44	0.00370355	0.00811123	0.275158	0.222351	0.0414816	0.0335207
1421209_s_at	Mm.12967.1	NM_010547	Mm.12967	Mm.12967	July 2007 (Mouse Genome Sequencing Consortium and NCBI 37)	chrX:71669950-71694950 (+) // 99.35 // q13.1	ENSMUSG00000004221	16151	NP_001129539 /// NP_001154893 /// NP_001154894 /// NP_001154895 /// NP_001154896 /// NP_034677 /// NP_848705	NM_001136067 /// NM_001161421 /// NM_001161422 /// NM_001161423 /// NM_001161424 /// NM_010547 /// NM_178590	1338074	protein_coding	0	chrX	71669950	71694950	inhibitor of kappaB kinase gamma	Ikbkg	625	0	-1	0	0	0	0	KIDNEY	99	53	0.742432	0.613493	0.241726	0.238646	0.0242944	0.0327806	0.020669	8.21827	8.1976	0.017	8.222	8.205	LIVER	44	44	5.50149e-07	3.1462e-05	0.269904	0.357739	0.0406896	0.0539312
1450161_at	Mm.12967.1	NM_010547	Mm.12967	Mm.12967	July 2007 (Mouse Genome Sequencing Consortium and NCBI 37)	chrX:71669950-71694950 (+) // 99.35 // q13.1	ENSMUSG00000004221	16151	NP_001129539 /// NP_001154893 /// NP_001154894 /// NP_001154895 /// NP_001154896 /// NP_034677 /// NP_848705	NM_001136067 /// NM_001161421 /// NM_001161422 /// NM_001161423 /// NM_001161424 /// NM_010547 /// NM_178590	1338074	protein_coding	0	chrX	71669950	71694950	inhibitor of kappaB kinase gamma	Ikbkg	626	-1	-1	0	0	0	0	KIDNEY	99	53	0.000769133	0.000424378	0.184497	0.158095	0.0185426	0.021716	-0.103498	7.30446	7.40796	-0.105	7.275	7.38	LIVER	44	44	0.00634951	0.0142647	0.333404	0.246389	0.0502625	0.0371446
1435646_at	Mm.200976.1	BB821318	Mm.200976	Mm.12967	July 2007 (Mouse Genome Sequencing Consortium and NCBI 37)	chrX:71694331-71696556 (+) // 85.21 // q13.1	ENSMUSG00000004221	16151	NP_001129539 /// NP_001154893 /// NP_001154894 /// NP_001154895 /// NP_001154896 /// NP_034677 /// NP_848705	NM_001136067 /// NM_001161421 /// NM_001161422 /// NM_001161423 /// NM_001161424 /// NM_010547 /// NM_178590	1338074	protein_coding	0	chrX	71694331	71696556	inhibitor of kappaB kinase gamma	Ikbkg	627	0	-1	0	0	0	0	KIDNEY	99	53	0.558049	0.598407	0.367206	0.358033	0.0369056	0.0491796	-0.0324801	7.86244	7.89492	-0.015	7.858	7.873	LIVER	44	44	8.21176e-10	5.64633e-09	0.303849	0.278698	0.0458069	0.0420153
1435647_at	Mm.200976.1	BB821318	Mm.200976	Mm.12967	July 2007 (Mouse Genome Sequencing Consortium and NCBI 37)	chrX:71694331-71696556 (+) // 85.21 // q13.1	ENSMUSG00000004221	16151	NP_001129539 /// NP_001154893 /// NP_001154894 /// NP_001154895 /// NP_001154896 /// NP_034677 /// NP_848705	NM_001136067 /// NM_001161421 /// NM_001161422 /// NM_001161423 /// NM_001161424 /// NM_010547 /// NM_178590	1338074	protein_coding	0	chrX	71694331	71696556	inhibitor of kappaB kinase gamma	Ikbkg	628	0	0	0	0	0	0	KIDNEY	99	53	0.496208	0.364098	0.362815	0.32348	0.0364643	0.0444334	-0.0523715	8.13123	8.1836	0.012	8.17	8.158	LIVER	44	44	0.0384456	0.0632332	0.505758	0.434278	0.0762458	0.0654698
1454690_at	Mm.1982.1	BB147462	Mm.1982	Mm.12967	July 2007 (Mouse Genome Sequencing Consortium and NCBI 37)	chrX:71696243-71697093 (+) // 96.04 // q13.1	ENSMUSG00000004221	16151	NP_001129539 /// NP_001154893 /// NP_001154894 /// NP_001154895 /// NP_001154896 /// NP_034677 /// NP_848705	NM_001136067 /// NM_001161421 /// NM_001161422 /// NM_001161423 /// NM_001161424 /// NM_010547 /// NM_178590	1338074	protein_coding	0	chrX	71696243	71697093	inhibitor of kappaB kinase gamma	Ikbkg	629	0	-1	0	0	0	0	KIDNEY	99	53	0.0290715	0.0280535	0.260466	0.217984	0.0261778	0.0299425	0.0884025	8.53067	8.44226	0.11	8.527	8.417	LIVER	44	44	7.75445e-11	1.39343e-09	0.265995	0.347909	0.0401003	0.0524493
1420357_s_at	Mm.195091.1	NM_011726	Mm.195091	Mm.336117	July 2007 (Mouse Genome Sequencing Consortium and NCBI 37)	chrX:71941362-71950247 (+) // 97.14 // q13.2 /// chrX:70439515-70448267 (+) // 96.43 // q13.1 /// chrX:72157731-72166492 (+) // 94.29 // q13.2 /// chrX:70331633-70340414 (-) // 99.68 // q13.1 /// chrX:70499878-70508784 (-) // 98.25 // q13.1	ENSMUSG00000057836 /// ENSMUSG00000058147 /// ENSMUSG00000073125	22445 /// 22446 /// 574437	NP_001075112 /// NP_001104254 /// NP_035856 /// NP_035857 /// XP_001471641 /// XP_001471720	NM_001081643 /// NM_001110784 /// NM_011726 /// NM_011727 /// XM_001471591 /// XM_001471670	109506 /// 109506 /// 109506	protein_coding	10	chrX	71941362	71950247	X-linked lymphocyte-regulated 3A /// X-linked lymphocyte-regulated 3B /// X-linked lymphocyte-regulated 3C	Xlr3a /// Xlr3b /// Xlr3c	630	0	0	-1	0	0	0	KIDNEY	99	53	0.196587	0.185469	0.371276	0.312679	0.0373146	0.0429497	0.0757591	6.90149	6.82574	0.061	6.889	6.828	LIVER	44	44	0.650809	0.595908	1.14606	0.857408	0.172776	0.129259
1426589_at	Mm.138336.1	BB037935	Mm.138336	Mm.267056	July 2007 (Mouse Genome Sequencing Consortium and NCBI 37)	chrX:72233888-72330244 (-) // 82.78 // q13.2	ENSMUSG00000032750	210710	NP_694713 /// NP_853615	NM_153073 /// NM_181584	2387324	protein_coding	0	chrX	72233888	72330244	growth factor receptor bound protein 2-associated protein 3	Gab3	631	0	0	0	0	0	0	KIDNEY	99	53	0.0200403	0.0223362	0.122883	0.12186	0.0123502	0.0167388	-0.048223	7.66491	7.71313	-0.042	7.668	7.71	LIVER	44	44	0.787267	0.782874	0.171749	0.131744	0.0258921	0.0198612
1438015_at	Mm.24729.2	BG068512	Mm.24729	Mm.291062	July 2007 (Mouse Genome Sequencing Consortium and NCBI 37)	chrX:72341884-72355114 (+) // 88.53 // q13.2	ENSMUSG00000031403	245474	NP_001025478	NM_001030307	1861727	protein_coding	0	chrX	72341884	72355114	dyskeratosis congenita 1, dyskerin homolog (human)	Dkc1	632	0	0	0	0	0	0	KIDNEY	99	53	0.105651	0.147439	0.189317	0.188401	0.0190271	0.0258788	0.0468712	7.20619	7.15932	0.051	7.201	7.15	LIVER	44	44	0.170641	0.151142	0.296962	0.449609	0.0447688	0.0677811
1438016_at	Mm.24729.2	BG068512	Mm.24729	Mm.291062	July 2007 (Mouse Genome Sequencing Consortium and NCBI 37)	chrX:72341884-72355114 (+) // 88.53 // q13.2	ENSMUSG00000031403	245474	NP_001025478	NM_001030307	1861727	protein_coding	0	chrX	72341884	72355114	dyskeratosis congenita 1, dyskerin homolog (human)	Dkc1	633	0	0	0	0	0	0	KIDNEY	99	53	0.0151807	0.0142237	0.222994	0.216658	0.0224117	0.0297603	0.0928239	7.00333	6.91051	0.125	6.999	6.874	LIVER	44	44	0.119985	0.12603	0.288502	0.261683	0.0434934	0.0394501
1441788_s_at	Mm.217121.1	BB779105	Mm.217121	Mm.291062	July 2007 (Mouse Genome Sequencing Consortium and NCBI 37)	chrX:72354684-72355115 (+) // 46.4 // q13.2	ENSMUSG00000031403	245474	NP_001025478	NM_001030307	1861727	protein_coding	0	chrX	72354684	72355115	dyskeratosis congenita 1, dyskerin homolog (human)	Dkc1	634	0	0	0	0	0	0	KIDNEY	99	53	0.0185433	0.00479805	0.250591	0.155638	0.0251853	0.0213785	0.0946122	6.39456	6.29994	0.103	6.39	6.287	LIVER	44	44	0.0178716	0.234356	0.761993	0.797746	0.114875	0.120265
1423243_at	Mm.2814.1	BB373377	Mm.2814	Mm.391267	July 2007 (Mouse Genome Sequencing Consortium and NCBI 37)	chrX:72355071-72376355 (-) // 99.53 // q13.2	ENSMUSG00000031402	17524	NP_032647	NM_008621	---	protein_coding	0	chrX	72355071	72376355	membrane protein, palmitoylated	Mpp1	635	0	0	0	0	0	0	KIDNEY	99	53	0.949134	0.615732	0.222791	0.232606	0.0223913	0.0319509	-0.0196423	6.63213	6.65177	0.011	6.606	6.595	LIVER	44	44	0.0774984	0.183359	0.376115	0.301968	0.0567015	0.0455233
1450919_at	Mm.2814.1	BB373377	Mm.2814	Mm.391267	July 2007 (Mouse Genome Sequencing Consortium and NCBI 37)	chrX:72355071-72376355 (-) // 99.53 // q13.2	ENSMUSG00000031402	17524	NP_032647	NM_008621	105941	protein_coding	0	chrX	72355071	72376355	membrane protein, palmitoylated	Mpp1	636	-1	0	0	0	0	0	KIDNEY	99	53	1.88163e-16	1.70123e-16	0.277598	0.310843	0.0278996	0.0426976	-0.508081	12.5212	13.0293	-0.53	12.518	13.048	LIVER	44	44	0.225881	0.474964	0.351797	0.31475	0.0530354	0.0474503
1443718_at	Mm.48688.1	BE648274	Mm.48688	Mm.266934	July 2007 (Mouse Genome Sequencing Consortium and NCBI 37)	chrX:72415687-72416074 (-) // 57.88 // q13.2	---	---	---	---	---	NA	NA	chrX	72415687	72416074	---	---	637	0	0	0	0	0	0	KIDNEY	99	53	0.183505	0.139994	0.100595	0.0933449	0.0101101	0.0128219	0.0242676	5.76791	5.74364	0.033	5.764	5.731	LIVER	44	44	0.0131533	0.0250072	0.312634	0.415173	0.0471313	0.0625897
1449558_at	Mm.1805.1	NM_007977	Mm.1805	Mm.1805	July 2007 (Mouse Genome Sequencing Consortium and NCBI 37)	chrX:72418057-72625380 (-) // 98.39 // q13.2	ENSMUSG00000031196	14069	NP_001154845 /// NP_001154846 /// NP_032003	NM_001161373 /// NM_001161374 /// NM_007977	88383	protein_coding	NA	chrX	72418057	72625380	coagulation factor VIII	F8	638	0	1	0	0	0	0	KIDNEY	99	53	0.979951	0.88666	0.233886	0.209521	0.0235064	0.02878	0.00530799	7.53495	7.52964	-0.008	7.513	7.521	LIVER	44	44	0.00909508	0.00441872	0.328139	0.241067	0.0494688	0.0363421
1428316_a_at	Mm.24543.2	AI510221	Mm.24543	Mm.126404	July 2007 (Mouse Genome Sequencing Consortium and NCBI 37)	chrX:72632438-72642494 (+) // 74.96 // q13.2	ENSMUSG00000031198	67391	NP_080402	NM_026126	1914641	protein_coding	2	chrX	72632438	72642494	FUN14 domain containing 2	Fundc2	639	-1	0	0	0	0	0	KIDNEY	99	53	0.001022	0.000482692	0.323279	0.281647	0.0324908	0.0386872	-0.181306	10.6965	10.8778	-0.119	10.738	10.857	LIVER	44	44	0.0573581	0.0269898	0.346017	0.304128	0.052164	0.045849
1428317_at	Mm.24543.2	AI510221	Mm.24543	Mm.126404	July 2007 (Mouse Genome Sequencing Consortium and NCBI 37)	chrX:72632438-72642494 (+) // 74.96 // q13.2	---	67391	NP_080402	NM_026126	---	NA	NA	chrX	72632438	72642494	FUN14 domain containing 2	Fundc2	640	-1	0	0	0	0	0	KIDNEY	99	53	0.000116782	0.000613089	0.162522	0.19737	0.0163341	0.0271109	-0.112378	6.76485	6.87723	-0.102	6.751	6.853	LIVER	44	44	0.20722	0.133891	0.162696	0.118133	0.0245273	0.0178092
1460434_at	Mm.24543.2	AI510221	Mm.24543	Mm.126404	July 2007 (Mouse Genome Sequencing Consortium and NCBI 37)	chrX:72632438-72642494 (+) // 74.96 // q13.2	ENSMUSG00000031198	67391	NP_080402	NM_026126	---	protein_coding	2	chrX	72632438	72642494	FUN14 domain containing 2	Fundc2	641	-1	0	0	0	0	0	KIDNEY	99	53	0.00024339	0.0015387	0.302054	0.300851	0.0303576	0.041325	-0.166705	8.73646	8.90317	-0.176	8.72	8.896	LIVER	44	44	0.178625	0.226041	0.191957	0.206921	0.0289385	0.0311945
1442882_at	Mm.101910.1	BB315069	Mm.101910	Mm.101910	July 2007 (Mouse Genome Sequencing Consortium and NCBI 37)	chrX:72644391-72645219 (-) // 94.21 // q13.2	---	---	---	---	---	NA	NA	chrX	72644391	72645219	---	---	642	0	0	0	0	0	0	KIDNEY	99	53	0.751214	0.732624	0.120372	0.0922662	0.0120978	0.0126737	0.00599848	6.65926	6.65326	-0.011	6.648	6.659	LIVER	44	44	0.198316	0.297322	0.138488	0.15829	0.0208778	0.0238631
1455710_x_at	Mm.16366.3	AI528732	Mm.16366	Mm.16366	July 2007 (Mouse Genome Sequencing Consortium and NCBI 37)	chrX:72650114-72661549 (-) // 99.53 // q13.2	ENSMUSG00000031200	17763	NP_001034462 /// NP_034969	NM_001039373 /// NM_010839	102699	protein_coding	2	chrX	72650114	72661549	mature T-cell proliferation 1	Mtcp1	643	-1	0	0	0	0	0	KIDNEY	99	53	7.21254e-08	2.48793e-08	0.178198	0.192092	0.0179095	0.0263859	-0.193095	7.79613	7.98923	-0.171	7.798	7.969	LIVER	44	44	0.173272	0.16409	0.200016	0.18524	0.0301535	0.027926
1449897_a_at	Mm.16366.1	NM_010839	Mm.16366	Mm.16366	July 2007 (Mouse Genome Sequencing Consortium and NCBI 37)	chrX:72650189-72661935 (-) // 98.26 // q13.2	ENSMUSG00000031200	17763	NP_001034462 /// NP_034969	NM_001039373 /// NM_010839	102699	protein_coding	2	chrX	72650189	72661935	mature T-cell proliferation 1	Mtcp1	644	-1	0	0	1	0	0	KIDNEY	99	53	4.71646e-05	3.45763e-05	0.279601	0.211527	0.0281009	0.0290555	-0.173271	8.6349	8.80817	-0.147	8.661	8.808	LIVER	44	44	0.285094	0.492749	0.300755	0.240129	0.0453406	0.0362009
1425755_at	Mm.16366.2	U32332	Mm.16366	Mm.16366	July 2007 (Mouse Genome Sequencing Consortium and NCBI 37)	chrX:72655782-72661882 (-) // 72.31 // q13.2	ENSMUSG00000031200	17763	NP_001034462 /// NP_034969	NM_001039373 /// NM_010839	102699	protein_coding	2	chrX	72655782	72661882	mature T-cell proliferation 1	Mtcp1	645	0	0	0	0	0	0	KIDNEY	99	53	0.296525	0.400707	0.127957	0.102625	0.0128602	0.0140967	-0.016089	6.43508	6.45117	-0.019	6.424	6.443	LIVER	44	44	0.800074	0.843883	0.1641	0.206846	0.024739	0.0311833
1456207_at	Mm.124429.1	BB405150	Mm.124429	Mm.16366	July 2007 (Mouse Genome Sequencing Consortium and NCBI 37)	chrX:72657786-72659365 (-) // 82.82 // q13.2	ENSMUSG00000031200	17763	NP_001034462 /// NP_034969	NM_001039373 /// NM_010839	102699	protein_coding	2	chrX	72657786	72659365	mature T-cell proliferation 1	Mtcp1	646	0	0	0	0	0	0	KIDNEY	99	53	0.0987565	0.237379	0.166933	0.183542	0.0167774	0.0252115	-0.0360021	6.03211	6.06811	-0.05	5.981	6.031	LIVER	44	44	0.296533	0.442583	0.186588	0.191468	0.0281293	0.0288648
1426605_at	Mm.30557.9	AI462244	Mm.30557	Mm.226957	July 2007 (Mouse Genome Sequencing Consortium and NCBI 37)	chrX:72662036-72696552 (+) // 49.85 // q13.2	ENSMUSG00000031201	210766	NP_001159929 /// NP_001159931 /// NP_666068	NM_001166457 /// NM_001166459 /// NM_145956	2389572	protein_coding	1	chrX	72662036	72696552	BRCA1/BRCA2-containing complex, subunit 3	Brcc3	647	-1	0	0	0	0	0	KIDNEY	99	53	5.70057e-07	2.32681e-07	0.131419	0.135921	0.0132081	0.0186702	-0.126682	5.90053	6.02721	-0.118	5.903	6.021	LIVER	44	44	0.201253	0.0938141	0.122159	0.16723	0.0184162	0.0252109
1452128_a_at	Mm.30557.9	AI462244	Mm.30557	Mm.226957	July 2007 (Mouse Genome Sequencing Consortium and NCBI 37)	chrX:72662036-72696552 (+) // 49.85 // q13.2	ENSMUSG00000031201	210766	NP_001159929 /// NP_001159931 /// NP_666068	NM_001166457 /// NM_001166459 /// NM_145956	2389572	protein_coding	1	chrX	72662036	72696552	BRCA1/BRCA2-containing complex, subunit 3	Brcc3	648	-1	0	0	0	0	0	KIDNEY	99	53	2.78682e-06	9.99392e-06	0.217291	0.225788	0.0218385	0.0310143	-0.176282	10.2973	10.4736	-0.197	10.32	10.517	LIVER	44	44	0.427351	0.887309	0.396556	0.243514	0.0597831	0.0367111
1456141_x_at	Mm.132497.1	BB751098	Mm.132497	Mm.226957	July 2007 (Mouse Genome Sequencing Consortium and NCBI 37)	chrX:72697746-72698170 (+) // 82.55 // q13.2	ENSMUSG00000031201	210766	NP_001159929 /// NP_001159931 /// NP_666068	NM_001166457 /// NM_001166459 /// NM_145956	2389572	protein_coding	1	chrX	72697746	72698170	BRCA1/BRCA2-containing complex, subunit 3	Brcc3	649	0	0	0	0	0	0	KIDNEY	99	53	0.0306759	0.0154082	0.227988	0.329082	0.0229137	0.0452029	-0.125488	5.91061	6.03609	-0.069	5.859	5.928	LIVER	44	44	0.371467	0.565762	0.288646	0.352295	0.043515	0.0531105
1447778_x_at	Mm.71771.1	BB044157	Mm.71771	Mm.226957	July 2007 (Mouse Genome Sequencing Consortium and NCBI 37)	chrX:72697910-72698164 (+) // 75.98 // q13.2	ENSMUSG00000031201	210766	NP_001159929 /// NP_001159931 /// NP_666068	NM_001166457 /// NM_001166459 /// NM_145956	2389572	protein_coding	1	chrX	72697910	72698164	BRCA1/BRCA2-containing complex, subunit 3	Brcc3	650	-1	0	0	0	0	0	KIDNEY	99	53	0.000199711	0.000210756	0.280816	0.359955	0.028223	0.0494437	-0.220307	9.3952	9.61551	-0.128	9.429	9.557	LIVER	44	44	0.0443595	0.0450891	0.224617	0.186862	0.0338622	0.0281705
1437553_at	Mm.30557.16	AV296359	Mm.30557	Mm.226957	July 2007 (Mouse Genome Sequencing Consortium and NCBI 37)	chrX:72698339-72699357 (+) // 36.4 // q13.2	ENSMUSG00000031201	210766	NP_001159929 /// NP_001159931 /// NP_666068	NM_001166457 /// NM_001166459 /// NM_145956	2389572	protein_coding	1	chrX	72698339	72699357	BRCA1/BRCA2-containing complex, subunit 3	Brcc3	651	-1	-1	0	0	0	0	KIDNEY	99	53	0.000587862	0.00196257	0.124937	0.16881	0.0125566	0.0231878	-0.0843099	6.36888	6.45319	-0.092	6.376	6.468	LIVER	44	44	0.00413532	0.0110481	0.180049	0.173741	0.0271434	0.0261924
1421750_a_at	Mm.8294.1	NM_011692	Mm.8294	Mm.8294	July 2007 (Mouse Genome Sequencing Consortium and NCBI 37)	chrX:72759691-72780262 (+) // 97.45 // q13.2	ENSMUSG00000031197	22327	NP_035822	NM_011692	1333804	protein_coding	0	chrX	72759691	72780262	von Hippel-Lindau binding protein 1	Vbp1	652	0	1	0	0	0	0	KIDNEY	99	53	0.709077	0.66114	0.283161	0.266733	0.0284588	0.0366385	0.0203899	11.2653	11.2449	0.019	11.263	11.244	LIVER	44	44	0.00049901	0.00547154	0.73115	0.544272	0.110225	0.082052
1435014_at	Mm.45148.1	AV162168	Mm.45148	Mm.45148	July 2007 (Mouse Genome Sequencing Consortium and NCBI 37)	chrX:72817383-72818632 (-) // 100.0 // q13.2	ENSMUSG00000031202	67790	NP_780331	NM_175122	1915040	protein_coding	0	chrX	72817383	72818632	RAB39B, member RAS oncogene family	Rab39b	653	0	0	0	0	0	0	KIDNEY	99	53	0.20891	0.144224	0.0940062	0.0830256	0.00944798	0.0114044	0.0217698	5.90566	5.88389	0.02	5.907	5.887	LIVER	44	44	0.49303	0.518172	0.107312	0.119409	0.0161779	0.0180016
1453246_at	Mm.103532.1	AK020665	Mm.103532	Mm.45148	July 2007 (Mouse Genome Sequencing Consortium and NCBI 37)	chrX:72819485-72823583 (-) // 99.32 // q13.2	ENSMUSG00000031202	67790	NP_780331	NM_175122	1915040	protein_coding	0	chrX	72819485	72823583	RAB39B, member RAS oncogene family	Rab39b	654	0	0	0	0	0	0	KIDNEY	99	53	0.172917	0.136184	0.144501	0.144622	0.0145229	0.0198654	0.0369493	7.63123	7.59428	0.033	7.635	7.602	LIVER	44	44	0.353885	0.201998	0.242423	0.173814	0.0365466	0.0262035
1453417_at	Mm.162493.1	AV282929	Mm.162493	---	July 2007 (Mouse Genome Sequencing Consortium and NCBI 37)	chrX:72971705-73000936 (-) // 72.21 // q13.2 /// chrX:72987152-73005802 (-) // 35.46 // q13.2 /// chrX:72976356-72987386 (-) // 35.4 // q13.2 /// chrX:72981429-72992247 (-) // 35.4 // q13.2	ENSMUSG00000087396	74396	---	NR_029443	1921646	lincRNA	NA	chrX	72971705	73000936	RIKEN cDNA 4933407K13 gene	4933407K13Rik	655	0	0	0	0	0	0	KIDNEY	99	53	0.690461	0.788629	0.101559	0.144117	0.0102071	0.019796	0.00599104	5.98929	5.9833	0.005	5.994	5.989	LIVER	44	44	0.0166689	0.0490673	0.169121	0.175978	0.0254959	0.0265297
1458776_at	Mm.173201.1	BG070162	---	---	July 2007 (Mouse Genome Sequencing Consortium and NCBI 37)	chrX:73023656-73024585 (-) // 63.18 // q13.2	---	---	---	---	---	NA	NA	chrX	73023656	73024585	---	---	656	0	-1	0	0	0	0	KIDNEY	99	53	0.0139326	0.0104733	0.193708	0.171314	0.0194683	0.0235318	-0.0794475	7.22908	7.30853	-0.066	7.225	7.291	LIVER	44	44	0.000280693	0.000303739	0.163784	0.119968	0.0246913	0.0180859
1423725_at	Mm.28777.1	BC005459	Mm.28777	Mm.28777	July 2007 (Mouse Genome Sequencing Consortium and NCBI 37)	chrX:73030998-73119885 (-) // 97.5 // q13.2	ENSMUSG00000016382	102866	NP_001159925 /// NP_001159926 /// NP_663604	NM_001166453 /// NM_001166454 /// NM_145629	104807	protein_coding	0	chrX	73030998	73119885	plastin 3 (T-isoform)	Pls3	657	1	0	0	0	0	0	KIDNEY	99	53	4.68721e-15	2.21529e-17	0.28198	0.284467	0.0283401	0.0390745	0.49166	11.335	10.8433	0.542	11.328	10.786	LIVER	44	44	0.0848495	0.0731677	0.427599	0.394263	0.0644629	0.0594374
1441661_at	Mm.12341.1	AU016721	---	---	July 2007 (Mouse Genome Sequencing Consortium and NCBI 37)	chrX:73352116-73352712 (-) // 19.63 // q13.2	---	---	---	---	---	NA	NA	chrX	73352116	73352712	---	---	658	0	0	0	0	0	0	KIDNEY	99	53	0.378025	0.163277	0.0819287	0.0801443	0.00823415	0.0110087	0.0192967	5.77464	5.75534	0.007	5.759	5.752	LIVER	44	44	0.0863847	0.0764963	0.110339	0.101849	0.0166342	0.0153543
1422423_at	Mm.57151.1	NM_020281	Mm.57151	Mm.377099	July 2007 (Mouse Genome Sequencing Consortium and NCBI 37)	chrX:73592732-73592975 (+) // 100.0 // q13.2	ENSMUSG00000083333	17143	XP_001481356 /// XP_001481357	XM_001481306 /// XM_001481307	1333836	pseudogene	NA	chrX	73592732	73592975	melanoma antigen, family A, 7	Magea7	659	0	-1	0	0	0	0	KIDNEY	99	53	0.158755	0.133495	0.20601	0.16605	0.0207048	0.0228088	-0.0465186	9.37058	9.41709	-0.024	9.362	9.386	LIVER	44	44	7.91522e-05	0.00134798	0.218166	0.268357	0.0328898	0.0404563
1431639_at	Mm.107996.1	AK015525	Mm.107996	Mm.107996	July 2007 (Mouse Genome Sequencing Consortium and NCBI 37)	chrX:73827948-73848263 (-) // 99.8 // q13.2	ENSMUSG00000079525	74987	XP_135954 /// XP_915527	XM_135954 /// XM_910434	1922237	protein_coding	10	chrX	73827948	73848263	RIKEN cDNA 4930468A15 gene	4930468A15Rik	660	0	0	0	0	0	0	KIDNEY	99	53	0.762977	0.781525	0.122395	0.121415	0.0123012	0.0166777	0.00576177	6.38054	6.37477	-0.003	6.37	6.373	LIVER	44	44	0.917342	0.719841	0.125209	0.135279	0.0188759	0.020394
1432721_at	Mm.159659.1	AV314786	Mm.159659	---	July 2007 (Mouse Genome Sequencing Consortium and NCBI 37)	chrX:74587668-74588827 (-) // 32.0 // q13.3	---	76043	---	---	1923293	NA	NA	chrX	74587668	74588827	RIKEN cDNA 5830424K16 gene	5830424K16Rik	661	0	0	0	0	0	0	KIDNEY	99	53	0.35245	0.704936	0.217268	0.258901	0.0218363	0.0355628	-0.0158517	6.63096	6.64681	-0.042	6.622	6.664	LIVER	44	44	0.122001	0.177634	0.122466	0.162814	0.0184625	0.0245451
1434643_at	Mm.21158.2	BF682509	Mm.21158	Mm.258476	July 2007 (Mouse Genome Sequencing Consortium and NCBI 37)	chrX:74756361-74908324 (+) // 96.98 // q13.3	ENSMUSG00000025246	21372	NP_065626	NM_020601	1336172	protein_coding	0	chrX	74756361	74908324	transducin (beta)-like 1 X-linked	Tbl1x	662	0	0	0	0	0	0	KIDNEY	99	53	0.0376981	0.0258729	0.341405	0.328522	0.0343125	0.0451259	-0.128045	9.25731	9.38536	-0.159	9.252	9.411	LIVER	44	44	0.586385	0.697499	0.445675	0.485514	0.067188	0.073194
1434644_at	Mm.21158.2	BF682509	Mm.21158	Mm.258476	July 2007 (Mouse Genome Sequencing Consortium and NCBI 37)	chrX:74756361-74908324 (+) // 96.98 // q13.3	ENSMUSG00000025246	21372	NP_065626	NM_020601	1336172	protein_coding	0	chrX	74756361	74908324	transducin (beta)-like 1 X-linked	Tbl1x	663	-1	0	0	0	0	0	KIDNEY	99	53	0.00373501	0.00377083	0.279786	0.25679	0.0281195	0.0352728	-0.1334	7.06109	7.19449	-0.121	7.024	7.145	LIVER	44	44	0.904176	0.632003	0.30988	0.353166	0.0467162	0.0532418
1455042_at	Mm.21158.2	BF682509	Mm.21158	Mm.258476	July 2007 (Mouse Genome Sequencing Consortium and NCBI 37)	chrX:74756361-74908324 (+) // 96.98 // q13.3	ENSMUSG00000025246	21372	NP_065626	NM_020601	---	protein_coding	0	chrX	74756361	74908324	transducin (beta)-like 1 X-linked	Tbl1x	664	-1	0	0	0	0	0	KIDNEY	99	53	0.0017039	0.000550504	0.232383	0.213131	0.0233554	0.0292758	-0.133134	11.3003	11.4334	-0.097	11.328	11.425	LIVER	44	44	0.990064	0.836384	0.218265	0.285587	0.0329047	0.0430538
1441435_at	Mm.105037.1	BG075809	---	---	July 2007 (Mouse Genome Sequencing Consortium and NCBI 37)	chrX:74763455-74764167 (+) // 58.31 // q13.3	---	---	---	---	---	NA	NA	chrX	74763455	74764167	---	---	665	1	0	-1	0	0	0	KIDNEY	99	53	0.00911214	0.0498453	0.2512	0.207551	0.0252466	0.0285093	0.07542	7.55165	7.47623	0.084	7.564	7.48	LIVER	44	44	0.252565	0.556859	0.228302	0.185062	0.0344178	0.0278991
1446345_at	Mm.133253.1	BB075868	Mm.133253	Mm.444615	July 2007 (Mouse Genome Sequencing Consortium and NCBI 37)	chrX:74766865-74767537 (+) // 46.5 // q13.3	---	---	---	---	---	NA	NA	chrX	74766865	74767537	---	---	666	1	0	0	0	0	0	KIDNEY	99	53	0.00417103	0.00539444	0.153027	0.149413	0.0153798	0.0205234	0.0728245	6.65648	6.58366	0.085	6.66	6.575	LIVER	44	44	0.0159068	0.0314347	0.186986	0.215414	0.0281891	0.0324749
1446736_at	Mm.217583.1	BM198618	---	---	July 2007 (Mouse Genome Sequencing Consortium and NCBI 37)	chrX:74801980-74802601 (+) // 51.13 // q13.3	---	---	---	---	---	NA	NA	chrX	74801980	74802601	---	---	667	0	0	0	0	0	0	KIDNEY	99	53	0.353444	0.591737	0.116314	0.0983742	0.01169	0.0135127	-0.00960797	6.17722	6.18683	-0.036	6.166	6.202	LIVER	44	44	0.519646	0.940454	0.201875	0.169479	0.0304337	0.02555
1424286_at	Mm.106185.1	BC006875	Mm.106185	Mm.290338	July 2007 (Mouse Genome Sequencing Consortium and NCBI 37)	chrX:75006310-75041319 (-) // 89.84 // q13.3	---	19108	NP_058675	NM_016979	1309999	NA	NA	chrX	75006310	75041319	protein kinase, X-linked	Prkx	668	0	0	0	1	0	0	KIDNEY	99	53	0.0200414	0.0119886	0.272824	0.228274	0.0274198	0.0313558	0.106224	9.10139	8.99517	0.133	9.12	8.987	LIVER	44	44	0.498294	0.286849	0.313323	0.168845	0.0472353	0.0254543
1424287_at	Mm.106185.1	BC006875	Mm.106185	Mm.290338	July 2007 (Mouse Genome Sequencing Consortium and NCBI 37)	chrX:75006310-75041319 (-) // 89.84 // q13.3	ENSMUSG00000035725	19108	NP_058675	NM_016979	1309999	protein_coding	0	chrX	75006310	75041319	protein kinase, X-linked	Prkx	669	0	0	0	0	0	0	KIDNEY	99	53	0.266319	0.197236	0.110753	0.0905796	0.0111311	0.0124421	-0.0216415	6.392	6.41364	-0.019	6.39	6.409	LIVER	44	44	0.530494	0.592793	0.216709	0.252532	0.0326701	0.0380707
1451299_at	Mm.106185.1	BC006875	Mm.106185	Mm.290338	July 2007 (Mouse Genome Sequencing Consortium and NCBI 37)	chrX:75006310-75041319 (-) // 89.84 // q13.3	ENSMUSG00000035725	19108	NP_058675	NM_016979	1309999	protein_coding	0	chrX	75006310	75041319	protein kinase, X-linked	Prkx	670	0	0	0	0	0	0	KIDNEY	99	53	0.757091	0.973728	0.20667	0.223291	0.0207711	0.0306714	-0.00122298	8.01391	8.01513	-0.03	8.03	8.06	LIVER	44	44	0.016284	0.0313276	0.183462	0.185516	0.027658	0.0279676
1449320_at	Mm.8034.1	NM_017471	Mm.8034	Mm.8034	July 2007 (Mouse Genome Sequencing Consortium and NCBI 37)	chrX:75083237-75098839 (-) // 96.54 // q13.3	ENSMUSG00000000003	54192	NP_059499	NM_017471	1860484	protein_coding	10	chrX	75083237	75098839	probasin	Pbsn	671	0	0	0	0	0	0	KIDNEY	99	53	0.716276	0.863511	0.0923484	0.0726054	0.00928137	0.00997312	-0.00234667	5.85046	5.85281	0	5.837	5.837	LIVER	44	44	0.437114	0.578647	0.124155	0.151349	0.0187171	0.0228168
1430518_at	Mm.79600.1	AK017258	Mm.79600	Mm.34695	July 2007 (Mouse Genome Sequencing Consortium and NCBI 37)	chrX:75233629-75238908 (+) // 99.88 // q13.3 /// chrX:75110096-75115372 (+) // 99.0 // q13.3 /// chrX:75165122-75170384 (-) // 98.88 // q13.3	ENSMUSG00000044121	71351	NP_082044	NM_027768	---	protein_coding	11	chrX	75233629	75238908	RIKEN cDNA 5430402E10 gene	5430402E10Rik	672	0	0	0	0	0	0	KIDNEY	99	53	0.306478	0.429092	0.141466	0.153921	0.0142179	0.0211427	-0.0202302	6.26866	6.28889	-0.029	6.263	6.292	LIVER	44	44	0.432216	0.664236	0.146386	0.145335	0.0220685	0.0219101
1453644_at	Mm.56921.1	AK017455	Mm.56921	Mm.430771	July 2007 (Mouse Genome Sequencing Consortium and NCBI 37)	chrX:75330843-75336713 (-) // 99.87 // q13.3	ENSMUSG00000067684	18249	NP_032780	NM_008754	1277949	protein_coding	11	chrX	75330843	75336713	odorant binding protein Ia	Obp1a	673	0	0	0	0	0	0	KIDNEY	99	53	0.339586	0.741244	0.120759	0.125841	0.0121368	0.0172857	-0.00699314	6.18182	6.18881	-0.042	6.163	6.205	LIVER	44	44	0.18688	0.212702	0.123901	0.155128	0.0186787	0.0233865
1449597_at	Mm.157929.1	BE647313	Mm.157929	---	July 2007 (Mouse Genome Sequencing Consortium and NCBI 37)	chrX:75433840-75437633 (+) // 97.63 // q13.3 /// chrX:75485800-75489569 (-) // 98.91 // q13.3	ENSMUSG00000067679 /// ENSMUSG00000079519	236874	NP_001119793 /// XP_135951	NM_001126321 /// XM_135951	---	protein_coding	10	chrX	75485800	75489569	predicted gene 14743	Gm14743	674	0	0	0	0	0	0	KIDNEY	99	53	0.254844	0.452884	0.0888961	0.0900308	0.00893439	0.0123667	-0.0114944	5.88466	5.89615	-0.013	5.888	5.901	LIVER	44	44	0.398826	0.41587	0.14808	0.121804	0.0223239	0.0183627
1454100_at	Mm.159364.1	AK015598	Mm.159364	Mm.159364	July 2007 (Mouse Genome Sequencing Consortium and NCBI 37)	chrX:75614981-75616467 (+) // 99.19 // q13.3	ENSMUSG00000035651	74910	NP_001171437 /// XP_135942 /// XP_916081	NM_001177966 /// XM_135942 /// XM_910988	1922160	protein_coding	10	chrX	75614981	75616467	RIKEN cDNA 4930480E11 gene	4930480E11Rik	675	0	0	0	0	0	0	KIDNEY	99	53	0.508515	0.279674	0.09924	0.0908052	0.009974	0.0124731	0.0173469	6.23425	6.21691	0	6.223	6.223	LIVER	44	44	0.417714	0.228446	0.110847	0.124434	0.0167109	0.0187591
1455724_at	Mm.46993.1	BM230193	Mm.46993	Mm.211712	July 2007 (Mouse Genome Sequencing Consortium and NCBI 37)	chrX:75694953-75696134 (-) // 78.2 // q13.3	ENSMUSG00000047996	546336	NP_001157747 /// NP_081598 /// XP_621045 /// XP_905618 /// XP_905621 /// XP_926310 /// XP_926323 /// XP_926335	NM_001164275 /// NM_027322 /// XM_621045 /// XM_900525 /// XM_900528 /// XM_921217 /// XM_921230 /// XM_921242	---	protein_coding	0	chrX	75694953	75696134	proline rich Gla (G-carboxyglutamic acid) 1	Prrg1	676	1	1	0	0	0	0	KIDNEY	99	53	9.38761e-09	4.24389e-10	0.252055	0.143065	0.0253325	0.0196514	0.214413	6.88911	6.6747	0.169	6.846	6.677	LIVER	44	44	0.0043677	0.00298568	0.14705	0.165957	0.0221686	0.025019
1431484_at	Mm.75413.1	AK008151	Mm.75413	Mm.211712	July 2007 (Mouse Genome Sequencing Consortium and NCBI 37)	chrX:75715282-75829194 (-) // 88.83 // q13.3	ENSMUSG00000047996 /// ENSMUSG00000079518	546336	NP_001157747 /// NP_081598 /// XP_621045 /// XP_905618 /// XP_905621 /// XP_926310 /// XP_926323 /// XP_926335	NM_001164275 /// NM_027322 /// XM_621045 /// XM_900525 /// XM_900528 /// XM_921217 /// XM_921230 /// XM_921242	1917364	protein_coding	0	chrX	75715282	75829194	proline rich Gla (G-carboxyglutamic acid) 1	Prrg1	677	0	-1	0	0	0	0	KIDNEY	99	53	0.175988	0.176088	0.174916	0.16545	0.0175798	0.0227262	-0.0391195	8.49933	8.53845	-0.036	8.502	8.538	LIVER	44	44	0.00513671	0.00433037	0.252168	0.217692	0.0380158	0.0328183
1441441_at	Mm.207169.1	BB039188	Mm.207169	Mm.211712	July 2007 (Mouse Genome Sequencing Consortium and NCBI 37)	chrX:75726068-75726949 (-) // 88.03 // q13.3	ENSMUSG00000047996	546336	NP_001157747 /// NP_081598 /// XP_621045 /// XP_905618 /// XP_905621 /// XP_926310 /// XP_926323 /// XP_926335	NM_001164275 /// NM_027322 /// XM_621045 /// XM_900525 /// XM_900528 /// XM_921217 /// XM_921230 /// XM_921242	1917364	protein_coding	0	chrX	75726068	75726949	proline rich Gla (G-carboxyglutamic acid) 1	Prrg1	678	0	0	0	0	0	0	KIDNEY	99	53	0.184788	0.163728	0.159693	0.126759	0.0160498	0.0174117	0.0331679	6.80183	6.76866	0.035	6.779	6.744	LIVER	44	44	0.825846	0.683432	0.202411	0.159161	0.0305146	0.0239945
1445714_at	Mm.125803.1	BB343145	Mm.125803	---	July 2007 (Mouse Genome Sequencing Consortium and NCBI 37)	chrX:75819872-75821347 (-) // 32.63 // q13.3	---	320668	---	---	2444497	NA	NA	chrX	75819872	75821347	RIKEN cDNA B930042K01 gene	B930042K01Rik	679	-1	0	0	0	0	0	KIDNEY	99	53	0.00652854	0.00276267	0.0971701	0.105245	0.00976597	0.0144565	-0.0535554	6.37016	6.42372	-0.023	6.376	6.399	LIVER	44	44	0.546976	0.509641	0.177309	0.162361	0.0267303	0.0244768
1431445_at	Mm.66681.1	AV266586	Mm.66681	Mm.66681	July 2007 (Mouse Genome Sequencing Consortium and NCBI 37)	chrX:75983101-75984749 (+) // 97.99 // q13.3	ENSMUSG00000078315	70864	NP_001158211 /// XP_135940 /// XP_986088	NM_001164739 /// XM_135940 /// XM_980994	1918114	pseudogene	5	chrX	75983101	75984749	family with sequence similarity 47, member A	Fam47a	680	0	0	0	0	0	0	KIDNEY	99	53	0.186704	0.184219	0.0762782	0.0676582	0.00766625	0.00929357	-0.0160919	6.03932	6.05542	-0.016	6.044	6.06	LIVER	44	44	0.189693	0.683768	0.17887	0.110224	0.0269657	0.0166168
1446035_at	Mm.174031.1	BG071857	Mm.174031	Mm.459420	July 2007 (Mouse Genome Sequencing Consortium and NCBI 37)	chrX:76755524-76756260 (+) // 100.0 // q21.1	---	636104	NP_001092777 /// XP_001476336 /// XP_001476891	NM_001099307 /// XM_001476286 /// XM_001476841	3645063	NA	NA	chrX	76755524	76756260	Predicted gene 7173	Gm7173	681	0	0	0	0	0	0	KIDNEY	99	53	0.211004	0.240899	0.0840842	0.0703517	0.00845078	0.00966354	-0.0151277	5.95549	5.97062	-0.017	5.953	5.97	LIVER	44	44	0.574993	0.284889	0.195454	0.122633	0.0294658	0.0184876
1429701_at	Mm.31992.1	AK010362	Mm.31992	Mm.379207	July 2007 (Mouse Genome Sequencing Consortium and NCBI 37)	chr6:60719512-60721141 (-) // 87.62 // p11.1 /// chrX:76868571-76916774 (-) // 90.42 // q21.1 /// chrX:140989298-140991135 (-) // 92.57 // q27.2	ENSMUSG00000046942	71967	NP_001107206 /// NP_082301 /// XP_001474962 /// XP_135953 /// XP_898132	NM_001113734 /// NM_028025 /// XM_001474912 /// XM_135953 /// XM_893039	1919217	protein_coding	5	chrX	76868571	76916774	melanoma antigen family B, 16	Mageb16	682	0	0	0	0	0	0	KIDNEY	99	53	0.773312	0.670571	0.0771192	0.0614877	0.00775077	0.00844598	0.00488736	5.80215	5.79726	-0.003	5.805	5.808	LIVER	44	44	0.162925	0.21918	0.165692	0.194791	0.024979	0.0293659
1420514_at	Mm.154610.1	NM_138751	Mm.154610	Mm.297197	July 2007 (Mouse Genome Sequencing Consortium and NCBI 37)	chrX:78316031-78343314 (+) // 95.96 // q21.1	ENSMUSG00000025666	192216	NP_620090 /// NP_786965	NM_138751 /// NM_175771	---	protein_coding	0	chrX	78316031	78343314	transmembrane protein 47	Tmem47	683	1	1	0	0	0	0	KIDNEY	99	53	9.93696e-09	2.26335e-09	0.211548	0.127834	0.0212614	0.0175594	0.17565	6.32312	6.14747	0.139	6.275	6.136	LIVER	44	44	0.000148441	0.00166477	0.313472	0.473464	0.0472576	0.0713774
1449885_at	Mm.154610.1	NM_138751	Mm.154610	Mm.297197	July 2007 (Mouse Genome Sequencing Consortium and NCBI 37)	chrX:78316031-78343314 (+) // 95.96 // q21.1	ENSMUSG00000025666	192216	NP_620090 /// NP_786965	NM_138751 /// NM_175771	2177570	protein_coding	0	chrX	78316031	78343314	transmembrane protein 47	Tmem47	684	0	1	0	0	0	0	KIDNEY	99	53	0.687613	0.643238	0.1544	0.179627	0.0155178	0.0246736	-0.0135445	6.50804	6.52158	-0.028	6.483	6.511	LIVER	44	44	0.00191727	0.00121533	0.168284	0.227448	0.0253698	0.0342891
1446150_at	Mm.209267.1	BB373481	Mm.209267	Mm.417639	July 2007 (Mouse Genome Sequencing Consortium and NCBI 37)	chrX:78334031-78334729 (+) // 100.0 // q21.1	---	---	---	---	---	NA	NA	chrX	78334031	78334729	---	---	685	0	0	0	0	0	0	KIDNEY	99	53	0.6524	0.717426	0.099582	0.112673	0.0100084	0.0154769	0.00668992	6.51616	6.50947	-0.003	6.499	6.502	LIVER	44	44	0.451995	0.817785	0.223023	0.262441	0.0336221	0.0395645
1417307_at	Mm.742.1	NM_007868	Mm.742	Mm.275608	July 2007 (Mouse Genome Sequencing Consortium and NCBI 37)	chrX:80194208-82450389 (+) // 98.17 // q21.1	ENSMUSG00000045103	13405	NP_031894	NM_007868	94909	protein_coding	NA	chrX	80194208	82450389	dystrophin, muscular dystrophy	Dmd	686	1	1	0	0	0	0	KIDNEY	99	53	2.55671e-08	1.55287e-09	0.26895	0.211188	0.0270305	0.0290089	0.257865	7.83396	7.57609	0.214	7.813	7.599	LIVER	44	44	0.000436813	0.000143607	0.36634	0.374389	0.0552278	0.0564413
1448665_at	Mm.742.1	NM_007868	Mm.742	Mm.275608	July 2007 (Mouse Genome Sequencing Consortium and NCBI 37)	chrX:80194208-82450389 (+) // 98.17 // q21.1	ENSMUSG00000045103	13405	NP_031894	NM_007868	94909	protein_coding	NA	chrX	80194208	82450389	dystrophin, muscular dystrophy	Dmd	687	1	1	0	0	0	0	KIDNEY	99	53	5.15581e-06	8.97471e-07	0.373877	0.249153	0.0375761	0.0342239	0.26112	7.05525	6.79413	0.257	6.984	6.727	LIVER	44	44	0.000252925	0.00779544	0.815298	0.806823	0.122911	0.121633
1442715_at	Mm.131976.1	BB310819	Mm.131976	Mm.411941	July 2007 (Mouse Genome Sequencing Consortium and NCBI 37)	chrX:80208313-80208881 (+) // 46.03 // q21.1	---	---	---	---	---	NA	NA	chrX	80208313	80208881	---	---	688	0	0	0	0	0	0	KIDNEY	99	53	0.918392	0.93213	0.1024	0.0861193	0.0102916	0.0118294	0.0013381	5.87026	5.86892	0.01	5.861	5.851	LIVER	44	44	0.0279767	0.0693521	0.153678	0.153644	0.0231678	0.0231628
1420552_s_at	Mm.143832.1	NM_021898	Mm.143832	Mm.383210	July 2007 (Mouse Genome Sequencing Consortium and NCBI 37)	chrX:80732013-80733263 (-) // 82.93 // q21.1	ENSMUSG00000035522	60600	---	XR_035356	1194903	protein_coding	10	chrX	80732013	80733263	testis specific gene A8	Tsga8	689	0	0	0	0	0	0	KIDNEY	99	53	0.0124347	0.00791691	0.165629	0.175803	0.0166464	0.0241484	-0.0794694	8.04561	8.12508	-0.089	8.052	8.141	LIVER	44	44	0.0927485	0.188514	0.172168	0.157202	0.0259553	0.0236991
1443315_at	Mm.209667.1	BB515094	Mm.209667	Mm.275608	July 2007 (Mouse Genome Sequencing Consortium and NCBI 37)	chrX:80737436-80738080 (+) // 99.84 // q21.1	ENSMUSG00000045103	13405	NP_031894	NM_007868	---	protein_coding	NA	chrX	80737436	80738080	dystrophin, muscular dystrophy	Dmd	690	-1	0	0	0	0	0	KIDNEY	99	53	0.000450234	0.00144794	0.0867231	0.0884378	0.008716	0.0121479	-0.048918	6.15638	6.2053	-0.045	6.164	6.209	LIVER	44	44	0.586385	0.428774	0.129726	0.126344	0.0195569	0.0190471
1446156_at	Mm.136111.1	BB148868	Mm.136111	Mm.403437	July 2007 (Mouse Genome Sequencing Consortium and NCBI 37)	chrX:81278023-81278717 (+) // 85.88 // q21.1	---	---	---	---	---	NA	NA	chrX	81278023	81278717	---	---	691	0	0	0	0	0	0	KIDNEY	99	53	0.56064	0.471018	0.0933154	0.104501	0.00937855	0.0143543	-0.0124084	5.9481	5.96051	-0.017	5.943	5.96	LIVER	44	44	0.858321	0.540221	0.179561	0.143588	0.0270699	0.0216466
1430320_at	Mm.742.2	AK013510	Mm.742	Mm.275608	July 2007 (Mouse Genome Sequencing Consortium and NCBI 37)	chrX:82293640-82386077 (+) // 90.41 // q21.1	ENSMUSG00000045103	13405	NP_031894	NM_007868	94909	protein_coding	NA	chrX	82293640	82386077	dystrophin, muscular dystrophy	Dmd	692	0	0	0	0	0	0	KIDNEY	99	53	0.819554	0.968276	0.0818085	0.0789761	0.00822207	0.0108482	0.000542596	5.74879	5.74825	-0.009	5.737	5.746	LIVER	44	44	0.117995	0.10704	0.169987	0.23493	0.0256265	0.0354171
1429793_at	Mm.20201.1	AK005459	Mm.20201	Mm.20201	July 2007 (Mouse Genome Sequencing Consortium and NCBI 37)	chrX:82514833-82515627 (+) // 97.78 // q21.1	ENSMUSG00000035491	71996	NP_082322 /// XP_135938 /// XP_905731 /// XP_914475 /// XP_926394	NM_028046 /// XM_135938 /// XM_900638 /// XM_909382 /// XM_921301	1919246	protein_coding	5	chrX	82514833	82515627	RIKEN cDNA 1600014K23 gene	1600014K23Rik	693	-1	-1	0	0	0	0	KIDNEY	99	53	0.00649125	0.00557027	0.174183	0.167369	0.017506	0.0229899	-0.0817107	7.86367	7.94538	-0.054	7.864	7.918	LIVER	44	44	0.0043677	0.00873867	0.222837	0.207125	0.0335939	0.0312252
1428762_at	Mm.24995.1	AU067719	Mm.24995	Mm.119646	July 2007 (Mouse Genome Sequencing Consortium and NCBI 37)	chrX:82876816-82879809 (+) // 99.4 // q21.1	ENSMUSG00000035476	66724	NP_080005	NM_025729	---	protein_coding	0	chrX	82876816	82879809	TGF-beta activated kinase 1/MAP3K7 binding protein 3	Tab3	694	0	0	0	1	0	0	KIDNEY	99	53	0.694743	0.992116	0.310892	0.277904	0.0312458	0.0381731	-0.00048847	7.74389	7.74438	-0.063	7.682	7.745	LIVER	44	44	0.184098	0.199981	0.366675	0.352243	0.0552783	0.0531026
1445242_at	Mm.220203.1	BQ176629	Mm.220203	Mm.246682	July 2007 (Mouse Genome Sequencing Consortium and NCBI 37)	chrX:82947268-82947959 (-) // 71.57 // q21.1	ENSMUSG00000025059	14933	NP_032220 /// NP_997609	NM_008194 /// NM_212444	---	protein_coding	1	chrX	82947268	82947959	glycerol kinase	Gyk	695	-1	0	0	0	0	0	KIDNEY	99	53	0.00231433	0.00233032	0.373802	0.383954	0.0375685	0.0527401	-0.202123	10.3403	10.5424	-0.13	10.315	10.445	LIVER	44	44	0.349572	0.279667	0.208973	0.211179	0.0315039	0.0318365
1422703_at	Mm.3242.1	BF683028	Mm.3242	Mm.246682	July 2007 (Mouse Genome Sequencing Consortium and NCBI 37)	chrX:82947934-83021992 (-) // 98.57 // q21.1	ENSMUSG00000025059	14933	NP_032220 /// NP_997609	NM_008194 /// NM_212444	106594	protein_coding	1	chrX	82947934	83021992	glycerol kinase	Gyk	696	-1	0	0	0	0	0	KIDNEY	99	53	5.47663e-07	1.87307e-08	0.358225	0.282484	0.036003	0.0388022	-0.317503	14.1948	14.5123	-0.25	14.217	14.467	LIVER	44	44	0.693235	0.844207	0.531822	0.510657	0.0801752	0.0769844
1422704_at	Mm.3242.1	BF683028	Mm.3242	Mm.246682	July 2007 (Mouse Genome Sequencing Consortium and NCBI 37)	chrX:82947934-83021992 (-) // 98.57 // q21.1	ENSMUSG00000025059	14933	NP_032220 /// NP_997609	NM_008194 /// NM_212444	---	protein_coding	1	chrX	82947934	83021992	glycerol kinase	Gyk	697	-1	0	0	0	0	0	KIDNEY	99	53	0.000132462	5.64422e-05	0.261996	0.217426	0.0263316	0.0298658	-0.166071	14.2015	14.3676	-0.145	14.221	14.366	LIVER	44	44	0.825846	0.999848	0.46234	0.641384	0.0697004	0.0966923
1430373_at	Mm.37955.1	AI645098	Mm.37955	Mm.185296	July 2007 (Mouse Genome Sequencing Consortium and NCBI 37)	chrX:83133167-83134591 (+) // 93.0 // q21.1	ENSMUSG00000025058	71398	NP_001157011 /// XP_905776 /// XP_917543	NM_001163539 /// XM_900683 /// XM_912450	---	protein_coding	0	chrX	83133167	83134591	RIKEN cDNA 5430427O19 gene	5430427O19Rik	698	0	0	0	0	0	0	KIDNEY	99	53	0.655191	0.554161	0.100448	0.0920465	0.0100954	0.0126436	-0.00959901	6.15493	6.16453	-0.011	6.138	6.149	LIVER	44	44	0.656805	0.935713	0.192677	0.170317	0.0290472	0.0256762
1449985_at	Mm.159020.1	NM_028554	Mm.159020	Mm.159020	July 2007 (Mouse Genome Sequencing Consortium and NCBI 37)	chrX:83289537-83292654 (+) // 99.71 // q21.1	ENSMUSG00000035454	100046978 /// 73495	NP_082830 /// XP_001477229	NM_028554 /// XM_001477179	---	protein_coding	9	chrX	83289537	83292654	RIKEN cDNA 1700072E05 gene /// hypothetical protein LOC100046978	1700072E05Rik /// LOC100046978	699	0	0	0	0	0	0	KIDNEY	99	53	0.208898	0.150135	0.0621107	0.0584455	0.00624236	0.0080281	-0.0147353	5.80415	5.81889	-0.021	5.801	5.822	LIVER	44	44	0.195411	0.469957	0.16814	0.198363	0.025348	0.0299043
1417760_at	Mm.5180.1	NM_007430	Mm.5180	Mm.5180	July 2007 (Mouse Genome Sequencing Consortium and NCBI 37)	chrX:83437102-83441286 (+) // 96.62 // q21.1	ENSMUSG00000025056	11614	NP_031456	NM_007430	1352460	protein_coding	0	chrX	83437102	83441286	nuclear receptor subfamily 0, group B, member 1	Nr0b1	700	0	0	0	0	0	0	KIDNEY	99	53	0.468492	0.378185	0.155624	0.120374	0.0156408	0.0165347	0.0201256	6.36762	6.34749	0.017	6.36	6.343	LIVER	44	44	0.650809	0.976632	0.16154	0.126604	0.024353	0.0190863
1453373_at	Mm.121680.1	BB311937	Mm.121680	Mm.121680	July 2007 (Mouse Genome Sequencing Consortium and NCBI 37)	chrX:83986208-83987738 (-) // 97.78 // q21.1	ENSMUSG00000052372	331461	NP_001153875 /// XP_486726 /// XP_987683	NM_001160403 /// XM_486726 /// XM_982589	2687319	protein_coding	0	chrX	83986208	83987738	interleukin 1 receptor accessory protein-like 1	Il1rapl1	701	0	0	0	0	0	0	KIDNEY	99	53	0.31663	0.131328	0.0983987	0.066058	0.00988944	0.00907376	0.0203686	5.76101	5.74064	0.007	5.751	5.744	LIVER	44	44	0.621166	0.985518	0.174475	0.139796	0.0263031	0.021075
1445821_at	Mm.173738.1	BG069020	---	---	July 2007 (Mouse Genome Sequencing Consortium and NCBI 37)	chrX:84251039-84252029 (+) // 81.96 // q21.1	---	---	---	---	---	NA	NA	chrX	84251039	84252029	---	---	702	0	0	0	0	0	0	KIDNEY	99	53	0.580334	0.485496	0.0672454	0.0797536	0.00675842	0.010955	0.00901448	5.99751	5.98849	0.001	5.994	5.993	LIVER	44	44	0.324393	0.418982	0.131877	0.136392	0.0198813	0.0205619
1458964_at	Mm.150959.1	AW122554	Mm.150959	Mm.444153	July 2007 (Mouse Genome Sequencing Consortium and NCBI 37)	chrX:84255938-84256566 (+) // 53.55 // q21.1	---	---	---	---	---	NA	NA	chrX	84255938	84256566	---	---	703	0	0	0	0	0	0	KIDNEY	99	53	0.746813	0.6804	0.0947405	0.0883852	0.00952178	0.0121406	-0.00637202	6.20308	6.20945	-0.008	6.198	6.206	LIVER	44	44	0.574993	0.72771	0.136058	0.140395	0.0205115	0.0211653
1433300_at	Mm.158895.1	AK013482	Mm.158895	---	July 2007 (Mouse Genome Sequencing Consortium and NCBI 37)	chrX:84926053-84927166 (-) // 86.89 // q21.2	---	72861	---	---	1920111	NA	NA	chrX	84926053	84927166	RIKEN cDNA 2900005I04 gene	2900005I04Rik	704	0	0	0	0	0	0	KIDNEY	99	53	0.608445	0.503178	0.0912956	0.0892859	0.00917556	0.0122644	-0.0102889	6.13477	6.14506	-0.018	6.138	6.156	LIVER	44	44	0.0110956	0.029676	0.0967635	0.118374	0.0145876	0.0178455
1454549_at	Mm.158895.1	AK013482	Mm.158895	---	July 2007 (Mouse Genome Sequencing Consortium and NCBI 37)	chrX:84926053-84927166 (+) // 86.89 // q21.2	---	72861	---	---	1920111	NA	NA	chrX	84926053	84927166	RIKEN cDNA 2900005I04 gene	2900005I04Rik	705	0	0	0	0	0	0	KIDNEY	99	53	0.807555	0.803323	0.0934967	0.0873001	0.00939677	0.0119916	-0.00380313	6.17384	6.17764	0.009	6.176	6.167	LIVER	44	44	0.990064	0.703624	0.227893	0.126041	0.0343562	0.0190014
1421566_at	Mm.3086.1	NM_008821	Mm.3086	Mm.3086	July 2007 (Mouse Genome Sequencing Consortium and NCBI 37)	chrX:86649207-86655043 (-) // 92.8 // q21.31	ENSMUSG00000035395	18630	NP_032847	NM_008821	101758	protein_coding	5	chrX	86649207	86655043	plasmacytoma expressed transcript 2	Pet2	706	0	0	0	0	0	0	KIDNEY	99	53	0.49987	0.617993	0.0827364	0.0927853	0.00831532	0.012745	0.00761368	5.99129	5.98368	0.011	5.98	5.969	LIVER	44	44	0.117995	0.185596	0.14838	0.0986375	0.0223692	0.0148702
1456279_a_at	Mm.17.2	AV094648	Mm.17	Mm.17	July 2007 (Mouse Genome Sequencing Consortium and NCBI 37)	chr10:87711259-87711380 (+) // 39.72 // q23.1	ENSMUSG00000002015	27061	NP_036190	NM_012060	1350933	protein_coding	0	chrX	87711259	87711380	B-cell receptor-associated protein 31	Bcap31	707	0	0	0	0	0	0	KIDNEY	99	53	0.0566396	0.0541595	0.36555	0.31245	0.0367392	0.0429184	-0.109849	11.8226	11.9324	-0.084	11.791	11.875	LIVER	44	44	0.603664	0.682607	0.38067	0.487636	0.0573882	0.073514
1453280_at	Mm.141337.1	AK006807	Mm.141337	Mm.391295	July 2007 (Mouse Genome Sequencing Consortium and NCBI 37)	chrX:88877532-88881010 (+) // 99.56 // q21.31 /// chrX:89024882-89028357 (-) // 99.78 // q21.31	ENSMUSG00000061392 /// ENSMUSG00000064129	629542 /// 74271	NP_083123 /// XP_204404 /// XP_284719 /// XP_913125	NM_028847 /// XM_204404 /// XM_284719 /// XM_908032	2148169 /// 2148169	protein_coding	5	chrX	88877532	88881010	predicted gene 14781 /// melanoma antigen, family B, 5	Gm14781 /// Mageb5	708	0	0	0	0	0	0	KIDNEY	99	53	0.0785425	0.0605162	0.0840518	0.0954352	0.00844752	0.013109	-0.0296232	6.04985	6.07947	-0.023	6.04	6.063	LIVER	44	44	0.586385	0.450902	0.160592	0.125438	0.0242102	0.0189105
1429636_at	Mm.46105.1	AK005817	Mm.46105	Mm.443249	July 2007 (Mouse Genome Sequencing Consortium and NCBI 37)	chrX:89735344-89736016 (+) // 99.6 // q21.31 /// chrX:92927928-92928600 (-) // 83.0 // q21.32	ENSMUSG00000071721 /// ENSMUSG00000071726	546347 /// 76386	NP_001029275 /// NP_083866	NM_001034103 /// NM_029590	---	protein_coding	11	chrX	89735344	89736016	RIKEN cDNA 1700010D01 gene /// predicted gene 5941	1700010D01Rik /// Gm5941	709	0	0	0	0	0	0	KIDNEY	99	53	0.774792	0.679031	0.110155	0.129455	0.011071	0.017782	-0.00869487	6.76019	6.76889	-0.008	6.749	6.757	LIVER	44	44	0.117995	0.191965	0.142624	0.193296	0.0215014	0.0291405
1437988_x_at	Mm.46151.1	AV046698	Mm.46151	Mm.291732	July 2007 (Mouse Genome Sequencing Consortium and NCBI 37)	chrX:90428969-90429284 (+) // 97.52 // q21.31 /// chrX:90401896-90402211 (+) // 97.52 // q21.31 /// chrX:88820546-88820872 (-) // 93.19 // q21.31	ENSMUSG00000067646 /// ENSMUSG00000067647	100042663	---	XR_033643	1916607	protein_coding	10	chrX	90401896	90402211	RIKEN cDNA 1700003E24 gene	1700003E24Rik	710	0	0	0	0	0	0	KIDNEY	99	53	0.9707	0.927091	0.137515	0.117929	0.0138208	0.0161988	-0.00195254	5.81458	5.81653	-0.012	5.815	5.827	LIVER	44	44	0.162925	0.121405	0.200455	0.157054	0.0302197	0.0236768
1420926_at	Mm.51819.1	BB322201	Mm.51819	Mm.275547	July 2007 (Mouse Genome Sequencing Consortium and NCBI 37)	chrX:90532014-90543692 (+) // 93.2 // q21.31	ENSMUSG00000035277	100044440 /// 11878	NP_031518 /// XP_001472305	NM_007492 /// XM_001472255	1097716 /// 1097716	protein_coding	0	chrX	90532014	90543692	aristaless related homeobox /// similar to Arx homeoprotein	Arx /// LOC100044440	711	0	0	0	0	0	0	KIDNEY	99	53	0.240625	0.282763	0.184463	0.170158	0.0185393	0.023373	-0.0321965	7.4986	7.53079	-0.026	7.503	7.529	LIVER	44	44	0.13465	0.0904905	0.196866	0.15882	0.0296787	0.023943
1450042_at	Mm.51819.1	BB322201	Mm.51819	Mm.275547	July 2007 (Mouse Genome Sequencing Consortium and NCBI 37)	chrX:90532014-90543692 (+) // 93.2 // q21.31	ENSMUSG00000035277	100044440 /// 11878	NP_031518 /// XP_001472305	NM_007492 /// XM_001472255	1097716 /// 1097716	protein_coding	0	chrX	90532014	90543692	aristaless related homeobox /// similar to Arx homeoprotein	Arx /// LOC100044440	712	0	0	0	0	0	0	KIDNEY	99	53	0.201989	0.143516	0.0798065	0.0849498	0.00802085	0.0116687	-0.0208755	5.77231	5.79319	-0.018	5.77	5.788	LIVER	44	44	0.4035	0.229119	0.112546	0.231252	0.016967	0.0348625
1441175_at	Mm.212864.1	BB069848	Mm.212864	Mm.275547	July 2007 (Mouse Genome Sequencing Consortium and NCBI 37)	chrX:90532958-90533703 (+) // 74.8 // q21.31	---	11878	NP_031518	NM_007492	---	NA	NA	chrX	90532958	90533703	Aristaless related homeobox	Arx	713	0	0	0	0	0	0	KIDNEY	99	53	0.0903707	0.0800712	0.185626	0.159557	0.0186562	0.0219169	-0.0508029	9.38856	9.43936	-0.041	9.393	9.434	LIVER	44	44	0.145937	0.36663	0.209819	0.231713	0.0316313	0.034932
1419397_at	Mm.1923.1	NM_008892	Mm.1923	Mm.1923	July 2007 (Mouse Genome Sequencing Consortium and NCBI 37)	chrX:90550104-90877494 (-) // 98.57 // q21.31	ENSMUSG00000006678	18968	NP_032918	NM_008892	99660	protein_coding	0	chrX	90550104	90877494	polymerase (DNA directed), alpha 1	Pola1	714	0	1	0	0	0	0	KIDNEY	99	53	0.0425675	0.0171099	0.161175	0.133723	0.0161987	0.0183682	0.0591885	6.50828	6.44909	0.051	6.486	6.435	LIVER	44	44	0.000893182	0.00265078	0.28136	0.273817	0.0424166	0.0412794
1456285_at	Mm.216612.1	BM239888	---	---	July 2007 (Mouse Genome Sequencing Consortium and NCBI 37)	chrX:90616805-90617577 (-) // 81.99 // q21.31	---	---	---	---	---	NA	NA	chrX	90616805	90617577	---	---	715	-1	0	0	0	0	0	KIDNEY	99	53	0.0051215	0.00332797	0.0939384	0.107029	0.00944117	0.0147016	-0.0526198	6.43176	6.48438	-0.041	6.424	6.465	LIVER	44	44	0.296533	0.207951	0.196365	0.163686	0.0296032	0.0246765
1459319_at	Mm.215520.1	BB168469	Mm.215520	Mm.1923	July 2007 (Mouse Genome Sequencing Consortium and NCBI 37)	chrX:90734666-90735333 (-) // 100.0 // q21.31	---	18968	NP_032918	NM_008892	---	NA	NA	chrX	90734666	90735333	Polymerase (DNA directed), alpha 1	Pola1	716	0	0	0	0	0	0	KIDNEY	99	53	0.875567	0.642469	0.113354	0.0887316	0.0113925	0.0121882	0.00776348	6.14299	6.13523	0.004	6.138	6.134	LIVER	44	44	0.0131533	0.076536	0.208951	0.193157	0.0315005	0.0291195
1459963_at	Mm.212166.1	BM197061	---	---	July 2007 (Mouse Genome Sequencing Consortium and NCBI 37)	chrX:90808838-90809327 (-) // 71.22 // q21.31	---	---	---	---	---	NA	NA	chrX	90808838	90809327	---	---	717	0	0	0	0	0	0	KIDNEY	99	53	0.816552	0.763998	0.0972018	0.113189	0.00976915	0.0155477	-0.00552906	6.82613	6.83166	-0.02	6.821	6.841	LIVER	44	44	0.930531	0.505019	0.209449	0.143092	0.0315756	0.021572
1437648_at	Mm.166467.1	BB541022	Mm.166467	Mm.166467	July 2007 (Mouse Genome Sequencing Consortium and NCBI 37)	chrX:90980231-90992751 (+) // 98.97 // q21.31	ENSMUSG00000035246	236899	NP_808214 /// NP_997593	NM_177546 /// NM_211138	2147987	protein_coding	0	chrX	90980231	90992751	phosphate cytidylyltransferase 1, choline, beta isoform	Pcyt1b	718	0	0	0	0	0	0	KIDNEY	99	53	0.197253	0.439691	0.168942	0.16317	0.0169793	0.0224132	-0.0218069	6.84249	6.8643	-0.018	6.855	6.873	LIVER	44	44	0.412944	0.46242	0.253614	0.220911	0.0382337	0.0333036
1436124_at	Mm.44503.1	BE996519	Mm.44503	Mm.166467	July 2007 (Mouse Genome Sequencing Consortium and NCBI 37)	chrX:90994289-90995290 (+) // 93.68 // q21.31	ENSMUSG00000035246	236899	NP_808214 /// NP_997593	NM_177546 /// NM_211138	---	protein_coding	0	chrX	90994289	90995290	phosphate cytidylyltransferase 1, choline, beta isoform	Pcyt1b	719	0	0	0	0	0	0	KIDNEY	99	53	0.182243	0.14086	0.11099	0.120917	0.0111549	0.0166092	-0.029701	6.77624	6.80594	-0.015	6.774	6.789	LIVER	44	44	0.806498	0.6387	0.189126	0.160324	0.0285119	0.0241698
1426410_at	Mm.12775.1	AV086243	Mm.12775	Mm.12775	July 2007 (Mouse Genome Sequencing Consortium and NCBI 37)	chrX:91009951-91077513 (-) // 98.95 // q21.31	ENSMUSG00000035232	236900	NP_663605	NM_145630	2384308	protein_coding	0	chrX	91009951	91077513	pyruvate dehydrogenase kinase, isoenzyme 3	Pdk3	720	-1	0	0	0	0	0	KIDNEY	99	53	3.57938e-16	4.50901e-14	0.492126	0.578505	0.0494606	0.0794637	-0.832754	10.0856	10.9183	-0.836	10.039	10.875	LIVER	44	44	0.0461825	0.0705679	0.285006	0.208811	0.0429663	0.0314794
1444038_at	Mm.173239.1	BI076720	Mm.173239	Mm.328014	July 2007 (Mouse Genome Sequencing Consortium and NCBI 37)	chrX:91220129-91220808 (+) // 61.09 // q21.31	ENSMUSG00000055936 /// ENSMUSG00000081044	385493	---	NR_028320 /// XR_035182 /// XR_035380	---	protein_coding	NA	chrX	91220129	91220808	expressed sequence AU015836	AU015836	721	0	0	0	0	0	0	KIDNEY	99	53	0.80307	0.904444	0.203552	0.203523	0.0204577	0.027956	0.00416867	8.0757	8.07153	0.013	8.052	8.039	LIVER	44	44	0.705541	0.931551	0.187573	0.224079	0.0282777	0.0337811
1444925_at	Mm.173331.1	AU017527	---	---	July 2007 (Mouse Genome Sequencing Consortium and NCBI 37)	chrX:91304862-91305789 (+) // 58.73 // q21.31	---	---	---	---	---	NA	NA	chrX	91304862	91305789	---	---	722	0	0	0	0	0	0	KIDNEY	99	53	0.520984	0.713336	0.0594294	0.0541361	0.00597288	0.00743617	-0.00351267	5.62681	5.63032	0	5.623	5.623	LIVER	44	44	0.742908	0.899346	0.113513	0.123245	0.0171127	0.0185799
1419565_a_at	Mm.919.1	BB283590	Mm.919	Mm.919	July 2007 (Mouse Genome Sequencing Consortium and NCBI 37)	chrX:91319970-91368239 (-) // 97.19 // q21.31	ENSMUSG00000079509	22764	NP_001037851 /// NP_035898	NM_001044386 /// NM_011768	99211	protein_coding	NA	chrX	91319970	91368239	zinc finger protein X-linked	Zfx	723	1	0	0	0	0	0	KIDNEY	99	53	0.00772458	0.00561397	0.223243	0.193476	0.0224368	0.026576	0.0980928	6.95726	6.85917	0.072	6.93	6.858	LIVER	44	44	0.0205039	0.00721568	0.207194	0.28672	0.0312357	0.0432247
1425972_a_at	Mm.919.2	M32308	Mm.919	Mm.919	July 2007 (Mouse Genome Sequencing Consortium and NCBI 37)	chrX:91319970-91368454 (-) // 99.09 // q21.31	ENSMUSG00000079509	22764	NP_001037851 /// NP_035898	NM_001044386 /// NM_011768	99211	protein_coding	NA	chrX	91319970	91368454	zinc finger protein X-linked	Zfx	724	1	0	0	0	0	0	KIDNEY	99	53	1.58665e-06	1.27802e-07	0.183188	0.144895	0.0184111	0.0199029	0.151634	9.75046	9.59883	0.139	9.734	9.595	LIVER	44	44	0.141339	0.428044	0.201992	0.283815	0.0304515	0.0427868
1449512_a_at	Mm.919.1	BB283590	Mm.919	Mm.919	July 2007 (Mouse Genome Sequencing Consortium and NCBI 37)	chrX:91319970-91368239 (-) // 97.19 // q21.31	ENSMUSG00000079509	22764	NP_001037851 /// NP_035898	NM_001044386 /// NM_011768	99211	protein_coding	NA	chrX	91319970	91368239	zinc finger protein X-linked	Zfx	725	0	0	0	0	0	0	KIDNEY	99	53	0.0979675	0.110501	0.154538	0.182736	0.0155316	0.0251008	-0.0475655	6.22615	6.27372	-0.08	6.209	6.289	LIVER	44	44	0.442043	0.929105	0.127504	0.178747	0.019222	0.0269472
1428046_a_at	Mm.919.3	BC028506	Mm.919	Mm.919	July 2007 (Mouse Genome Sequencing Consortium and NCBI 37)	chr10:52264410-52265141 (-) // 78.54 // q11.23 /// chrX:91343517-91359603 (-) // 92.15 // q21.31	ENSMUSG00000079509	22764	NP_001037851 /// NP_035898	NM_001044386 /// NM_011768	99211	protein_coding	NA	chrX	91343517	91359603	zinc finger protein X-linked	Zfx	726	0	0	0	0	0	0	KIDNEY	99	53	0.248457	0.483416	0.122921	0.0893675	0.012354	0.0122756	-0.0122388	6.00038	6.01262	-0.029	5.981	6.01	LIVER	44	44	0.042597	0.0346293	0.104398	0.132394	0.0157386	0.0199592
1438002_at	Mm.217297.1	BM239108	---	---	July 2007 (Mouse Genome Sequencing Consortium and NCBI 37)	chrX:91344753-91345420 (-) // 61.38 // q21.31	---	---	---	---	---	NA	NA	chrX	91344753	91345420	---	---	727	0	0	0	0	0	0	KIDNEY	99	53	0.195236	0.240677	0.0867887	0.0790656	0.00872259	0.0108605	-0.0164282	5.79152	5.80794	-0.002	5.795	5.797	LIVER	44	44	0.956962	0.601041	0.13489	0.19156	0.0203355	0.0288788
1423744_x_at	Mm.22387.1	BC006682	Mm.22387	Mm.218851	July 2007 (Mouse Genome Sequencing Consortium and NCBI 37)	chrX:31682433-31684307 (+) // 64.57 // p21.1 /// chrX:91434045-91435976 (-) // 68.19 // q21.31	ENSMUSG00000035150	26905	NP_036140	NM_012010	1349431	protein_coding	0	chrX	91434045	91435976	eukaryotic translation initiation factor 2, subunit 3, structural gene X-linked	Eif2s3x	728	1	1	1	1	1	1	KIDNEY	99	53	1.21593e-16	3.31282e-20	0.346322	0.311748	0.0348067	0.0428219	0.618109	12.3188	11.7007	0.657	12.359	11.702	LIVER	44	44	1.38466e-19	6.08848e-19	0.154861	0.20558	0.0233462	0.0309923
1451090_a_at	Mm.22387.1	BC006682	Mm.22387	Mm.218851	July 2007 (Mouse Genome Sequencing Consortium and NCBI 37)	chrX:31682433-31684307 (+) // 64.57 // p21.1 /// chrX:91434045-91435976 (-) // 68.19 // q21.31	ENSMUSG00000035150	26905	NP_036140	NM_012010	1349431	protein_coding	0	chrX	91434045	91435976	eukaryotic translation initiation factor 2, subunit 3, structural gene X-linked	Eif2s3x	729	1	1	1	1	1	1	KIDNEY	99	53	3.23835e-15	2.77854e-16	0.373838	0.382902	0.0375721	0.0525956	0.628328	12.476	11.8476	0.683	12.545	11.862	LIVER	44	44	1.08248e-16	1.54335e-18	0.21115	0.231406	0.0318321	0.0348857
1421895_at	Mm.218851.1	NM_012010	Mm.218851	Mm.218851	July 2007 (Mouse Genome Sequencing Consortium and NCBI 37)	chrX:31680779-31683067 (+) // 70.34 // p21.1 /// chrX:91435260-91457988 (-) // 74.41 // q21.31	ENSMUSG00000035150	100048746 /// 26905	NP_036140 /// XP_001481179	NM_012010 /// XM_001481129	1349431 /// 1349431	protein_coding	0	chrX	91435260	91457988	eukaryotic translation initiation factor 2, subunit 3, structural gene X-linked /// similar to translation initiation factor eIF-2 gamma subunit	Eif2s3x /// LOC100048746	730	1	1	1	0	1	1	KIDNEY	99	53	8.70008e-05	1.61846e-05	0.829133	0.692399	0.083331	0.0951084	0.567591	8.98138	8.41379	0.573	8.957	8.384	LIVER	44	44	5.14129e-10	3.08426e-09	0.48359	0.47458	0.0729039	0.0715457
1438247_at	Mm.74708.1	AI596396	Mm.74708	Mm.238117	July 2007 (Mouse Genome Sequencing Consortium and NCBI 37)	chrX:91481149-91499405 (+) // 94.3 // q21.31	ENSMUSG00000043929	236904	NP_001034148 /// NP_001034149 /// NP_001034150 /// NP_694805	NM_001039059 /// NM_001039060 /// NM_001039061 /// NM_153165	1923400	protein_coding	0	chrX	91481149	91499405	kelch-like 15 (Drosophila)	Klhl15	731	0	1	0	0	0	0	KIDNEY	99	53	0.311988	0.305701	0.0904876	0.0975414	0.00909435	0.0133983	-0.0166722	6.25754	6.27421	-0.008	6.253	6.261	LIVER	44	44	0.00909508	0.0286785	0.182531	0.169881	0.0275176	0.0256105
1435818_at	Mm.115533.1	BB357312	Mm.115533	Mm.238117	July 2007 (Mouse Genome Sequencing Consortium and NCBI 37)	chrX:91522460-91523059 (+) // 84.74 // q21.31	ENSMUSG00000043929	236904	NP_001034148 /// NP_001034149 /// NP_001034150 /// NP_694805	NM_001039059 /// NM_001039060 /// NM_001039061 /// NM_153165	---	protein_coding	0	chrX	91522460	91523059	kelch-like 15 (Drosophila)	Klhl15	732	1	1	0	0	0	0	KIDNEY	99	53	5.34661e-06	1.40172e-07	0.156983	0.0992729	0.0157774	0.0136362	0.11544	7.28767	7.17223	0.065	7.25	7.185	LIVER	44	44	0.00513671	0.0948385	0.21097	0.243097	0.0318049	0.0366483
1431809_at	Mm.159201.1	AK016569	Mm.159201	Mm.159201	July 2007 (Mouse Genome Sequencing Consortium and NCBI 37)	chrX:91600389-91612116 (-) // 99.8 // q21.31	ENSMUSG00000043549	631145	XP_001477631 /// XP_909960	XM_001477581 /// XM_904867	---	protein_coding	2	chrX	91600389	91612116	RIKEN cDNA 4932442L08 gene	4932442L08Rik	733	1	0	0	0	0	0	KIDNEY	99	53	0.00583835	0.0143913	0.111441	0.118431	0.0112002	0.0162677	0.049187	6.51455	6.46536	0.042	6.498	6.456	LIVER	44	44	0.422516	0.537381	0.188183	0.171539	0.0283696	0.0258604
1452800_a_at	Mm.28628.1	AK002320	Mm.28628	Mm.379156	July 2007 (Mouse Genome Sequencing Consortium and NCBI 37)	chrX:91612492-91662429 (+) // 94.49 // q21.31 /// chr13:108203941-108204816 (-) // 70.83 // q33.3	ENSMUSG00000079508	68316	NP_080949	NM_026673	1915566	protein_coding	2	chrX	91612492	91662429	apolipoprotein O	Apoo	734	0	0	0	0	0	0	KIDNEY	99	53	0.206825	0.195694	0.218349	0.221526	0.0219449	0.0304289	-0.0488542	13.2636	13.3125	-0.091	13.238	13.329	LIVER	44	44	0.249115	0.544307	0.309407	0.195065	0.0466449	0.0294071
1450062_a_at	Mm.27578.1	NM_019791	Mm.27578	Mm.27578	July 2007 (Mouse Genome Sequencing Consortium and NCBI 37)	chrX:91780814-91787380 (-) // 93.6 // q21.31	ENSMUSG00000025151	94275	NP_062765	NM_019791	1930187	protein_coding	5	chrX	91780814	91787380	melanoma antigen, family D, 1	Maged1	735	1	0	0	0	0	0	KIDNEY	99	53	5.99594e-07	2.71475e-07	0.248054	0.252889	0.0249303	0.0347369	0.23514	10.8016	10.5664	0.232	10.785	10.553	LIVER	44	44	0.0155372	0.0208912	0.460788	0.37749	0.0694664	0.0569088
1418109_at	Mm.20826.1	NM_008179	Mm.20826	Mm.20826	July 2007 (Mouse Genome Sequencing Consortium and NCBI 37)	chrX:91881415-91883901 (+) // 99.96 // q21.32	ENSMUSG00000071723	14853	NP_032205	NM_008179	1316727	protein_coding	5	chrX	91881415	91883901	G1 to S phase transition 2	Gspt2	736	0	0	0	0	0	0	KIDNEY	99	53	0.105654	0.100268	0.226833	0.233163	0.0227976	0.0320273	0.0651931	7.19749	7.1323	0.084	7.184	7.1	LIVER	44	44	0.0943962	0.101056	0.23409	0.244027	0.0352904	0.0367884
1455721_at	Mm.44916.1	BB441361	Mm.44916	Mm.20826	July 2007 (Mouse Genome Sequencing Consortium and NCBI 37)	---	ENSMUSG00000071723	14853	NP_032205	NM_008179	1316727	protein_coding	5	chrX	---	---	G1 to S phase transition 2	Gspt2	737	0	0	0	0	0	0	KIDNEY	99	53	0.852769	0.605287	0.105725	0.101126	0.0106258	0.0138908	-0.00906442	6.4076	6.41666	-0.003	6.402	6.405	LIVER	44	44	0.201253	0.302016	0.146907	0.146092	0.022147	0.0220241
1460441_at	Mm.62658.1	BF660409	Mm.62658	Mm.426145	July 2007 (Mouse Genome Sequencing Consortium and NCBI 37)	chrX:91970844-91973495 (+) // 82.8 // q21.32 /// chrX:92040553-92042692 (-) // 68.52 // q21.32	ENSMUSG00000073062	668166	NP_001074942	NM_001081473	---	protein_coding	5	chrX	91970844	91973495	zinc finger, X-linked, duplicated B	Zxdb	738	0	0	0	0	0	0	KIDNEY	99	53	0.473253	0.354355	0.177969	0.165128	0.0178866	0.0226821	-0.0268635	7.22649	7.25336	-0.001	7.223	7.224	LIVER	44	44	0.341046	0.389566	0.194602	0.230348	0.0293373	0.0347262
1455817_x_at	Mm.30749.1	AI661029	Mm.30749	Mm.426145	July 2007 (Mouse Genome Sequencing Consortium and NCBI 37)	chrX:91975143-91975523 (+) // 94.99 // q21.32	ENSMUSG00000073062	668166	NP_001074942	NM_001081473	---	protein_coding	5	chrX	91975143	91975523	zinc finger, X-linked, duplicated B	Zxdb	739	1	0	0	0	0	0	KIDNEY	99	53	0.00133192	0.000479155	0.458784	0.291579	0.0461095	0.0400515	0.218219	7.31875	7.10053	0.126	7.207	7.081	LIVER	44	44	0.353885	0.348449	0.364213	0.417918	0.0549072	0.0630036
1444595_at	Mm.148828.1	BF148767	Mm.148828	---	July 2007 (Mouse Genome Sequencing Consortium and NCBI 37)	chrX:92037061-92037485 (-) // 64.47 // q21.32	---	668171	---	NR_003292	---	NA	NA	chrX	92037061	92037485	zinc finger, X-linked, duplicated A	Zxda	740	1	0	0	0	0	0	KIDNEY	99	53	0.00846297	0.0038451	0.121317	0.0924126	0.0121928	0.0126938	0.0517913	6.2467	6.19491	0.054	6.235	6.181	LIVER	44	44	0.838804	0.92404	0.176708	0.18	0.0266397	0.027136
1439077_at	Mm.130733.1	BB782958	Mm.130733	---	July 2007 (Mouse Genome Sequencing Consortium and NCBI 37)	chrX:92037830-92039830 (-) // 92.87 // q21.32	---	668171	---	NR_003292	---	NA	NA	chrX	92037830	92039830	zinc finger, X-linked, duplicated A	Zxda	741	0	0	0	0	0	0	KIDNEY	99	53	0.0278105	0.00132315	0.204157	0.102079	0.0205186	0.0140216	0.0813331	6.04962	5.96828	0.048	5.998	5.95	LIVER	44	44	0.877925	0.870301	0.187941	0.189599	0.0283332	0.0285831
1427985_at	Mm.115205.1	BC027796	Mm.115205	Mm.115205	July 2007 (Mouse Genome Sequencing Consortium and NCBI 37)	chrX:92217842-92222021 (-) // 80.47 // q21.32	ENSMUSG00000071722	270624	NP_848868	NM_178753	2444925	protein_coding	5	chrX	92217842	92222021	spindlin family, member 4	Spin4	742	1	0	0	0	0	0	KIDNEY	99	53	1.16263e-06	5.95691e-06	0.128375	0.0894047	0.0129022	0.0122807	0.0838618	6.00305	5.91919	0.071	5.975	5.904	LIVER	44	44	0.0178716	0.0381259	0.165287	0.330644	0.0249179	0.0498465
1435974_at	Mm.44841.1	BB271482	Mm.44841	Mm.44841	July 2007 (Mouse Genome Sequencing Consortium and NCBI 37)	chrX:92244282-92245254 (-) // 98.98 // q21.32	ENSMUSG00000025656	236915	NP_001028501	NM_001033329	---	protein_coding	0	chrX	92244282	92245254	CDC42 guanine nucleotide exchange factor (GEF) 9	Arhgef9	743	0	0	0	0	0	0	KIDNEY	99	53	0.746818	0.974707	0.10426	0.127211	0.0104785	0.0174737	0.000647799	6.34567	6.34502	0.009	6.341	6.332	LIVER	44	44	0.0895215	0.09046	0.215404	0.126353	0.0324734	0.0190484
1436577_at	Mm.153112.1	BB380620	Mm.153112	Mm.44841	July 2007 (Mouse Genome Sequencing Consortium and NCBI 37)	chrX:92245413-92246531 (-) // 98.49 // q21.32	ENSMUSG00000025656	236915	NP_001028501	NM_001033329	2442233	protein_coding	0	chrX	92245413	92246531	CDC42 guanine nucleotide exchange factor (GEF) 9	Arhgef9	744	0	0	0	0	0	0	KIDNEY	99	53	0.148175	0.201661	0.193575	0.149203	0.019455	0.0204946	-0.0362626	7.13674	7.173	-0.033	7.119	7.152	LIVER	44	44	0.256047	0.570163	0.253287	0.303905	0.0381845	0.0458154
1436258_at	Mm.82674.1	BE651574	Mm.82674	Mm.44841	July 2007 (Mouse Genome Sequencing Consortium and NCBI 37)	chrX:92247254-92248164 (-) // 74.73 // q21.32	ENSMUSG00000025656	236915	NP_001028501	NM_001033329	2442233	protein_coding	0	chrX	92247254	92248164	CDC42 guanine nucleotide exchange factor (GEF) 9	Arhgef9	745	0	0	0	1	0	0	KIDNEY	99	53	0.481629	0.490333	0.0731879	0.062762	0.00735566	0.00862102	-0.00784086	5.50184	5.50968	-0.013	5.5	5.513	LIVER	44	44	0.761825	0.623901	0.146397	0.201389	0.0220702	0.0303605
1432957_at	Mm.158382.1	AK017518	Mm.158382	---	July 2007 (Mouse Genome Sequencing Consortium and NCBI 37)	chrX:92354434-92356195 (+) // 73.84 // q21.32	---	70477	---	---	1917727	NA	NA	chrX	92354434	92356195	RIKEN cDNA 5730407O05 gene	5730407O05Rik	746	0	0	0	0	0	0	KIDNEY	99	53	0.38645	0.412716	0.0711961	0.0700665	0.00715548	0.00962437	-0.00986183	5.92195	5.93181	0	5.928	5.928	LIVER	44	44	0.877925	0.772139	0.183673	0.196288	0.0276898	0.0295915
1432958_at	Mm.158382.1	AK017518	Mm.158382	---	July 2007 (Mouse Genome Sequencing Consortium and NCBI 37)	chrX:92354434-92356195 (-) // 73.84 // q21.32	---	70477	---	---	1917727	NA	NA	chrX	92354434	92356195	RIKEN cDNA 5730407O05 gene	5730407O05Rik	747	0	0	0	0	0	0	KIDNEY	99	53	0.537441	0.684745	0.0817815	0.0834279	0.00821935	0.0114597	0.00574157	5.94652	5.94077	0.008	5.952	5.944	LIVER	44	44	0.398826	0.173311	0.138977	0.0936266	0.0209515	0.0141147
1439565_at	Mm.38225.1	AW492303	Mm.38225	Mm.182867	July 2007 (Mouse Genome Sequencing Consortium and NCBI 37)	chrX:92615654-92616517 (-) // 99.54 // q21.32	ENSMUSG00000050332	72345	NP_780388	NM_175179	---	protein_coding	0	chrX	92615654	92616517	family with sequence similarity 123, member B	Fam123b	748	0	0	0	0	0	0	KIDNEY	99	53	0.154231	0.198049	0.137806	0.134668	0.0138501	0.0184981	-0.0299268	7.75439	7.78432	-0.041	7.752	7.793	LIVER	44	44	0.650809	0.522142	0.190565	0.179141	0.0287287	0.0270065
1453774_at	Mm.182867.1	BG088695	Mm.182867	Mm.182867	July 2007 (Mouse Genome Sequencing Consortium and NCBI 37)	chrX:92622701-92640163 (-) // 92.34 // q21.32	ENSMUSG00000050332	72345	NP_780388	NM_175179	1919595	protein_coding	0	chrX	92622701	92640163	family with sequence similarity 123, member B	Fam123b	749	0	0	0	0	0	0	KIDNEY	99	53	0.496207	0.308655	0.170057	0.174958	0.0170914	0.0240324	-0.0301704	8.20785	8.23802	-0.005	8.202	8.207	LIVER	44	44	0.385	0.310008	0.228945	0.275682	0.0345148	0.0415607
1420346_at	Mm.79122.1	NM_080858	Mm.79122	Mm.79122	July 2007 (Mouse Genome Sequencing Consortium and NCBI 37)	chrX:92665537-92673471 (-) // 99.92 // q21.32	ENSMUSG00000031204	70392	NP_543134	NM_080858	1917642	protein_coding	0	chrX	92665537	92673471	ankyrin repeat and SOCS box-containing 12	Asb12	750	0	0	0	0	0	0	KIDNEY	99	53	0.0201422	0.0166053	0.101719	0.136958	0.0102231	0.0188126	-0.0523425	6.15824	6.21058	-0.046	6.155	6.201	LIVER	44	44	0.950349	0.919335	0.150543	0.171985	0.0226953	0.0259278
1434729_at	Mm.32086.1	BM120178	Mm.32086	Mm.336158	July 2007 (Mouse Genome Sequencing Consortium and NCBI 37)	chrX:92834534-92835231 (-) // 98.31 // q21.32	ENSMUSG00000035062	245522	NP_001003916	NM_001003916	2679294	protein_coding	0	chrX	92834534	92835231	zinc finger, C4H2 domain containing	Zc4h2	751	1	1	0	0	0	0	KIDNEY	99	53	0.0016595	0.00103601	0.151792	0.13614	0.0152557	0.0187002	0.0812117	6.66278	6.58157	0.087	6.657	6.57	LIVER	44	44	0.00571447	0.0141151	0.185693	0.174219	0.0279943	0.0262645
1452266_at	Mm.27117.1	AW557554	Mm.27117	Mm.274318	July 2007 (Mouse Genome Sequencing Consortium and NCBI 37)	chrX:93130660-93152279 (-) // 88.5 // q21.32	ENSMUSG00000057421	76130	NP_690035	NM_152822	1923380	protein_coding	0	chrX	93130660	93152279	LAS1-like (S. cerevisiae)	Las1l	752	0	0	0	1	0	0	KIDNEY	99	53	0.303749	0.682469	0.255369	0.185417	0.0256656	0.0254689	-0.0148237	9.48638	9.50121	-0.05	9.456	9.506	LIVER	44	44	0.139082	0.836735	0.25783	0.418191	0.0388694	0.0630446
1446743_at	Mm.210109.1	BB388548	Mm.210109	Mm.274318	July 2007 (Mouse Genome Sequencing Consortium and NCBI 37)	chrX:93144773-93145389 (-) // 83.98 // q21.32	ENSMUSG00000057421	76130	NP_690035	NM_152822	1923380	protein_coding	0	chrX	93144773	93145389	LAS1-like (S. cerevisiae)	Las1l	753	0	0	0	0	0	0	KIDNEY	99	53	0.99383	0.914442	0.156643	0.167805	0.0157432	0.0230498	0.00300648	7.44338	7.44038	0.022	7.445	7.423	LIVER	44	44	0.0655651	0.667918	0.193823	0.313413	0.0292198	0.0472489
1421814_at	Mm.28687.1	NM_010833	Mm.28687	Mm.138876	July 2007 (Mouse Genome Sequencing Consortium and NCBI 37)	chrX:93291380-93363895 (+) // 96.34 // q21.32	ENSMUSG00000031207	17698	NP_034963	NM_010833	97167	protein_coding	0	chrX	93291380	93363895	moesin	Msn	754	1	1	-1	0	0	0	KIDNEY	99	53	0.000237939	0.000649427	0.244411	0.319432	0.0245642	0.0438774	0.178046	12.8604	12.6824	0.168	12.894	12.726	LIVER	44	44	3.99704e-11	1.02187e-11	0.204642	0.214405	0.030851	0.0323227
1450379_at	Mm.28687.1	NM_010833	Mm.28687	Mm.138876	July 2007 (Mouse Genome Sequencing Consortium and NCBI 37)	chrX:93291380-93363895 (+) // 96.34 // q21.32	ENSMUSG00000031207	17698	NP_034963	NM_010833	97167	protein_coding	0	chrX	93291380	93363895	moesin	Msn	755	0	0	0	0	0	0	KIDNEY	99	53	0.700465	0.755009	0.688645	0.613743	0.0692115	0.0843041	0.0341157	9.68632	9.65221	0.089	9.76	9.671	LIVER	44	44	0.0100516	0.0340342	0.364617	0.361868	0.0549681	0.0545536
1451651_at	Mm.26781.1	BC025105	Mm.26781	Mm.26781	July 2007 (Mouse Genome Sequencing Consortium and NCBI 37)	chrX:93442541-93488762 (-) // 96.32 // q21.32	ENSMUSG00000044206	100044885 /// 278180	NP_808457	NM_177789 /// XR_030811	2679720 /// 2679720	protein_coding	3	chrX	93442541	93488762	similar to V-set and immunoglobulin domain containing 4 /// V-set and immunoglobulin domain containing 4	LOC100044885 /// Vsig4	756	0	1	0	0	0	0	KIDNEY	99	53	0.185435	0.0805696	0.35931	0.15975	0.036112	0.0219434	0.0743535	6.84735	6.773	0.067	6.82	6.753	LIVER	44	44	3.41745e-10	6.02699e-09	0.58238	0.489431	0.087797	0.0737845
1448696_at	Mm.27494.1	NM_010417	Mm.27494	Mm.277092	July 2007 (Mouse Genome Sequencing Consortium and NCBI 37)	chrX:93650799-93769823 (+) // 96.33 // q21.33	ENSMUSG00000031209	15203	NP_001153099 /// NP_001153100 /// NP_034547 /// NP_851790	NM_001159627 /// NM_001159628 /// NM_010417 /// NM_181273	1332240	protein_coding	2	chrX	93650799	93769823	hephaestin	Heph	757	1	0	0	0	0	0	KIDNEY	99	53	3.4653e-16	1.85869e-19	0.343988	0.222809	0.0345721	0.0306051	0.483719	7.75361	7.26989	0.448	7.729	7.281	LIVER	44	44	0.800074	0.823278	0.179438	0.177454	0.0270514	0.0267523
1430699_at	Mm.159711.1	AK018327	Mm.159711	Mm.256065	July 2007 (Mouse Genome Sequencing Consortium and NCBI 37)	chrX:93908779-93911859 (+) // 94.97 // q21.33	ENSMUSG00000031210	76206	NP_083812	NM_029536	1923456	protein_coding	7	chrX	93908779	93911859	G protein-coupled receptor 165	Gpr165	758	0	0	0	0	0	0	KIDNEY	99	53	0.84671	0.706741	0.0974007	0.128176	0.00978914	0.0176063	-0.00760473	6.32141	6.32902	0.003	6.31	6.307	LIVER	44	44	0.503588	0.437378	0.155281	0.144822	0.0234095	0.0218328
1440085_at	Mm.189270.1	AV246296	Mm.189270	Mm.189270	July 2007 (Mouse Genome Sequencing Consortium and NCBI 37)	chrX:94529175-94529807 (-) // 97.98 // q21.33	ENSMUSG00000034457	245527	NP_001154904 /// NP_001154905 /// NP_780749	NM_001161432 /// NM_001161433 /// NM_175540	---	protein_coding	1	chrX	94529175	94529807	ectodysplasin A2 receptor	Eda2r	759	0	0	0	0	0	0	KIDNEY	99	53	0.225471	0.285828	0.109689	0.102352	0.0110241	0.0140591	0.0191593	6.28156	6.2624	0.027	6.279	6.252	LIVER	44	44	0.316266	0.505833	0.194172	0.152316	0.0292726	0.0229625
[truncated: 667 more rows]
[truncated: 66 more columns]

## Sheet: Blad2
	sum_any	kl	kidney	liver					any	kidney	liver			sum_any	kidney	liver	any			kidney	liver	any				kidney	liver	any			kidney	liver	any				kidney	liver	any			kidney	liver	any		a	b	c
[truncated: 12 more rows]
[truncated: 4 more columns]

## Sheet: Blad3
branch	Mean(F)	Mean(M)	Mean(F)	Mean(M)	Mean(F)	Mean(M)	Mean(F)	Mean(M)	Mean(F)	Mean(M)	Mean(F)	Mean(M)	all	Mean(F)	Mean(M)	Mean(F)	Mean(M)	Mean(F)	Mean(M)	Mean(F)	Mean(M)	Mean(F)	Mean(M)	Mean(F)	Mean(M)	branch	branch	Mean(F)	Mean(M)	Mean(F)	Mean(M)	Mean(F)	Mean(M)	Mean(F)	Mean(M)	Mean(F)	Mean(M)	Mean(F)	Mean(M)	branch	all	kidney	liver			all	kidney	liver
[truncated: 1,427 more rows]
