# Supplementary material for: Abundance of female-biased and paucity of male-biased somatically expressed genes on the mouse X-chromosome
Source: BMC Genomics. 2012 Nov 10;13:607. doi: 10.1186/1471-2164-13-607 (PMC3534601; doi:10.1186/1471-2164-13-607)
Supplement: Additional file 3 — A-E. Gene Ontology analysis. Results from a Gene Ontology analysis of female- and male-biased X-linked and autosomal genes, using DAVID Bioinformatics Resources 6.7, NIAID/NIH [26,27]. The GO analysis was performed using as reference either X-genes or all genes included in the microarray, as specified in the title of each table. [file 1471-2164-13-607-S3.xls]

## Sheet: S Table 3 A
Supplementary Table 3 A. GO analysis; Comparison: X-genes sex-biased Vs. Whole genome (independent of chr. location).
FUNCTIONAL ANNOTATION CHART, DAVID Bioinformatics Resources 6.7, NIAID/NIH
Date: 16/06/2011
P(EASE) threshold: 0.1, default settings
Reference set: Affymetrix M430v2 array
Kidney, female-biased X-linked genes
Category	Term	Count	%	PValue	Genes	List Total	Pop Hits	Pop Total	Fold Enrichment	Bonferroni	Benjamini	FDR
INTERPRO	IPR006911:Protein of unknown function DUF634	6	4.10959	8.70476e-09	1425914_A_AT, 1424373_AT, 1424455_AT, 1456739_X_AT, 1415780_A_AT, 1427167_AT, 1460359_AT, 1428512_AT	126	10	15114	71.9714	2.79422e-06	2.79422e-06	1.17521e-05
INTERPRO	IPR007623:Brain expressed X-linked like protein	3	2.05479	0.000667601	1448595_A_AT, 1428209_AT, 1428842_A_AT	126	5	15114	71.9714	0.192952	0.101641	0.897565
INTERPRO	IPR010370:Transcription elongation factor A, SII-related	3	2.05479	0.000667601	1424634_AT, 1451230_A_AT, 1418171_AT	126	5	15114	71.9714	0.192952	0.101641	0.897565
GOTERM_CC_FAT	GO:0016323~basolateral plasma membrane	7	4.79452	0.000718652	1460337_AT, 1448665_AT, 1448964_AT, 1417307_AT, 1457465_AT, 1427072_AT, 1421814_AT, 1455406_AT, 1422519_AT, 1422518_AT	83	138	10486	6.40842	0.135168	0.135168	0.898487
PIR_SUPERFAMILY	PIRSF008633:brain-expressed X-linked protein	3	2.05479	0.000947736	1448595_A_AT, 1428209_AT, 1428842_A_AT	67	5	6664	59.6776	0.0765582	0.0765582	1.01261
PIR_SUPERFAMILY	PIRSF008633:BEX	3	2.05479	0.000947736	1448595_A_AT, 1428209_AT, 1428842_A_AT	67	5	6664	59.6776	0.0765582	0.0765582	1.01261
UP_SEQ_FEATURE	repeat:ARM 1	4	2.73973	0.0012621	1425914_A_AT, 1424373_AT, 1424455_AT, 1456739_X_AT, 1415780_A_AT, 1460359_AT	126	26	15061	18.3895	0.479476	0.479476	1.81058
SP_PIR_KEYWORDS	phosphoprotein	67	45.8904	0.00160947	1426677_AT, 1423369_AT, 1448665_AT, 1457265_AT, 1455647_AT, 1426832_AT, 1446278_AT, 1439413_X_AT, 1439456_X_AT, 1437688_X_AT, 1417921_AT, 1450021_AT, 1418285_AT, 1444158_AT, 1436921_AT, 1423451_AT, 1427672_A_AT, 1456086_X_AT, 1424539_AT, 1424215_AT, 1423042_AT, 1425972_A_AT, 1421895_AT, 1423043_S_AT, 1422519_AT, 1456753_AT, 1433867_AT, 1419033_AT, 1429012_AT, 1460359_AT, 1460246_AT, 1415775_AT, 1…	125	6171	15511	1.34725	0.255298	0.255298	1.96988
UP_SEQ_FEATURE	repeat:ARM 3	4	2.73973	0.00192377	1425914_A_AT, 1424373_AT, 1424455_AT, 1456739_X_AT, 1415780_A_AT, 1460359_AT	126	30	15061	15.9376	0.630479	0.392117	2.74756
UP_SEQ_FEATURE	repeat:ARM 2	4	2.73973	0.00211707	1425914_A_AT, 1424373_AT, 1424455_AT, 1456739_X_AT, 1415780_A_AT, 1460359_AT	126	31	15061	15.4235	0.66569	0.305962	3.01972
GOTERM_MF_FAT	GO:0019904~protein domain specific binding	7	4.79452	0.00370411	1448665_AT, 1417307_AT, 1436997_X_AT, 1428107_AT, 1422519_AT, 1455406_AT, 1460337_AT, 1451867_X_AT, 1433992_AT, 1417704_A_AT, 1421871_AT, 1451230_A_AT, 1422518_AT	89	188	11124	4.65384	0.527454	0.527454	4.55205
SP_PIR_KEYWORDS	chromatin regulator	7	4.79452	0.00433437	1418152_AT, 1427235_AT, 1446278_AT, 1439413_X_AT, 1445198_AT, 1456743_X_AT, 1415775_AT, 1457930_AT, 1444158_AT, 1434849_AT, 1446234_AT, 1427672_A_AT, 1460292_A_AT, 1440123_AT	125	191	15511	4.54773	0.54838	0.327973	5.22383
GOTERM_CC_FAT	GO:0009898~internal side of plasma membrane	8	5.47945	0.00655636	1460036_AT, 1434354_AT, 1448665_AT, 1454816_AT, 1417307_AT, 1448391_AT, 1457465_AT, 1442676_AT, 1452657_AT, 1421814_AT, 1428667_AT	83	283	10486	3.57137	0.735191	0.485404	7.92641
GOTERM_BP_FAT	GO:0016568~chromatin modification	7	4.79452	0.00845801	1438930_S_AT, 1427235_AT, 1446278_AT, 1439413_X_AT, 1445198_AT, 1460246_AT, 1456743_X_AT, 1415775_AT, 1457930_AT, 1444158_AT, 1434849_AT, 1446234_AT, 1427672_A_AT, 1460292_A_AT, 1440123_AT	88	231	11375	3.91701	0.999809	0.999809	12.5706
GOTERM_BP_FAT	GO:0007015~actin filament organization	4	2.73973	0.00894658	1426677_AT, 1451867_X_AT, 1423725_AT, 1417704_A_AT, 1457465_AT	88	56	11375	9.23295	0.999884	0.989212	13.2495
GOTERM_BP_FAT	GO:0009165~nucleotide biosynthetic process	6	4.10959	0.00924424	1454816_AT, 1454843_AT, 1418774_A_AT, 1448111_AT, 1436921_AT, 1416052_AT, 1448354_AT	88	168	11375	4.61648	0.999914	0.955865	13.6606
GOTERM_BP_FAT	GO:0034404~nucleobase, nucleoside and nucleotide biosynthetic process	6	4.10959	0.0104109	1454816_AT, 1454843_AT, 1418774_A_AT, 1448111_AT, 1436921_AT, 1416052_AT, 1448354_AT	88	173	11375	4.48305	0.999974	0.928446	15.2546
GOTERM_BP_FAT	GO:0034654~nucleobase, nucleoside, nucleotide and nucleic acid biosynthetic process	6	4.10959	0.0104109	1454816_AT, 1454843_AT, 1418774_A_AT, 1448111_AT, 1436921_AT, 1416052_AT, 1448354_AT	88	173	11375	4.48305	0.999974	0.928446	15.2546
UP_SEQ_FEATURE	domain:CH 1	3	2.05479	0.0129443	1426677_AT, 1448665_AT, 1417307_AT, 1423725_AT	126	21	15061	17.076	0.998812	0.814364	17.1801
UP_SEQ_FEATURE	domain:CH 2	3	2.05479	0.0129443	1426677_AT, 1448665_AT, 1417307_AT, 1423725_AT	126	21	15061	17.076	0.998812	0.814364	17.1801
INTERPRO	IPR002190:MAGE protein	3	2.05479	0.0140683	1422498_AT, 1450062_A_AT, 1459873_X_AT	126	22	15114	16.3571	0.989412	0.780411	17.4101
INTERPRO	IPR000842:Phosphoribosyl pyrophosphate synthetase, conserved site	2	1.36986	0.0164731	1454843_AT, 1416052_AT	126	2	15114	119.952	0.995165	0.736309	20.0887
UP_SEQ_FEATURE	region of interest:Binding of phosphoribosylpyrophosphate	2	1.36986	0.0165308	1454843_AT, 1416052_AT	126	2	15061	119.532	0.999819	0.821573	21.4291
SMART	SM00033:CH	4	2.73973	0.017943	1426677_AT, 1448665_AT, 1417307_AT, 1423725_AT, 1429012_AT	70	67	8316	7.09254	0.756408	0.756408	17.4298
INTERPRO	IPR001589:Actinin-type, actin-binding, conserved site	3	2.05479	0.0179787	1426677_AT, 1448665_AT, 1417307_AT, 1423725_AT	126	25	15114	14.3943	0.997043	0.687994	21.7245
INTERPRO	IPR001715:Calponin-like actin-binding	4	2.73973	0.018018	1426677_AT, 1448665_AT, 1417307_AT, 1423725_AT, 1429012_AT	126	67	15114	7.16134	0.997081	0.62196	21.7668
KEGG_PATHWAY	mmu00030:Pentose phosphate pathway	3	2.05479	0.0205658	1454843_AT, 1416052_AT, 1448354_AT	40	26	4535	13.0817	0.681111	0.681111	18.4856
GOTERM_CC_FAT	GO:0030133~transport vesicle	3	2.05479	0.021394	1460036_AT, 1418774_A_AT, 1436921_AT, 1434232_A_AT, 1452657_AT	83	29	10486	13.0694	0.987329	0.76687	23.7767
GOTERM_BP_FAT	GO:0006325~chromatin organization	7	4.79452	0.0239011	1438930_S_AT, 1427235_AT, 1446278_AT, 1439413_X_AT, 1445198_AT, 1460246_AT, 1456743_X_AT, 1415775_AT, 1457930_AT, 1444158_AT, 1434849_AT, 1446234_AT, 1427672_A_AT, 1460292_A_AT, 1440123_AT	88	291	11375	3.10938	1	0.99238	31.7917
GOTERM_BP_FAT	GO:0044271~nitrogen compound biosynthetic process	7	4.79452	0.0249793	1436615_A_AT, 1454816_AT, 1454843_AT, 1418774_A_AT, 1448111_AT, 1436921_AT, 1416052_AT, 1448354_AT	88	294	11375	3.07765	1	0.985733	32.9737
GOTERM_MF_FAT	GO:0019899~enzyme binding	6	4.10959	0.0311881	1426677_AT, 1448665_AT, 1417307_AT, 1417336_A_AT, 1417454_AT, 1456753_AT, 1429028_AT	89	222	11124	3.37807	0.998339	0.959245	32.8193
GOTERM_MF_FAT	GO:0004749~ribose phosphate diphosphokinase activity	2	1.36986	0.031274	1454843_AT, 1416052_AT	89	4	11124	62.4944	0.998368	0.882276	32.8939
SP_PIR_KEYWORDS	actin-binding	6	4.10959	0.0323317	1426677_AT, 1415906_AT, 1433992_AT, 1448665_AT, 1417307_AT, 1423725_AT, 1457465_AT	125	221	15511	3.3689	0.997557	0.865316	33.3652
INTERPRO	IPR005946:Phosphoribosyl pyrophosphokinase	2	1.36986	0.032677	1454843_AT, 1416052_AT	126	4	15114	59.9762	0.999977	0.782053	36.1437
INTERPRO	IPR014800:Apx/shroom, ASD1	2	1.36986	0.032677	1433992_AT, 1457465_AT	126	4	15114	59.9762	0.999977	0.782053	36.1437
INTERPRO	IPR014799:Apx/shroom, ASD2	2	1.36986	0.032677	1433992_AT, 1457465_AT	126	4	15114	59.9762	0.999977	0.782053	36.1437
INTERPRO	IPR001613:Flavin-containing amine oxidase	2	1.36986	0.032677	1434354_AT, 1442676_AT, 1428667_AT	126	4	15114	59.9762	0.999977	0.782053	36.1437
UP_SEQ_FEATURE	domain:ASD2	2	1.36986	0.0327905	1433992_AT, 1457465_AT	126	4	15061	59.7659	1	0.94346	38.2681
GOTERM_BP_FAT	GO:0030036~actin cytoskeleton organization	5	3.42466	0.0368644	1426677_AT, 1415906_AT, 1451867_X_AT, 1423725_AT, 1417704_A_AT, 1457465_AT	88	164	11375	3.9409	1	0.995523	44.7917
GOTERM_CC_FAT	GO:0016324~apical plasma membrane	4	2.73973	0.0371682	1433992_AT, 1448964_AT, 1457465_AT, 1421814_AT	83	94	10486	5.37606	0.999524	0.852328	37.8436
INTERPRO	IPR000225:Armadillo	3	2.05479	0.037435	1425914_A_AT, 1424373_AT, 1427167_AT, 1460359_AT	126	37	15114	9.72587	0.999995	0.783662	40.2563
SMART	SM00185:ARM	3	2.05479	0.0374977	1425914_A_AT, 1424373_AT, 1427167_AT, 1460359_AT	70	37	8316	9.63243	0.949261	0.774747	33.2537
GOTERM_BP_FAT	GO:0045449~regulation of transcription	24	16.4384	0.0377734	1426677_AT, 1448665_AT, 1417307_AT, 1432158_A_AT, 1432750_AT, 1455647_AT, 1449031_AT, 1439413_X_AT, 1418171_AT, 1434842_S_AT, 1457930_AT, 1444158_AT, 1437064_AT, 1450062_A_AT, 1456086_X_AT, 1453734_AT, 1422518_AT, 1418152_AT, 1438930_S_AT, 1425972_A_AT, 1430415_AT, 1455406_AT, 1422519_AT, 1456753_AT, 1460246_AT, 1415775_AT, 1456743_X_AT, 1434849_AT, 1433537_AT, 1424634_AT, 1460292_A_AT, 1440123_A…	88	2081	11375	1.49076	1	0.992185	45.61
GOTERM_MF_FAT	GO:0008131~amine oxidase activity	2	1.36986	0.0389401	1434354_AT, 1442676_AT, 1428667_AT	89	5	11124	49.9955	0.999672	0.865446	39.2645
GOTERM_MF_FAT	GO:0016778~diphosphotransferase activity	2	1.36986	0.0389401	1454843_AT, 1416052_AT	89	5	11124	49.9955	0.999672	0.865446	39.2645
PIR_SUPERFAMILY	PIRSF000738:ribose-phosphate pyrophosphokinase catalytic chain	2	1.36986	0.0390398	1454843_AT, 1416052_AT	67	4	6664	49.7313	0.964742	0.81223	34.7828
INTERPRO	IPR006794:Zfx / Zfy transcription activation region	2	1.36986	0.0406793	1425972_A_AT, 1432750_AT	126	5	15114	47.981	0.999998	0.772642	42.9183
GOTERM_BP_FAT	GO:0009064~glutamine family amino acid metabolic process	3	2.05479	0.040865	1436615_A_AT, 1438930_S_AT, 1448111_AT, 1460246_AT	88	42	11375	9.23295	1	0.990656	48.3091
GOTERM_MF_FAT	GO:0005496~steroid binding	3	2.05479	0.0434288	1448964_AT, 1455647_AT, 1437064_AT, 1423451_AT	89	42	11124	8.92777	0.999873	0.833667	42.7313
GOTERM_BP_FAT	GO:0030029~actin filament-based process	5	3.42466	0.0450163	1426677_AT, 1415906_AT, 1451867_X_AT, 1423725_AT, 1417704_A_AT, 1457465_AT	88	175	11375	3.69318	1	0.990371	51.7363
UP_SEQ_FEATURE	domain:MAGE	2	1.36986	0.0487835	1422498_AT, 1450062_A_AT	126	6	15061	39.8439	1	0.975124	51.4998
GOTERM_BP_FAT	GO:0010647~positive regulation of cell communication	5	3.42466	0.0490305	1450990_AT, 1426677_AT, 1438930_S_AT, 1450435_AT, 1455647_AT, 1437064_AT, 1460246_AT	88	180	11375	3.59059	1	0.990017	54.8469
GOTERM_BP_FAT	GO:0055114~oxidation reduction	10	6.84932	0.0497179	1434354_AT, 1416056_A_AT, 1438930_S_AT, 1427235_AT, 1416057_AT, 1446278_AT, 1442676_AT, 1455911_X_AT, 1448696_AT, 1416167_AT, 1416166_A_AT, 1445198_AT, 1460246_AT, 1457930_AT, 1446234_AT, 1444158_AT, 1448286_AT, 1427672_A_AT, 1448354_AT, 1428667_AT, 1440123_AT	88	627	11375	2.06158	1	0.986208	55.3603
GOTERM_BP_FAT	GO:0009260~ribonucleotide biosynthetic process	4	2.73973	0.049725	1454816_AT, 1454843_AT, 1418774_A_AT, 1436921_AT, 1416052_AT	88	108	11375	4.78746	1	0.980837	55.3656
SP_PIR_KEYWORDS	ubl conjugation	9	6.16438	0.0530461	1460337_AT, 1437533_AT, 1415775_AT, 1448157_S_AT, 1423725_AT, 1455647_AT, 1437064_AT, 1448595_A_AT, 1428209_AT, 1428842_A_AT	125	512	15511	2.18123	0.999953	0.917388	48.9935
GOTERM_BP_FAT	GO:0043473~pigmentation	3	2.05479	0.0539446	1433992_AT, 1418774_A_AT, 1436921_AT, 1449031_AT	88	49	11375	7.91396	1	0.98155	58.3991
GOTERM_MF_FAT	GO:0042043~neurexin binding	2	1.36986	0.054093	1417336_A_AT, 1455406_AT, 1422519_AT, 1422518_AT	89	7	11124	35.7111	0.999987	0.846221	50.2501
SP_PIR_KEYWORDS	nucleotide biosynthesis	2	1.36986	0.0546462	1454843_AT, 1416052_AT	125	7	15511	35.4537	0.999966	0.872135	50.0479
GOTERM_MF_FAT	GO:0051015~actin filament binding	3	2.05479	0.0552026	1426677_AT, 1433992_AT, 1457465_AT	89	48	11124	7.8118	0.99999	0.805757	50.9779
GOTERM_CC_FAT	GO:0044459~plasma membrane part	18	12.3288	0.0563522	1460036_AT, 1434354_AT, 1448665_AT, 1448964_AT, 1454816_AT, 1417307_AT, 1448767_S_AT, 1420514_AT, 1448766_AT, 1452657_AT, 1442676_AT, 1422519_AT, 1455406_AT, 1450990_AT, 1460337_AT, 1433992_AT, 1416295_A_AT, 1450435_AT, 1448391_AT, 1457465_AT, 1427072_AT, 1421814_AT, 1428667_AT, 1422518_AT	83	1457	10486	1.56079	0.999992	0.903989	51.7215
GOTERM_BP_FAT	GO:0009116~nucleoside metabolic process	3	2.05479	0.0579204	1454816_AT, 1454843_AT, 1416052_AT	88	51	11375	7.60361	1	0.981858	61.0798
GOTERM_CC_FAT	GO:0000792~heterochromatin	3	2.05479	0.0602027	1438930_S_AT, 1433537_AT, 1453734_AT, 1417609_AT, 1460246_AT	83	51	10486	7.43161	0.999996	0.876362	54.1371
SP_PIR_KEYWORDS	copper transport	2	1.36986	0.0622071	1418774_A_AT, 1436921_AT, 1448696_AT	125	8	15511	31.022	0.999992	0.858986	54.7645
INTERPRO	IPR000836:Phosphoribosyltransferase	2	1.36986	0.0642944	1454843_AT, 1416052_AT	126	8	15114	29.9881	1	0.881541	59.2286
GOTERM_BP_FAT	GO:0009259~ribonucleotide metabolic process	4	2.73973	0.0654298	1454816_AT, 1454843_AT, 1418774_A_AT, 1436921_AT, 1416052_AT	88	121	11375	4.2731	1	0.985922	65.707
GOTERM_BP_FAT	GO:0051276~chromosome organization	7	4.79452	0.0692497	1438930_S_AT, 1427235_AT, 1446278_AT, 1439413_X_AT, 1445198_AT, 1460246_AT, 1456743_X_AT, 1415775_AT, 1457930_AT, 1444158_AT, 1434849_AT, 1446234_AT, 1427672_A_AT, 1460292_A_AT, 1440123_AT	88	378	11375	2.39373	1	0.98581	67.858
GOTERM_MF_FAT	GO:0017016~Ras GTPase binding	3	2.05479	0.072402	1426677_AT, 1417336_A_AT, 1429028_AT	89	56	11124	6.69583	1	0.850088	61.0755
GOTERM_MF_FAT	GO:0003779~actin binding	6	4.10959	0.0734345	1426677_AT, 1415906_AT, 1433992_AT, 1448665_AT, 1417307_AT, 1423725_AT, 1457465_AT	89	283	11124	2.64994	1	0.819468	61.616
GOTERM_BP_FAT	GO:0051148~negative regulation of muscle cell differentiation	2	1.36986	0.0739324	1434678_AT, 1456753_AT	88	10	11375	25.8523	1	0.986448	70.3224
KEGG_PATHWAY	mmu00330:Arginine and proline metabolism	3	2.05479	0.0754773	1434354_AT, 1436615_A_AT, 1442676_AT, 1428667_AT	40	53	4535	6.41745	0.98665	0.88446	53.7863
SP_PIR_KEYWORDS	sh3-binding	3	2.05479	0.0761445	1460337_AT, 1451867_X_AT, 1421871_AT, 1436997_X_AT, 1417704_A_AT, 1428107_AT	125	57	15511	6.53095	0.999999	0.873878	62.4025
GOTERM_MF_FAT	GO:0031267~small GTPase binding	3	2.05479	0.0769416	1426677_AT, 1417336_A_AT, 1429028_AT	89	58	11124	6.46494	1	0.80156	63.4006
SP_PIR_KEYWORDS	tumor antigen	2	1.36986	0.0771494	1422498_AT, 1450062_A_AT	125	10	15511	24.8176	1	0.840639	62.9045
GOTERM_BP_FAT	GO:0031175~neuron projection development	5	3.42466	0.078163	1418285_AT, 1448665_AT, 1418774_A_AT, 1438930_S_AT, 1417307_AT, 1450435_AT, 1436921_AT, 1418286_A_AT, 1460246_AT	88	211	11375	3.06307	1	0.986671	72.3956
GOTERM_BP_FAT	GO:0007565~female pregnancy	3	2.05479	0.0792056	1455647_AT, 1437064_AT, 1451828_A_AT, 1433531_AT, 1417609_AT	88	61	11375	6.35712	1	0.984376	72.8852
INTERPRO	IPR002937:Amine oxidase	2	1.36986	0.0797165	1434354_AT, 1442676_AT, 1428667_AT	126	10	15114	23.9905	1	0.911454	67.4229
GOTERM_BP_FAT	GO:0000902~cell morphogenesis	6	4.10959	0.0805601	1433992_AT, 1418285_AT, 1448665_AT, 1418774_A_AT, 1417307_AT, 1450435_AT, 1436921_AT, 1457465_AT, 1418286_A_AT	88	301	11375	2.57664	1	0.982253	73.5093
GOTERM_BP_FAT	GO:0060135~maternal process involved in female pregnancy	2	1.36986	0.0810215	1455647_AT, 1437064_AT, 1417609_AT	88	11	11375	23.5021	1	0.979169	73.7187
GOTERM_BP_FAT	GO:0010639~negative regulation of organelle organization	3	2.05479	0.081452	1415906_AT, 1433992_AT, 1438930_S_AT, 1460246_AT	88	62	11375	6.25458	1	0.975851	73.9128
GOTERM_CC_FAT	GO:0045177~apical part of cell	4	2.73973	0.081497	1433992_AT, 1448964_AT, 1457465_AT, 1421814_AT	83	130	10486	3.8873	1	0.913978	65.6047
GOTERM_CC_FAT	GO:0005624~membrane fraction	8	5.47945	0.0816958	1448665_AT, 1417307_AT, 1451828_A_AT, 1422519_AT, 1455406_AT, 1460337_AT, 1418774_A_AT, 1450435_AT, 1436921_AT, 1428333_AT, 1423451_AT, 1433531_AT, 1422518_AT	83	481	10486	2.10124	1	0.883745	65.698
GOTERM_BP_FAT	GO:0008217~regulation of blood pressure	3	2.05479	0.0837181	1438930_S_AT, 1448354_AT, 1450277_AT, 1460246_AT	88	63	11375	6.1553	1	0.974577	74.9122
GOTERM_MF_FAT	GO:0051020~GTPase binding	3	2.05479	0.0839148	1426677_AT, 1417336_A_AT, 1429028_AT	89	61	11124	6.14699	1	0.800012	66.7242
GOTERM_BP_FAT	GO:0006575~cellular amino acid derivative metabolic process	4	2.73973	0.0845665	1418774_A_AT, 1438930_S_AT, 1436921_AT, 1442676_AT, 1448354_AT, 1428667_AT, 1460246_AT	88	135	11375	3.82997	1	0.971634	75.2771
INTERPRO	IPR011989:Armadillo-like helical	4	2.73973	0.0882482	1425914_A_AT, 1424373_AT, 1456739_X_AT, 1415780_A_AT, 1427167_AT, 1460359_AT	126	127	15114	3.77803	1	0.91553	71.2722
GOTERM_CC_FAT	GO:0030055~cell-substrate junction	3	2.05479	0.0892769	1460337_AT, 1448665_AT, 1417307_AT, 1427072_AT	83	64	10486	5.92206	1	0.877412	69.0885
GOTERM_CC_FAT	GO:0044431~Golgi apparatus part	5	3.42466	0.0946003	1426677_AT, 1460036_AT, 1418774_A_AT, 1432158_A_AT, 1436921_AT, 1434232_A_AT, 1452657_AT	83	221	10486	2.85831	1	0.865669	71.2818
GOTERM_CC_FAT	GO:0005626~insoluble fraction	8	5.47945	0.0948134	1448665_AT, 1417307_AT, 1451828_A_AT, 1422519_AT, 1455406_AT, 1460337_AT, 1418774_A_AT, 1450435_AT, 1436921_AT, 1428333_AT, 1423451_AT, 1433531_AT, 1422518_AT	83	499	10486	2.02545	1	0.839471	71.3666
UP_SEQ_FEATURE	site:Important for catalytic activity	2	1.36986	0.0952054	1434354_AT, 1442676_AT, 1428667_AT	126	12	15061	19.922	1	0.998444	76.4841
GOTERM_BP_FAT	GO:0009100~glycoprotein metabolic process	4	2.73973	0.0964594	1448323_A_AT, 1424220_A_AT, 1416405_AT, 1418774_A_AT, 1437889_X_AT, 1436921_AT, 1460631_AT	88	143	11375	3.6157	1	0.980406	79.8961
(end of list)
Kidney, male-biased X-linked genes
Category	Term	Count	%	PValue	Genes	List Total	Pop Hits	Pop Total	Fold Enrichment	Bonferroni	Benjamini	FDR
GOTERM_CC_FAT	GO:0031090~organelle membrane	12	18.75	6.70496e-05	1438753_AT, 1418384_AT, 1449402_AT, 1432533_A_AT, 1451049_AT, 1422704_AT, 1418127_A_AT, 1452607_AT, 1422703_AT, 1427305_AT, 1453497_A_AT, 1435006_S_AT, 1422241_A_AT, 1436664_A_AT, 1416343_A_AT, 1427490_AT, 1416344_AT	39	780	10486	4.13649	0.00861239	0.00861239	0.0779474
GOTERM_BP_FAT	GO:0044265~cellular macromolecule catabolic process	8	12.5	0.0014218	1415703_AT, 1422153_A_AT, 1426309_AT, 1434662_AT, 1421394_A_AT, 1447778_X_AT, 1426605_AT, 1418127_A_AT, 1450039_AT, 1452128_A_AT, 1437553_AT	35	582	11375	4.46735	0.503427	0.503427	2.02351
GOTERM_BP_FAT	GO:0009057~macromolecule catabolic process	8	12.5	0.00210333	1415703_AT, 1422153_A_AT, 1426309_AT, 1434662_AT, 1421394_A_AT, 1447778_X_AT, 1426605_AT, 1418127_A_AT, 1450039_AT, 1452128_A_AT, 1437553_AT	35	623	11375	4.17335	0.645103	0.404267	2.97989
GOTERM_BP_FAT	GO:0043632~modification-dependent macromolecule catabolic process	7	10.9375	0.00277289	1415703_AT, 1422153_A_AT, 1426309_AT, 1434662_AT, 1421394_A_AT, 1447778_X_AT, 1426605_AT, 1450039_AT, 1452128_A_AT, 1437553_AT	35	483	11375	4.71014	0.744914	0.365796	3.91101
GOTERM_BP_FAT	GO:0019941~modification-dependent protein catabolic process	7	10.9375	0.00277289	1415703_AT, 1422153_A_AT, 1426309_AT, 1434662_AT, 1421394_A_AT, 1447778_X_AT, 1426605_AT, 1450039_AT, 1452128_A_AT, 1437553_AT	35	483	11375	4.71014	0.744914	0.365796	3.91101
UP_SEQ_FEATURE	topological domain:Lumenal	7	10.9375	0.00308739	1449402_AT, 1416655_AT, 1427305_AT, 1451049_AT, 1453497_A_AT, 1450047_AT, 1436705_AT, 1436706_AT, 1416343_A_AT, 1416344_AT, 1420938_AT	55	403	15061	4.75646	0.551062	0.551062	3.95887
GOTERM_BP_FAT	GO:0051603~proteolysis involved in cellular protein catabolic process	7	10.9375	0.00356338	1415703_AT, 1422153_A_AT, 1426309_AT, 1434662_AT, 1421394_A_AT, 1447778_X_AT, 1426605_AT, 1450039_AT, 1452128_A_AT, 1437553_AT	35	508	11375	4.47835	0.82732	0.35537	4.99962
GOTERM_CC_FAT	GO:0000267~cell fraction	8	12.5	0.00361504	1443315_AT, 1420502_AT, 1460649_AT, 1448668_A_AT, 1438120_X_AT, 1448736_A_AT, 1416343_A_AT, 1449955_AT, 1418127_A_AT, 1416344_AT, 1435566_S_AT	39	562	10486	3.82736	0.373236	0.208316	4.12426
GOTERM_BP_FAT	GO:0044257~cellular protein catabolic process	7	10.9375	0.00366853	1415703_AT, 1422153_A_AT, 1426309_AT, 1434662_AT, 1421394_A_AT, 1447778_X_AT, 1426605_AT, 1450039_AT, 1452128_A_AT, 1437553_AT	35	511	11375	4.45205	0.836057	0.303472	5.14355
GOTERM_BP_FAT	GO:0030163~protein catabolic process	7	10.9375	0.00438949	1415703_AT, 1422153_A_AT, 1426309_AT, 1434662_AT, 1421394_A_AT, 1447778_X_AT, 1426605_AT, 1450039_AT, 1452128_A_AT, 1437553_AT	35	530	11375	4.29245	0.885179	0.302833	6.12498
SP_PIR_KEYWORDS	ubl conjugation pathway	7	10.9375	0.00515537	1415703_AT, 1422153_A_AT, 1426309_AT, 1434662_AT, 1421394_A_AT, 1447778_X_AT, 1426605_AT, 1450039_AT, 1452128_A_AT, 1437553_AT	55	461	15511	4.28227	0.486632	0.486632	5.83384
GOTERM_BP_FAT	GO:0042592~homeostatic process	7	10.9375	0.00563815	1443315_AT, 1435006_S_AT, 1449955_AT, 1418127_A_AT, 1450161_AT, 1427490_AT, 1435009_AT, 1427007_AT	35	558	11375	4.07706	0.938074	0.327937	7.80247
GOTERM_CC_FAT	GO:0044429~mitochondrial part	7	10.9375	0.00899007	1418384_AT, 1422703_AT, 1426410_AT, 1420727_A_AT, 1435006_S_AT, 1422241_A_AT, 1422704_AT, 1418127_A_AT, 1427490_AT	39	505	10486	3.72694	0.688066	0.321805	9.96958
GOTERM_CC_FAT	GO:0012505~endomembrane system	7	10.9375	0.010494	1438753_AT, 1449402_AT, 1432533_A_AT, 1427305_AT, 1451049_AT, 1453497_A_AT, 1436664_A_AT, 1416343_A_AT, 1452607_AT, 1416344_AT	39	522	10486	3.60556	0.743564	0.288385	11.5457
GOTERM_CC_FAT	GO:0005739~mitochondrion	11	17.1875	0.0116295	1418384_AT, 1449897_A_AT, 1426410_AT, 1455710_X_AT, 1420727_A_AT, 1418073_AT, 1422704_AT, 1418127_A_AT, 1422703_AT, 1435006_S_AT, 1422241_A_AT, 1427490_AT, 1435566_S_AT, 1435009_AT	39	1252	10486	2.36229	0.778868	0.260513	12.719
KEGG_PATHWAY	mmu04210:Apoptosis	4	6.25	0.0121056	1460649_AT, 1421394_A_AT, 1448668_A_AT, 1438120_X_AT, 1418127_A_AT, 1450161_AT	27	85	4535	7.90414	0.54691	0.54691	11.6737
SP_PIR_KEYWORDS	mitochondrion	8	12.5	0.0158418	1422703_AT, 1426410_AT, 1449897_A_AT, 1455710_X_AT, 1420727_A_AT, 1435006_S_AT, 1418073_AT, 1422241_A_AT, 1422704_AT, 1418127_A_AT, 1427490_AT	55	761	15511	2.96471	0.872541	0.642986	16.9483
GOTERM_BP_FAT	GO:0006576~biogenic amine metabolic process	3	4.6875	0.0220617	1420502_AT, 1420727_A_AT, 1448736_A_AT	35	77	11375	12.6623	0.999983	0.746396	27.4232
UP_SEQ_FEATURE	repeat:ANK 6	3	4.6875	0.028194	1422153_A_AT, 1426309_AT, 1436559_A_AT	55	73	15061	11.2535	0.999393	0.975365	31.1745
GOTERM_CC_FAT	GO:0005626~insoluble fraction	6	9.375	0.0328641	1443315_AT, 1460649_AT, 1448668_A_AT, 1438120_X_AT, 1416343_A_AT, 1449955_AT, 1418127_A_AT, 1416344_AT, 1435566_S_AT	39	499	10486	3.23293	0.986576	0.512492	32.2004
GOTERM_BP_FAT	GO:0070647~protein modification by small protein conjugation or removal	3	4.6875	0.0344718	1415703_AT, 1447778_X_AT, 1426605_AT, 1450039_AT, 1452128_A_AT, 1437553_AT	35	98	11375	9.94898	1	0.853056	39.5903
GOTERM_MF_FAT	GO:0016790~thiolester hydrolase activity	3	4.6875	0.0352348	1447778_X_AT, 1426605_AT, 1418073_AT, 1450039_AT, 1452128_A_AT, 1437553_AT	35	97	11124	9.82975	0.997585	0.997585	35.3861
GOTERM_BP_FAT	GO:0048813~dendrite morphogenesis	2	3.125	0.0353011	1448736_A_AT, 1449955_AT	35	12	11375	54.1667	1	0.829362	40.3315
GOTERM_CC_FAT	GO:0031966~mitochondrial membrane	5	7.8125	0.038907	1418384_AT, 1422703_AT, 1435006_S_AT, 1422241_A_AT, 1422704_AT, 1418127_A_AT, 1427490_AT	39	356	10486	3.77629	0.994019	0.518727	36.9666
SP_PIR_KEYWORDS	transferase	10	15.625	0.0407153	1438753_AT, 1449402_AT, 1420502_AT, 1426410_AT, 1450047_AT, 1460649_AT, 1438120_X_AT, 1448668_A_AT, 1422704_AT, 1420938_AT, 1422703_AT, 1427305_AT, 1453497_A_AT, 1448736_A_AT, 1435566_S_AT	55	1342	15511	2.10148	0.995309	0.832605	38.3321
GOTERM_CC_FAT	GO:0005625~soluble fraction	3	4.6875	0.0453673	1420502_AT, 1448736_A_AT, 1418127_A_AT	39	94	10486	8.58101	0.997495	0.527001	41.7217
GOTERM_CC_FAT	GO:0044431~Golgi apparatus part	4	6.25	0.0453884	1449402_AT, 1432533_A_AT, 1451049_AT, 1436664_A_AT, 1452607_AT	39	221	10486	4.86646	0.997502	0.486135	41.7367
GOTERM_CC_FAT	GO:0005740~mitochondrial envelope	5	7.8125	0.0467976	1418384_AT, 1422703_AT, 1435006_S_AT, 1422241_A_AT, 1422704_AT, 1418127_A_AT, 1427490_AT	39	378	10486	3.55651	0.997935	0.461125	42.7291
UP_SEQ_FEATURE	repeat:ANK 5	3	4.6875	0.0508606	1422153_A_AT, 1426309_AT, 1436559_A_AT	55	101	15061	8.13375	0.999999	0.988964	49.4342
GOTERM_BP_FAT	GO:0016579~protein deubiquitination	2	3.125	0.0553317	1447778_X_AT, 1426605_AT, 1450039_AT, 1452128_A_AT, 1437553_AT	35	19	11375	34.2105	1	0.9216	55.8613
GOTERM_BP_FAT	GO:0008219~cell death	5	7.8125	0.0586387	1451049_AT, 1421394_A_AT, 1422266_AT, 1448736_A_AT, 1418127_A_AT	35	495	11375	3.28283	1	0.916052	58.0301
GOTERM_BP_FAT	GO:0006508~proteolysis	7	10.9375	0.0588495	1415703_AT, 1422153_A_AT, 1426309_AT, 1434662_AT, 1421394_A_AT, 1447778_X_AT, 1426605_AT, 1450039_AT, 1452128_A_AT, 1437553_AT	35	946	11375	2.40486	1	0.899284	58.165
GOTERM_BP_FAT	GO:0070646~protein modification by small protein removal	2	3.125	0.0609801	1447778_X_AT, 1426605_AT, 1450039_AT, 1452128_A_AT, 1437553_AT	35	21	11375	30.9524	1	0.890424	59.5053
GOTERM_BP_FAT	GO:0006575~cellular amino acid derivative metabolic process	3	4.6875	0.0612839	1420502_AT, 1420727_A_AT, 1448736_A_AT	35	135	11375	7.22222	1	0.874361	59.6931
GOTERM_BP_FAT	GO:0016265~death	5	7.8125	0.0618661	1451049_AT, 1421394_A_AT, 1422266_AT, 1448736_A_AT, 1418127_A_AT	35	504	11375	3.22421	1	0.859672	60.0508
GOTERM_MF_FAT	GO:0008234~cysteine-type peptidase activity	3	4.6875	0.0629026	1434662_AT, 1447778_X_AT, 1426605_AT, 1450039_AT, 1452128_A_AT, 1437553_AT	35	134	11124	7.11557	0.999982	0.995735	54.6616
UP_SEQ_FEATURE	repeat:ANK 4	3	4.6875	0.0669216	1422153_A_AT, 1426309_AT, 1436559_A_AT	55	118	15061	6.96194	1	0.988723	59.5392
SP_PIR_KEYWORDS	transmembrane	20	31.25	0.0716761	1434739_AT, 1449955_AT, 1452607_AT, 1451775_S_AT, 1427165_AT, 1420938_AT, 1416655_AT, 1454762_AT, 1438753_AT, 1449402_AT, 1432533_A_AT, 1451049_AT, 1450047_AT, 1449640_AT, 1420295_X_AT, 1427305_AT, 1418446_AT, 1453497_A_AT, 1427164_AT, 1435006_S_AT, 1422241_A_AT, 1436705_AT, 1436706_AT, 1416343_A_AT, 1418445_AT, 1436664_A_AT, 1427490_AT, 1416344_AT, 1435009_AT, 1429400_AT	55	3948	15511	1.42866	0.999932	0.909153	57.8922
SP_PIR_KEYWORDS	transport	10	15.625	0.0752076	1432533_A_AT, 1451049_AT, 1449955_AT, 1420295_X_AT, 1418446_AT, 1434662_AT, 1435006_S_AT, 1422241_A_AT, 1436705_AT, 1436706_AT, 1436664_A_AT, 1418445_AT, 1427490_AT, 1435009_AT, 1429400_AT	55	1510	15511	1.86767	0.999958	0.866972	59.7178
GOTERM_BP_FAT	GO:0019725~cellular homeostasis	4	6.25	0.0753281	1443315_AT, 1435006_S_AT, 1449955_AT, 1418127_A_AT, 1427490_AT	35	331	11375	3.92749	1	0.896332	67.5422
GOTERM_CC_FAT	GO:0000139~Golgi membrane	3	4.6875	0.0835067	1449402_AT, 1432533_A_AT, 1451049_AT, 1436664_A_AT	39	133	10486	6.06478	0.999987	0.64035	63.727
GOTERM_BP_FAT	GO:0032649~regulation of interferon-gamma production	2	3.125	0.0859952	1449640_AT, 1427007_AT	35	30	11375	21.6667	1	0.914377	72.5263
GOTERM_CC_FAT	GO:0005794~Golgi apparatus	6	9.375	0.0896319	1449402_AT, 1432533_A_AT, 1451049_AT, 1436705_AT, 1436706_AT, 1436664_A_AT, 1420295_X_AT, 1452607_AT, 1429400_AT	39	664	10486	2.42956	0.999995	0.635596	66.4482
SP_PIR_KEYWORDS	antiport	2	3.125	0.0899366	1420295_X_AT, 1429400_AT, 1435009_AT	55	27	15511	20.8902	0.999995	0.868162	66.5786
GOTERM_BP_FAT	GO:0048584~positive regulation of response to stimulus	3	4.6875	0.0903916	1460649_AT, 1447778_X_AT, 1448668_A_AT, 1438120_X_AT, 1426605_AT, 1427007_AT, 1452128_A_AT, 1437553_AT	35	169	11375	5.76923	1	0.91399	74.3651
SP_PIR_KEYWORDS	acetylation	13	20.3125	0.0916872	1415703_AT, 1420502_AT, 1420727_A_AT, 1426605_AT, 1418073_AT, 1459818_X_AT, 1418127_A_AT, 1437553_AT, 1452128_A_AT, 1425018_AT, 1418446_AT, 1447778_X_AT, 1435006_S_AT, 1417412_AT, 1448736_A_AT, 1436559_A_AT, 1418445_AT, 1427490_AT	55	2288	15511	1.60238	0.999996	0.830043	67.3186
GOTERM_BP_FAT	GO:0048812~neuron projection morphogenesis	3	4.6875	0.0922138	1443315_AT, 1448736_A_AT, 1449955_AT	35	171	11375	5.70175	1	0.907446	75.0932
GOTERM_CC_FAT	GO:0005624~membrane fraction	5	7.8125	0.0947563	1443315_AT, 1460649_AT, 1448668_A_AT, 1438120_X_AT, 1416343_A_AT, 1449955_AT, 1418127_A_AT, 1416344_AT	39	481	10486	2.79493	0.999997	0.627625	68.5801
SMART	SM00253:SOCS	2	3.125	0.0950863	1422153_A_AT, 1426309_AT	24	36	8316	19.25	0.977557	0.977557	59.4637
GOTERM_BP_FAT	GO:0055080~cation homeostasis	3	4.6875	0.095891	1435006_S_AT, 1449955_AT, 1427490_AT, 1435009_AT	35	175	11375	5.57143	1	0.905743	76.5042
GOTERM_CC_FAT	GO:0005789~endoplasmic reticulum membrane	3	4.6875	0.096707	1438753_AT, 1427305_AT, 1453497_A_AT, 1452607_AT	39	145	10486	5.56286	0.999998	0.608265	69.3585
UP_SEQ_FEATURE	topological domain:Cytoplasmic	14	21.875	0.0972497	1438753_AT, 1449402_AT, 1451049_AT, 1450047_AT, 1449640_AT, 1449955_AT, 1434739_AT, 1420295_X_AT, 1451775_S_AT, 1427165_AT, 1420938_AT, 1418446_AT, 1416655_AT, 1427305_AT, 1453497_A_AT, 1427164_AT, 1436705_AT, 1436706_AT, 1418445_AT, 1416343_A_AT, 1429400_AT, 1416344_AT	55	2484	15061	1.54336	1	0.995007	73.7233
UP_SEQ_FEATURE	repeat:ANK 3	3	4.6875	0.0975193	1422153_A_AT, 1426309_AT, 1436559_A_AT	55	147	15061	5.5885	1	0.988077	73.8257
KEGG_PATHWAY	mmu04620:Toll-like receptor signaling pathway	3	4.6875	0.0984499	1460649_AT, 1448668_A_AT, 1438120_X_AT, 1449640_AT, 1450161_AT	27	93	4535	5.41816	0.998813	0.965552	65.2258
(end of list)
Liver, female-biased X-linked genes
Category	Term	Count	%	PValue	Genes	List Total	Pop Hits	Pop Total	Fold Enrichment	Bonferroni	Benjamini	FDR
INTERPRO	IPR006911:Protein of unknown function DUF634	3	3.7037	0.000729465	1456739_X_AT, 1434073_AT, 1428512_AT	63	10	15114	71.9714	0.126284	0.126284	0.898893
INTERPRO	IPR001613:Flavin-containing amine oxidase	2	2.46914	0.0163095	1434354_AT, 1442676_AT, 1428667_AT	63	4	15114	119.952	0.952267	0.781522	18.411
SP_PIR_KEYWORDS	zinc-finger	11	13.5802	0.0182033	1434678_AT, 1448665_AT, 1449036_AT, 1417307_AT, 1434436_AT, 1455647_AT, 1417872_AT, 1458142_AT, 1454787_AT, 1419397_AT, 1418318_AT, 1457930_AT, 1444157_A_AT, 1444158_AT, 1437064_AT, 1440764_AT, 1435829_AT, 1440123_AT	64	1164	15511	2.29034	0.925004	0.925004	19.5095
GOTERM_MF_FAT	GO:0008131~amine oxidase activity	2	2.46914	0.0209515	1434354_AT, 1442676_AT, 1428667_AT	48	5	11124	92.7	0.950546	0.950546	22.1553
GOTERM_CC_FAT	GO:0009898~internal side of plasma membrane	5	6.17284	0.022148	1434354_AT, 1448665_AT, 1417307_AT, 1442676_AT, 1452657_AT, 1421814_AT, 1428667_AT, 1447903_X_AT	41	283	10486	4.51866	0.961131	0.961131	23.3474
KEGG_PATHWAY	mmu00330:Arginine and proline metabolism	3	3.7037	0.0313904	1420502_AT, 1434354_AT, 1442676_AT, 1428667_AT	25	53	4535	10.2679	0.826946	0.826946	26.9262
GOTERM_MF_FAT	GO:0001540~beta-amyloid binding	2	2.46914	0.0374028	1434073_AT, 1428512_AT	48	9	11124	51.5	0.995542	0.933232	36.2945
INTERPRO	IPR002937:Amine oxidase	2	2.46914	0.0402843	1434354_AT, 1442676_AT, 1428667_AT	63	10	15114	47.981	0.999503	0.920788	39.8777
GOTERM_BP_FAT	GO:0042402~biogenic amine catabolic process	2	2.46914	0.0457927	1420502_AT, 1442676_AT, 1428667_AT	39	14	11375	41.6667	1	1	48.0795
UP_SEQ_FEATURE	site:Important for catalytic activity	2	2.46914	0.0498353	1434354_AT, 1442676_AT, 1428667_AT	65	12	15061	38.6179	0.999999	0.999999	49.0743
GOTERM_BP_FAT	GO:0042219~cellular amino acid derivative catabolic process	2	2.46914	0.0553364	1420502_AT, 1442676_AT, 1428667_AT	39	17	11375	34.3137	1	0.999991	54.8878
GOTERM_MF_FAT	GO:0016641~oxidoreductase activity, acting on the CH-NH2 group of donors, oxygen as acceptor	2	2.46914	0.0615736	1434354_AT, 1442676_AT, 1428667_AT	48	15	11124	30.9	0.99988	0.950613	52.8437
SP_PIR_KEYWORDS	FAD	3	3.7037	0.071322	1434354_AT, 1436778_AT, 1422978_AT, 1442676_AT, 1428667_AT, 1436779_AT	64	108	15511	6.7322	0.999971	0.994574	58.2778
GOTERM_BP_FAT	GO:0006325~chromatin organization	4	4.93827	0.0725317	1418500_AT, 1444157_A_AT, 1457930_AT, 1446234_AT, 1444158_AT, 1427235_AT, 1446278_AT, 1427672_A_AT, 1440123_AT, 1429438_AT, 1445198_AT, 1428773_S_AT	39	291	11375	4.00916	1	0.999963	65.1073
GOTERM_MF_FAT	GO:0016638~oxidoreductase activity, acting on the CH-NH2 group of donors	2	2.46914	0.0734352	1434354_AT, 1442676_AT, 1428667_AT	48	18	11124	25.75	0.99998	0.933305	59.4309
INTERPRO	IPR002190:MAGE protein	2	2.46914	0.0865221	1422498_AT, 1426306_A_AT	63	22	15114	21.8095	1	0.984785	67.3649
INTERPRO	IPR013129:Transcription factor jumonji	2	2.46914	0.0940123	1444157_A_AT, 1457930_AT, 1446234_AT, 1444158_AT, 1427235_AT, 1446278_AT, 1427672_A_AT, 1440123_AT, 1445198_AT	63	24	15114	19.9921	1	0.974087	70.526
GOTERM_CC_FAT	GO:0044459~plasma membrane part	10	12.3457	0.0940689	1434354_AT, 1448665_AT, 1417307_AT, 1420514_AT, 1442368_AT, 1452657_AT, 1442676_AT, 1447903_X_AT, 1417231_AT, 1416295_A_AT, 1427072_AT, 1421814_AT, 1428667_AT, 1416296_AT	41	1457	10486	1.75536	0.999999	0.999225	69.0507
GOTERM_CC_FAT	GO:0016323~basolateral plasma membrane	3	3.7037	0.0970417	1448665_AT, 1417307_AT, 1427072_AT, 1421814_AT	41	138	10486	5.55992	1	0.992801	70.2351
(end of list)
Liver, male-biased X-linked genes
Category	Term	Count	%	PValue	Genes	List Total	Pop Hits	Pop Total	Fold Enrichment	Bonferroni	Benjamini	FDR
SP_PIR_KEYWORDS	phosphoprotein	26	50.9804	0.00105031	1424587_AT, 1453866_A_AT, 1438120_X_AT, 1454172_AT, 1428194_AT, 1428193_AT, 1451675_A_AT, 1417864_AT, 1421209_S_AT, 1434842_S_AT, 1454690_AT, 1423451_AT, 1450038_S_AT, 1425490_A_AT, 1448974_AT, 1421896_AT, 1422518_AT, 1418730_AT, 1450232_AT, 1441882_AT, 1422519_AT, 1455406_AT, 1435646_AT, 1450039_AT, 1417731_AT, 1456113_AT, 1460286_AT, 1438469_AT, 1436664_A_AT, 1418560_AT, 1460292_A_AT, 1451614_A…	39	6171	15511	1.67569	0.10729	0.10729	1.1763
SP_PIR_KEYWORDS	kinase	7	13.7255	0.00607389	1422711_A_AT, 1454690_AT, 1438120_X_AT, 1441882_AT, 1422519_AT, 1455406_AT, 1417864_AT, 1435646_AT, 1452383_AT, 1421209_S_AT, 1422518_AT	39	687	15511	4.05244	0.482104	0.28035	6.63004
UP_SEQ_FEATURE	region of interest:Calmodulin-binding	3	5.88235	0.00676504	1422711_A_AT, 1441882_AT, 1422519_AT, 1455406_AT, 1422518_AT	39	49	15061	23.6436	0.636296	0.636296	7.77754
GOTERM_BP_FAT	GO:0006091~generation of precursor metabolites and energy	4	7.84314	0.025567	1416056_A_AT, 1441882_AT, 1455911_X_AT, 1418560_AT, 1417864_AT	31	243	11375	6.04009	0.999915	0.999915	29.9526
GOTERM_CC_FAT	GO:0044429~mitochondrial part	5	9.80392	0.0262422	1416056_A_AT, 1424322_AT, 1448286_AT, 1438391_X_AT, 1455911_X_AT, 1425954_A_AT, 1418560_AT, 1451675_A_AT	25	505	10486	4.15287	0.903688	0.903688	25.0269
SP_PIR_KEYWORDS	calmodulin-binding	3	5.88235	0.0262854	1422711_A_AT, 1441882_AT, 1422519_AT, 1455406_AT, 1422518_AT	39	103	15511	11.584	0.943686	0.616699	25.9133
GOTERM_CC_FAT	GO:0005743~mitochondrial inner membrane	4	7.84314	0.0266083	1416056_A_AT, 1424322_AT, 1448286_AT, 1438391_X_AT, 1455911_X_AT, 1425954_A_AT, 1451675_A_AT	25	286	10486	5.86629	0.906822	0.694749	25.3316
GOTERM_MF_FAT	GO:0005516~calmodulin binding	3	5.88235	0.0267868	1422711_A_AT, 1441882_AT, 1422519_AT, 1455406_AT, 1422518_AT	26	114	11124	11.2591	0.948159	0.948159	26.3801
KEGG_PATHWAY	mmu04210:Apoptosis	3	5.88235	0.0273003	1454690_AT, 1438120_X_AT, 1450232_AT, 1435646_AT, 1421209_S_AT	15	85	4535	10.6706	0.712231	0.712231	22.9188
GOTERM_CC_FAT	GO:0031090~organelle membrane	6	11.7647	0.0291983	1416056_A_AT, 1424322_AT, 1434232_A_AT, 1448286_AT, 1438391_X_AT, 1455911_X_AT, 1425954_A_AT, 1436664_A_AT, 1451675_A_AT	25	780	10486	3.22646	0.926297	0.580729	27.4557
GOTERM_CC_FAT	GO:0019866~organelle inner membrane	4	7.84314	0.0303491	1416056_A_AT, 1424322_AT, 1448286_AT, 1438391_X_AT, 1455911_X_AT, 1425954_A_AT, 1451675_A_AT	25	301	10486	5.57395	0.933602	0.49238	28.3818
GOTERM_BP_FAT	GO:0048813~dendrite morphogenesis	2	3.92157	0.0312082	1448736_A_AT, 1448974_AT	31	12	11375	61.1559	0.99999	0.996781	35.3254
SP_PIR_KEYWORDS	ubl conjugation	5	9.80392	0.0357332	1454690_AT, 1438120_X_AT, 1450232_AT, 1421896_AT, 1435646_AT, 1426448_AT, 1421209_S_AT	39	512	15511	3.88396	0.980353	0.62561	33.6164
UP_SEQ_FEATURE	binding site:ATP	5	9.80392	0.0423126	1422711_A_AT, 1438120_X_AT, 1422519_AT, 1455406_AT, 1417864_AT, 1452383_AT, 1422518_AT	39	525	15061	3.6779	0.998407	0.960082	40.2909
GOTERM_CC_FAT	GO:0031966~mitochondrial membrane	4	7.84314	0.0463399	1416056_A_AT, 1424322_AT, 1448286_AT, 1438391_X_AT, 1455911_X_AT, 1425954_A_AT, 1451675_A_AT	25	356	10486	4.71281	0.984631	0.566162	40.1863
GOTERM_BP_FAT	GO:0006006~glucose metabolic process	3	5.88235	0.0476953	1441882_AT, 1418560_AT, 1417864_AT	31	133	11375	8.27674	1	0.997252	48.918
INTERPRO	IPR008271:Serine/threonine protein kinase, active site	4	7.84314	0.0506769	1422711_A_AT, 1438120_X_AT, 1422519_AT, 1455406_AT, 1452383_AT, 1422518_AT	38	342	15114	4.65189	0.994766	0.994766	43.9158
INTERPRO	IPR002190:MAGE protein	2	3.92157	0.0525309	1422431_AT, 1453453_AT	38	22	15114	36.1579	0.995704	0.934456	45.1217
INTERPRO	IPR017442:Serine/threonine protein kinase-related	4	7.84314	0.0532447	1422711_A_AT, 1438120_X_AT, 1422519_AT, 1455406_AT, 1452383_AT, 1422518_AT	38	349	15114	4.55859	0.996019	0.841509	45.5798
GOTERM_CC_FAT	GO:0005740~mitochondrial envelope	4	7.84314	0.0537173	1416056_A_AT, 1424322_AT, 1448286_AT, 1438391_X_AT, 1455911_X_AT, 1425954_A_AT, 1451675_A_AT	25	378	10486	4.43852	0.99224	0.555055	45.012
GOTERM_MF_FAT	GO:0004674~protein serine/threonine kinase activity	4	7.84314	0.058766	1422711_A_AT, 1438120_X_AT, 1422519_AT, 1455406_AT, 1452383_AT, 1422518_AT	26	399	11124	4.28918	0.998642	0.963143	49.4956
SP_PIR_KEYWORDS	serine/threonine-protein kinase	4	7.84314	0.0603008	1422711_A_AT, 1438120_X_AT, 1422519_AT, 1455406_AT, 1452383_AT, 1422518_AT	39	367	15511	4.3348	0.99879	0.739049	50.3574
GOTERM_BP_FAT	GO:0019318~hexose metabolic process	3	5.88235	0.0676314	1441882_AT, 1418560_AT, 1417864_AT	31	162	11375	6.7951	1	0.998231	61.808
UP_SEQ_FEATURE	zinc finger region:RING-type	3	5.88235	0.0676529	1418730_AT, 1450232_AT, 1426448_AT	39	169	15061	6.85526	0.999971	0.969167	56.6363
UP_SEQ_FEATURE	nucleotide phosphate-binding region:ATP	6	11.7647	0.0687995	1422711_A_AT, 1438120_X_AT, 1460292_A_AT, 1422519_AT, 1455406_AT, 1417864_AT, 1452383_AT, 1422518_AT	39	881	15061	2.63005	0.999976	0.929716	57.2681
GOTERM_BP_FAT	GO:0046148~pigment biosynthetic process	2	3.92157	0.0762619	1448736_A_AT, 1451675_A_AT	31	30	11375	24.4624	1	0.996796	66.3908
GOTERM_BP_FAT	GO:0030182~neuron differentiation	4	7.84314	0.0796939	1448736_A_AT, 1460292_A_AT, 1448974_AT, 1422164_AT	31	385	11375	3.81232	1	0.993333	68.0671
GOTERM_BP_FAT	GO:0021954~central nervous system neuron development	2	3.92157	0.081141	1448736_A_AT, 1448974_AT	31	32	11375	22.9335	1	0.987427	68.7504
GOTERM_BP_FAT	GO:0045449~regulation of transcription	10	19.6078	0.0826578	1418730_AT, 1438120_X_AT, 1454172_AT, 1455406_AT, 1422519_AT, 1435646_AT, 1421209_S_AT, 1417731_AT, 1434842_S_AT, 1454690_AT, 1438469_AT, 1460292_A_AT, 1422164_AT, 1421896_AT, 1422518_AT	31	2081	11375	1.76327	1	0.979837	69.452
GOTERM_BP_FAT	GO:0005996~monosaccharide metabolic process	3	5.88235	0.082728	1441882_AT, 1418560_AT, 1417864_AT	31	182	11375	6.04839	1	0.968984	69.4842
SP_PIR_KEYWORDS	nucleus	14	27.451	0.0897426	1424587_AT, 1418730_AT, 1454172_AT, 1455406_AT, 1422519_AT, 1435646_AT, 1435815_AT, 1421209_S_AT, 1417731_AT, 1434842_S_AT, 1422711_A_AT, 1454690_AT, 1438469_AT, 1424322_AT, 1425954_A_AT, 1460292_A_AT, 1425490_A_AT, 1421896_AT, 1422164_AT, 1422518_AT	39	3648	15511	1.52633	0.999961	0.815941	65.3112
SP_PIR_KEYWORDS	glycolysis	2	3.92157	0.091336	1418560_AT, 1417864_AT	39	39	15511	20.3958	0.999968	0.771849	65.9888
GOTERM_BP_FAT	GO:0042440~pigment metabolic process	2	3.92157	0.09323	1448736_A_AT, 1451675_A_AT	31	37	11375	19.8344	1	0.971067	73.9514
INTERPRO	IPR017441:Protein kinase, ATP binding site	4	7.84314	0.095444	1422711_A_AT, 1438120_X_AT, 1422519_AT, 1455406_AT, 1452383_AT, 1422518_AT	38	447	15114	3.55917	0.99996	0.920568	67.224
GOTERM_BP_FAT	GO:0016358~dendrite development	2	3.92157	0.0956293	1448736_A_AT, 1448974_AT	31	38	11375	19.3124	1	0.963407	74.883
(end of list)
Lung, female-biased X-linked genes
Category	Term	Count	%	PValue	Genes	List Total	Pop Hits	Pop Total	Fold Enrichment	Bonferroni	Benjamini	FDR
GOTERM_BP_FAT	GO:0002252~immune effector process	3	13.0435	0.00615396	1450267_AT, 1426269_AT, 1452279_AT	13	114	11375	23.0263	0.523247	0.523247	6.84091
GOTERM_CC_FAT	GO:0031981~nuclear lumen	5	21.7391	0.0180483	1423042_AT, 1446234_AT, 1457167_AT, 1435099_AT, 1427235_AT, 1423043_S_AT, 1446278_AT, 1416467_AT, 1427672_A_AT, 1417921_AT, 1445198_AT	14	866	10486	4.32448	0.688278	0.688278	16.8919
SMART	SM00558:JmjC	2	8.69565	0.0190971	1457930_AT, 1444157_A_AT, 1446234_AT, 1444158_AT, 1427235_AT, 1446278_AT, 1427672_A_AT, 1426497_AT, 1441450_S_AT, 1440123_AT, 1426498_AT, 1445198_AT	6	32	8316	86.625	0.206563	0.206563	11.6667
GOTERM_MF_FAT	GO:0005506~iron ion binding	3	13.0435	0.0243364	1427235_AT, 1446278_AT, 1426497_AT, 1441450_S_AT, 1426498_AT, 1436779_AT, 1445198_AT, 1444157_A_AT, 1457930_AT, 1444158_AT, 1446234_AT, 1427672_A_AT, 1440123_AT	10	309	11124	10.8	0.760445	0.760445	21.7394
INTERPRO	IPR013129:Transcription factor jumonji	2	8.69565	0.0251189	1457930_AT, 1444157_A_AT, 1446234_AT, 1444158_AT, 1427235_AT, 1446278_AT, 1427672_A_AT, 1426497_AT, 1441450_S_AT, 1440123_AT, 1426498_AT, 1445198_AT	17	24	15114	74.0882	0.746843	0.746843	22.0593
GOTERM_BP_FAT	GO:0055114~oxidation reduction	4	17.3913	0.0252384	1416057_AT, 1427235_AT, 1446278_AT, 1426497_AT, 1441450_S_AT, 1426498_AT, 1445198_AT, 1436779_AT, 1444157_A_AT, 1457930_AT, 1444158_AT, 1446234_AT, 1427672_A_AT, 1440123_AT	13	627	11375	5.58214	0.953462	0.784273	25.4305
UP_SEQ_FEATURE	domain:JmjC	2	8.69565	0.0293509	1457930_AT, 1444157_A_AT, 1446234_AT, 1444158_AT, 1427235_AT, 1446278_AT, 1427672_A_AT, 1426497_AT, 1441450_S_AT, 1440123_AT, 1426498_AT, 1445198_AT	15	32	15061	62.7542	0.952098	0.952098	28.243
INTERPRO	IPR003347:Transcription factor jumonji/aspartyl beta-hydroxylase	2	8.69565	0.0333595	1457930_AT, 1444157_A_AT, 1446234_AT, 1444158_AT, 1427235_AT, 1446278_AT, 1427672_A_AT, 1426497_AT, 1441450_S_AT, 1440123_AT, 1426498_AT, 1445198_AT	17	32	15114	55.5662	0.83993	0.599913	28.2788
SP_PIR_KEYWORDS	iron	3	13.0435	0.0401267	1427235_AT, 1446278_AT, 1426497_AT, 1441450_S_AT, 1426498_AT, 1436779_AT, 1445198_AT, 1444157_A_AT, 1457930_AT, 1444158_AT, 1446234_AT, 1427672_A_AT, 1440123_AT	18	293	15511	8.82309	0.95551	0.95551	35.0114
GOTERM_CC_FAT	GO:0070013~intracellular organelle lumen	5	21.7391	0.0408114	1423042_AT, 1446234_AT, 1457167_AT, 1435099_AT, 1427235_AT, 1423043_S_AT, 1446278_AT, 1416467_AT, 1427672_A_AT, 1417921_AT, 1445198_AT	14	1109	10486	3.37692	0.93052	0.73641	34.5119
GOTERM_CC_FAT	GO:0043233~organelle lumen	5	21.7391	0.0411659	1423042_AT, 1446234_AT, 1457167_AT, 1435099_AT, 1427235_AT, 1423043_S_AT, 1446278_AT, 1416467_AT, 1427672_A_AT, 1417921_AT, 1445198_AT	14	1112	10486	3.36781	0.932145	0.592125	34.7574
GOTERM_CC_FAT	GO:0031974~membrane-enclosed lumen	5	21.7391	0.0456916	1423042_AT, 1446234_AT, 1457167_AT, 1435099_AT, 1427235_AT, 1423043_S_AT, 1446278_AT, 1416467_AT, 1427672_A_AT, 1417921_AT, 1445198_AT	14	1149	10486	3.25936	0.949872	0.526827	37.8191
GOTERM_MF_FAT	GO:0016702~oxidoreductase activity, acting on single donors with incorporation of molecular oxygen, incorporation of two atoms of oxygen	2	8.69565	0.0521665	1457930_AT, 1444157_A_AT, 1446234_AT, 1444158_AT, 1427235_AT, 1446278_AT, 1427672_A_AT, 1426497_AT, 1441450_S_AT, 1440123_AT, 1426498_AT, 1445198_AT	10	66	11124	33.7091	0.955284	0.788539	41.3188
GOTERM_MF_FAT	GO:0016701~oxidoreductase activity, acting on single donors with incorporation of molecular oxygen	2	8.69565	0.0529379	1457930_AT, 1444157_A_AT, 1446234_AT, 1444158_AT, 1427235_AT, 1446278_AT, 1427672_A_AT, 1426497_AT, 1441450_S_AT, 1440123_AT, 1426498_AT, 1445198_AT	10	67	11124	33.206	0.957347	0.650605	41.7922
GOTERM_BP_FAT	GO:0006955~immune response	3	13.0435	0.0688313	1450267_AT, 1426269_AT, 1452279_AT	13	415	11375	6.3253	0.999808	0.942305	55.8972
SP_PIR_KEYWORDS	dioxygenase	2	8.69565	0.0730278	1457930_AT, 1444157_A_AT, 1446234_AT, 1444158_AT, 1427235_AT, 1446278_AT, 1427672_A_AT, 1426497_AT, 1441450_S_AT, 1440123_AT, 1426498_AT, 1445198_AT	18	69	15511	24.9775	0.996859	0.943955	54.9761
SP_PIR_KEYWORDS	electron transport	2	8.69565	0.0942375	1416057_AT, 1436779_AT	18	90	15511	19.1494	0.999459	0.918524	64.7092
GOTERM_BP_FAT	GO:0045087~innate immune response	2	8.69565	0.0986692	1450267_AT, 1452279_AT	13	98	11375	17.8571	0.999996	0.955688	69.654
(end of list)
Lung, male-biased X-linked genes
Category	Term	Count	%	PValue	Genes	List Total	Pop Hits	Pop Total	Fold Enrichment	Bonferroni	Benjamini	FDR
SP_PIR_KEYWORDS	acetylation	4	66.6667	0.0114068	1447530_AT, 1421814_AT, 1424539_AT, 1417357_AT	5	2288	15511	5.42343	0.186576	0.186576	8.10887
GOTERM_MF_FAT	GO:0008092~cytoskeletal protein binding	2	33.3333	0.0714932	1421814_AT, 1417357_AT	3	405	11124	18.3111	0.447565	0.447565	33.375
(end of list)
Striatum, female-biased X-linked genes
Category	Term	Count	%	PValue	Genes	List Total	Pop Hits	Pop Total	Fold Enrichment	Bonferroni	Benjamini	FDR
KEGG_PATHWAY	mmu04720:Long-term potentiation	3	9.67742	0.0012284	1424286_AT, 1441360_AT, 1440764_AT	5	66	4535	41.2273	0.0456339	0.0456339	1.10468
GOTERM_MF_FAT	GO:0016702~oxidoreductase activity, acting on single donors with incorporation of molecular oxygen, incorporation of two atoms of oxygen	3	9.67742	0.00151305	1444157_A_AT, 1444158_AT, 1427235_AT, 1452500_AT	11	66	11124	45.9669	0.0757179	0.0757179	1.46037
GOTERM_MF_FAT	GO:0016701~oxidoreductase activity, acting on single donors with incorporation of molecular oxygen	3	9.67742	0.00155885	1444157_A_AT, 1444158_AT, 1427235_AT, 1452500_AT	11	67	11124	45.2809	0.0779203	0.0397502	1.50428
KEGG_PATHWAY	mmu04914:Progesterone-mediated oocyte maturation	3	9.67742	0.00203297	1424286_AT, 1441360_AT, 1440764_AT	5	85	4535	32.0118	0.0744169	0.0379277	1.82232
SP_PIR_KEYWORDS	dioxygenase	3	9.67742	0.00317586	1444157_A_AT, 1444158_AT, 1427235_AT, 1452500_AT	20	69	15511	33.7196	0.197067	0.197067	3.229
GOTERM_MF_FAT	GO:0000166~nucleotide binding	7	22.5806	0.00455563	1423042_AT, 1424286_AT, 1433791_AT, 1441360_AT, 1423744_X_AT, 1440764_AT, 1451090_A_AT, 1435662_AT	11	2088	11124	3.39028	0.211351	0.0760937	4.33924
GOTERM_MF_FAT	GO:0032555~purine ribonucleotide binding	6	19.3548	0.0112933	1423042_AT, 1424286_AT, 1433791_AT, 1441360_AT, 1423744_X_AT, 1440764_AT, 1451090_A_AT	11	1723	11124	3.52155	0.446001	0.137265	10.4476
GOTERM_MF_FAT	GO:0032553~ribonucleotide binding	6	19.3548	0.0112933	1423042_AT, 1424286_AT, 1433791_AT, 1441360_AT, 1423744_X_AT, 1440764_AT, 1451090_A_AT	11	1723	11124	3.52155	0.446001	0.137265	10.4476
GOTERM_MF_FAT	GO:0017076~purine nucleotide binding	6	19.3548	0.0133512	1423042_AT, 1424286_AT, 1433791_AT, 1441360_AT, 1423744_X_AT, 1440764_AT, 1451090_A_AT	11	1792	11124	3.38596	0.502887	0.130457	12.2422
INTERPRO	IPR013129:Transcription factor jumonji	2	6.45161	0.0282159	1444157_A_AT, 1444158_AT, 1427235_AT	19	24	15114	66.2895	0.857194	0.857194	25.506
GOTERM_MF_FAT	GO:0005506~iron ion binding	3	9.67742	0.0298697	1444157_A_AT, 1444158_AT, 1427235_AT, 1452500_AT	11	309	11124	9.81818	0.793385	0.231117	25.519
GOTERM_CC_FAT	GO:0070013~intracellular organelle lumen	5	16.129	0.030765	1423042_AT, 1435099_AT, 1427235_AT, 1452500_AT, 1417921_AT	13	1109	10486	3.63668	0.713475	0.713475	24.8655
GOTERM_CC_FAT	GO:0043233~organelle lumen	5	16.129	0.0310395	1423042_AT, 1435099_AT, 1427235_AT, 1452500_AT, 1417921_AT	13	1112	10486	3.62687	0.716702	0.467743	25.06
SP_PIR_KEYWORDS	phosphoprotein	13	41.9355	0.0336401	1423042_AT, 1452266_AT, 1435099_AT, 1441360_AT, 1423744_X_AT, 1427235_AT, 1426832_AT, 1453514_AT, 1417921_AT, 1418139_AT, 1444157_A_AT, 1444158_AT, 1440764_AT, 1451090_A_AT, 1435662_AT	20	6171	15511	1.6338	0.905685	0.692892	29.7489
GOTERM_CC_FAT	GO:0031974~membrane-enclosed lumen	5	16.129	0.0345505	1423042_AT, 1435099_AT, 1427235_AT, 1452500_AT, 1417921_AT	13	1149	10486	3.51008	0.754991	0.37426	27.508
INTERPRO	IPR003347:Transcription factor jumonji/aspartyl beta-hydroxylase	2	6.45161	0.0374529	1444157_A_AT, 1444158_AT, 1427235_AT	19	32	15114	49.7171	0.925407	0.726883	32.4773
SP_PIR_KEYWORDS	nucleotide-binding	6	19.3548	0.0374529	1423042_AT, 1424286_AT, 1433791_AT, 1441360_AT, 1423744_X_AT, 1440764_AT, 1451090_A_AT	20	1578	15511	2.94886	0.928201	0.584371	32.557
UP_SEQ_FEATURE	domain:JmjC	2	6.45161	0.0396297	1444157_A_AT, 1444158_AT, 1427235_AT	20	32	15061	47.0656	0.969116	0.969116	35.3406
GOTERM_MF_FAT	GO:0004674~protein serine/threonine kinase activity	3	9.67742	0.047731	1424286_AT, 1441360_AT, 1440764_AT	11	399	11124	7.60355	0.921386	0.304632	37.8221
SP_PIR_KEYWORDS	serine/threonine-specific protein kinase	2	6.45161	0.0479039	1441360_AT, 1440764_AT	20	40	15511	38.7775	0.966196	0.571211	39.7421
SMART	SM00558:JmjC	2	6.45161	0.0489197	1444157_A_AT, 1444158_AT, 1427235_AT	14	32	8316	37.125	0.668275	0.668275	32.4664
SP_PIR_KEYWORDS	iron	3	9.67742	0.0492293	1444157_A_AT, 1444158_AT, 1427235_AT, 1452500_AT	20	293	15511	7.94078	0.969294	0.501752	40.6021
INTERPRO	IPR000961:AGC-kinase, C-terminal	2	6.45161	0.0613071	1424286_AT, 1441360_AT	19	53	15114	30.0179	0.986461	0.761658	47.8409
INTERPRO	IPR008271:Serine/threonine protein kinase, active site	3	9.67742	0.061549	1424286_AT, 1441360_AT, 1440764_AT	19	342	15114	6.97784	0.986696	0.660377	47.9791
INTERPRO	IPR017442:Serine/threonine protein kinase-related	3	9.67742	0.0637868	1424286_AT, 1441360_AT, 1440764_AT	19	349	15114	6.83788	0.988689	0.591966	49.2412
UP_SEQ_FEATURE	domain:AGC-kinase C-terminal	2	6.45161	0.064823	1424286_AT, 1441360_AT	20	53	15061	28.417	0.99686	0.943968	51.4556
GOTERM_CC_FAT	GO:0031981~nuclear lumen	4	12.9032	0.0703472	1423042_AT, 1435099_AT, 1427235_AT, 1417921_AT	13	866	10486	3.72571	0.945946	0.517822	48.6943
SP_PIR_KEYWORDS	serine/threonine-protein kinase	3	9.67742	0.0732819	1424286_AT, 1441360_AT, 1440764_AT	20	367	15511	6.33965	0.994759	0.583228	54.4022
GOTERM_BP_FAT	GO:0007242~intracellular signaling cascade	4	12.9032	0.0752164	1433791_AT, 1441360_AT, 1440764_AT, 1418139_AT	14	888	11375	3.65991	0.999598	0.999598	58.0176
SMART	SM00133:S_TK_X	2	6.45161	0.0798124	1424286_AT, 1441360_AT	14	53	8316	22.4151	0.839572	0.599465	47.8464
GOTERM_MF_FAT	GO:0004672~protein kinase activity	3	9.67742	0.0857426	1424286_AT, 1441360_AT, 1440764_AT	11	555	11124	5.46634	0.990547	0.4416	58.1442
KEGG_PATHWAY	mmu04114:Oocyte meiosis	2	6.45161	0.0919393	1424286_AT, 1441360_AT	5	108	4535	16.7963	0.974393	0.705249	58.1717
KEGG_PATHWAY	mmu04270:Vascular smooth muscle contraction	2	6.45161	0.0927597	1424286_AT, 1440764_AT	5	109	4535	16.6422	0.975257	0.603392	58.5121
UP_SEQ_FEATURE	nucleotide phosphate-binding region:ATP	4	12.9032	0.0961739	1423042_AT, 1424286_AT, 1441360_AT, 1440764_AT	20	881	15061	3.41907	0.999833	0.944907	66.3915
INTERPRO	IPR017441:Protein kinase, ATP binding site	3	9.67742	0.0978239	1424286_AT, 1441360_AT, 1440764_AT	19	447	15114	5.33875	0.999088	0.688612	65.3224
(end of list)
Striatum, male-biased X-linked genes
Category	Term	Count	%	PValue	Genes	List Total	Pop Hits	Pop Total	Fold Enrichment	Bonferroni	Benjamini	FDR
(end of list)
Eye, female-biased X-linked genes
Category	Term	Count	%	PValue	Genes	List Total	Pop Hits	Pop Total	Fold Enrichment	Bonferroni	Benjamini	FDR
INTERPRO	IPR013129:Transcription factor jumonji	2	13.3333	0.012636	1427235_AT, 1446278_AT, 1426497_AT, 1441450_S_AT, 1426498_AT, 1445198_AT, 1444157_A_AT, 1457930_AT, 1444158_AT, 1446234_AT, 1427672_A_AT, 1440123_AT, 1441449_AT	9	24	15114	139.944	0.38321	0.38321	10.8566
GOTERM_CC_FAT	GO:0031981~nuclear lumen	4	26.6667	0.0152561	1423042_AT, 1446234_AT, 1435099_AT, 1427235_AT, 1423043_S_AT, 1446278_AT, 1416467_AT, 1427672_A_AT, 1417921_AT, 1445198_AT	8	866	10486	6.05427	0.529195	0.529195	13.7054
SMART	SM00558:JmjC	2	13.3333	0.0153061	1427235_AT, 1446278_AT, 1426497_AT, 1441450_S_AT, 1426498_AT, 1445198_AT, 1444157_A_AT, 1457930_AT, 1444158_AT, 1446234_AT, 1427672_A_AT, 1440123_AT, 1441449_AT	5	32	8316	103.95	0.156056	0.156056	9.16146
INTERPRO	IPR003347:Transcription factor jumonji/aspartyl beta-hydroxylase	2	13.3333	0.0168168	1427235_AT, 1446278_AT, 1426497_AT, 1441450_S_AT, 1426498_AT, 1445198_AT, 1444157_A_AT, 1457930_AT, 1444158_AT, 1446234_AT, 1427672_A_AT, 1440123_AT, 1441449_AT	9	32	15114	104.958	0.475061	0.275473	14.2104
UP_SEQ_FEATURE	domain:JmjC	2	13.3333	0.0168756	1427235_AT, 1446278_AT, 1426497_AT, 1441450_S_AT, 1426498_AT, 1445198_AT, 1444157_A_AT, 1457930_AT, 1444158_AT, 1446234_AT, 1427672_A_AT, 1440123_AT, 1441449_AT	9	32	15061	104.59	0.639829	0.639829	15.6811
GOTERM_MF_FAT	GO:0016702~oxidoreductase activity, acting on single donors with incorporation of molecular oxygen, incorporation of two atoms of oxygen	2	13.3333	0.0176955	1427235_AT, 1446278_AT, 1426497_AT, 1441450_S_AT, 1426498_AT, 1445198_AT, 1444157_A_AT, 1457930_AT, 1444158_AT, 1446234_AT, 1427672_A_AT, 1440123_AT, 1441449_AT	4	66	11124	84.2727	0.414693	0.414693	14.1087
GOTERM_MF_FAT	GO:0016701~oxidoreductase activity, acting on single donors with incorporation of molecular oxygen	2	13.3333	0.017962	1427235_AT, 1446278_AT, 1426497_AT, 1441450_S_AT, 1426498_AT, 1445198_AT, 1444157_A_AT, 1457930_AT, 1444158_AT, 1446234_AT, 1427672_A_AT, 1440123_AT, 1441449_AT	4	67	11124	83.0149	0.419438	0.238054	14.307
SP_PIR_KEYWORDS	phosphoprotein	8	53.3333	0.0242117	1423042_AT, 1435099_AT, 1423744_X_AT, 1421895_AT, 1427235_AT, 1423043_S_AT, 1446278_AT, 1426497_AT, 1452007_AT, 1441450_S_AT, 1426498_AT, 1417921_AT, 1445198_AT, 1444157_A_AT, 1457930_AT, 1426269_AT, 1446234_AT, 1444158_AT, 1416467_AT, 1427672_A_AT, 1424215_AT, 1451090_A_AT, 1440123_AT, 1441449_AT	10	6171	15511	2.01082	0.699098	0.699098	20.9427
GOTERM_CC_FAT	GO:0070013~intracellular organelle lumen	4	26.6667	0.0297893	1423042_AT, 1446234_AT, 1435099_AT, 1427235_AT, 1423043_S_AT, 1446278_AT, 1416467_AT, 1427672_A_AT, 1417921_AT, 1445198_AT	8	1109	10486	4.72768	0.772785	0.523329	25.1706
GOTERM_CC_FAT	GO:0043233~organelle lumen	4	26.6667	0.0300044	1423042_AT, 1446234_AT, 1435099_AT, 1427235_AT, 1423043_S_AT, 1446278_AT, 1416467_AT, 1427672_A_AT, 1417921_AT, 1445198_AT	8	1112	10486	4.71493	0.775241	0.391997	25.3295
GOTERM_CC_FAT	GO:0031974~membrane-enclosed lumen	4	26.6667	0.0327313	1423042_AT, 1446234_AT, 1435099_AT, 1427235_AT, 1423043_S_AT, 1446278_AT, 1416467_AT, 1427672_A_AT, 1417921_AT, 1445198_AT	8	1149	10486	4.5631	0.804201	0.3348	27.3181
SP_PIR_KEYWORDS	dioxygenase	2	13.3333	0.039341	1427235_AT, 1446278_AT, 1426497_AT, 1441450_S_AT, 1426498_AT, 1445198_AT, 1444157_A_AT, 1457930_AT, 1444158_AT, 1446234_AT, 1427672_A_AT, 1440123_AT, 1441449_AT	10	69	15511	44.9594	0.860076	0.625935	31.9427
GOTERM_MF_FAT	GO:0005506~iron ion binding	2	13.3333	0.081047	1427235_AT, 1446278_AT, 1426497_AT, 1441450_S_AT, 1426498_AT, 1445198_AT, 1444157_A_AT, 1457930_AT, 1444158_AT, 1446234_AT, 1427672_A_AT, 1440123_AT, 1441449_AT	4	309	11124	18	0.920787	0.57053	51.3239
(end of list)
Eye, male-biased X-linked genes
Category	Term	Count	%	PValue	Genes	List Total	Pop Hits	Pop Total	Fold Enrichment	Bonferroni	Benjamini	FDR
(end of list)
Hippocampus, female-biased X-linked genes
Category	Term	Count	%	PValue	Genes	List Total	Pop Hits	Pop Total	Fold Enrichment	Bonferroni	Benjamini	FDR
INTERPRO	IPR013129:Transcription factor jumonji	2	25	0.00633724	1444157_A_AT, 1457930_AT, 1446234_AT, 1444158_AT, 1427235_AT, 1446278_AT, 1427672_A_AT, 1426497_AT, 1445198_AT	5	24	15114	251.9	0.173638	0.173638	5.2715
INTERPRO	IPR003347:Transcription factor jumonji/aspartyl beta-hydroxylase	2	25	0.00844295	1444157_A_AT, 1457930_AT, 1446234_AT, 1444158_AT, 1427235_AT, 1446278_AT, 1427672_A_AT, 1426497_AT, 1445198_AT	5	32	15114	188.925	0.22459	0.119426	6.96795
UP_SEQ_FEATURE	domain:JmjC	2	25	0.00847257	1444157_A_AT, 1457930_AT, 1446234_AT, 1444158_AT, 1427235_AT, 1446278_AT, 1427672_A_AT, 1426497_AT, 1445198_AT	5	32	15061	188.262	0.27008	0.27008	7.3555
SMART	SM00558:JmjC	2	25	0.011501	1444157_A_AT, 1457930_AT, 1446234_AT, 1444158_AT, 1427235_AT, 1446278_AT, 1427672_A_AT, 1426497_AT, 1445198_AT	4	32	8316	129.938	0.0883885	0.0883885	6.13644
SP_PIR_KEYWORDS	dioxygenase	2	25	0.0176771	1444157_A_AT, 1457930_AT, 1446234_AT, 1444158_AT, 1427235_AT, 1446278_AT, 1427672_A_AT, 1426497_AT, 1445198_AT	5	69	15511	89.9188	0.393097	0.393097	13.8606
GOTERM_MF_FAT	GO:0016702~oxidoreductase activity, acting on single donors with incorporation of molecular oxygen, incorporation of two atoms of oxygen	2	25	0.0176955	1444157_A_AT, 1457930_AT, 1446234_AT, 1444158_AT, 1427235_AT, 1446278_AT, 1427672_A_AT, 1426497_AT, 1445198_AT	4	66	11124	84.2727	0.414693	0.414693	14.1087
GOTERM_MF_FAT	GO:0016701~oxidoreductase activity, acting on single donors with incorporation of molecular oxygen	2	25	0.017962	1444157_A_AT, 1457930_AT, 1446234_AT, 1444158_AT, 1427235_AT, 1446278_AT, 1427672_A_AT, 1426497_AT, 1445198_AT	4	67	11124	83.0149	0.419438	0.238054	14.307
GOTERM_CC_FAT	GO:0031981~nuclear lumen	3	37.5	0.0193168	1423042_AT, 1446234_AT, 1427235_AT, 1423043_S_AT, 1446278_AT, 1416467_AT, 1427672_A_AT, 1417921_AT, 1445198_AT	4	866	10486	9.08141	0.238969	0.238969	12.4098
SP_PIR_KEYWORDS	phosphoprotein	5	62.5	0.0250385	1423042_AT, 1421895_AT, 1423744_X_AT, 1423043_S_AT, 1427235_AT, 1446278_AT, 1426497_AT, 1417921_AT, 1445198_AT, 1457930_AT, 1444157_A_AT, 1444158_AT, 1446234_AT, 1416467_AT, 1427672_A_AT, 1451090_A_AT	5	6171	15511	2.51353	0.508358	0.298828	19.1141
GOTERM_CC_FAT	GO:0070013~intracellular organelle lumen	3	37.5	0.0311683	1423042_AT, 1446234_AT, 1427235_AT, 1423043_S_AT, 1446278_AT, 1416467_AT, 1427672_A_AT, 1417921_AT, 1445198_AT	4	1109	10486	7.09152	0.358086	0.198805	19.3534
GOTERM_CC_FAT	GO:0043233~organelle lumen	3	37.5	0.0313308	1423042_AT, 1446234_AT, 1427235_AT, 1423043_S_AT, 1446278_AT, 1416467_AT, 1427672_A_AT, 1417921_AT, 1445198_AT	4	1112	10486	7.07239	0.359592	0.138043	19.4452
GOTERM_CC_FAT	GO:0031974~membrane-enclosed lumen	3	37.5	0.0333668	1423042_AT, 1446234_AT, 1427235_AT, 1423043_S_AT, 1446278_AT, 1416467_AT, 1427672_A_AT, 1417921_AT, 1445198_AT	4	1149	10486	6.84465	0.378181	0.111994	20.5884
SP_PIR_KEYWORDS	nucleus	4	50	0.0428363	1423042_AT, 1423043_S_AT, 1427235_AT, 1446278_AT, 1426497_AT, 1417921_AT, 1445198_AT, 1457930_AT, 1444157_A_AT, 1444158_AT, 1446234_AT, 1416467_AT, 1427672_A_AT	5	3648	15511	3.40154	0.706496	0.335434	30.6673
SP_PIR_KEYWORDS	chromatin regulator	2	25	0.0483576	1444157_A_AT, 1457930_AT, 1446234_AT, 1444158_AT, 1427235_AT, 1446278_AT, 1427672_A_AT, 1426497_AT, 1445198_AT	5	191	15511	32.4838	0.750388	0.293168	33.9429
GOTERM_BP_FAT	GO:0016568~chromatin modification	2	25	0.0596994	1444157_A_AT, 1457930_AT, 1446234_AT, 1444158_AT, 1427235_AT, 1446278_AT, 1427672_A_AT, 1426497_AT, 1445198_AT	4	231	11375	24.6212	0.491918	0.491918	31.85
SP_PIR_KEYWORDS	iron	2	25	0.0734521	1444157_A_AT, 1457930_AT, 1446234_AT, 1444158_AT, 1427235_AT, 1446278_AT, 1427672_A_AT, 1426497_AT, 1445198_AT	5	293	15511	21.1754	0.881886	0.347681	47.1763
GOTERM_BP_FAT	GO:0006325~chromatin organization	2	25	0.074807	1444157_A_AT, 1457930_AT, 1446234_AT, 1444158_AT, 1427235_AT, 1446278_AT, 1427672_A_AT, 1426497_AT, 1445198_AT	4	291	11375	19.5447	0.574837	0.347955	38.3909
GOTERM_MF_FAT	GO:0005506~iron ion binding	2	25	0.081047	1444157_A_AT, 1457930_AT, 1446234_AT, 1444158_AT, 1427235_AT, 1446278_AT, 1427672_A_AT, 1426497_AT, 1445198_AT	4	309	11124	18	0.920787	0.57053	51.3239
GOTERM_BP_FAT	GO:0051276~chromosome organization	2	25	0.0964243	1444157_A_AT, 1457930_AT, 1446234_AT, 1444158_AT, 1427235_AT, 1446278_AT, 1427672_A_AT, 1426497_AT, 1445198_AT	4	378	11375	15.0463	0.672199	0.310496	46.8281
(end of list)
Hippocampus, male-biased X-linked genes
Category	Term	Count	%	PValue	Genes	List Total	Pop Hits	Pop Total	Fold Enrichment	Bonferroni	Benjamini	FDR
(end of list)

## Sheet: S Table 3 B
Supplementary Table 3 B. GO analysis; Comparison: X-genes sex-biased Vs. X-genes in general.
FUNCTIONAL ANNOTATION CHART, DAVID Bioinformatics Resources 6.7, NIAID/NIH
Date: 16/06/2011
P(EASE) threshold: 0.1, default settings
Reference set: X-linked genes on Affymetrix M430v2 array
Kidney, female-biased X-linked genes
Category	Term	Count	%	PValue	Genes	List Total	Pop Hits	Pop Total	Fold Enrichment	Bonferroni	Benjamini	FDR
GOTERM_CC_FAT	GO:0016323~basolateral plasma membrane	7	4.79452	0.00304707	1460337_AT, 1448665_AT, 1448964_AT, 1417307_AT, 1457465_AT, 1427072_AT, 1421814_AT, 1455406_AT, 1422519_AT, 1422518_AT	83	8	341	3.59488	0.460141	0.460141	3.75878
SP_PIR_KEYWORDS	phosphoprotein	67	45.8904	0.00760126	1426677_AT, 1423369_AT, 1448665_AT, 1457265_AT, 1455647_AT, 1426832_AT, 1446278_AT, 1439413_X_AT, 1439456_X_AT, 1437688_X_AT, 1417921_AT, 1450021_AT, 1418285_AT, 1444158_AT, 1436921_AT, 1423451_AT, 1427672_A_AT, 1456086_X_AT, 1424539_AT, 1424215_AT, 1423042_AT, 1425972_A_AT, 1421895_AT, 1423043_S_AT, 1422519_AT, 1456753_AT, 1433867_AT, 1419033_AT, 1429012_AT, 1460359_AT, 1460246_AT, 1415775_AT, 1…	125	223	514	1.23544	0.7525	0.7525	8.99406
INTERPRO	IPR006911:Protein of unknown function DUF634	6	4.10959	0.0170122	1425914_A_AT, 1424373_AT, 1424455_AT, 1415780_A_AT, 1456739_X_AT, 1427167_AT, 1460359_AT, 1428512_AT	126	8	553	3.29167	0.995945	0.995945	20.678
GOTERM_BP_FAT	GO:0055114~oxidation reduction	10	6.84932	0.0208016	1434354_AT, 1416056_A_AT, 1438930_S_AT, 1427235_AT, 1416057_AT, 1446278_AT, 1442676_AT, 1455911_X_AT, 1448696_AT, 1416167_AT, 1416166_A_AT, 1445198_AT, 1460246_AT, 1457930_AT, 1446234_AT, 1444158_AT, 1448286_AT, 1427672_A_AT, 1448354_AT, 1428667_AT, 1440123_AT	88	20	380	2.15909	1	1	28.2845
GOTERM_MF_FAT	GO:0019904~protein domain specific binding	7	4.79452	0.0319624	1448665_AT, 1417307_AT, 1436997_X_AT, 1428107_AT, 1422519_AT, 1455406_AT, 1460337_AT, 1451867_X_AT, 1433992_AT, 1417704_A_AT, 1421871_AT, 1451230_A_AT, 1422518_AT	89	12	390	2.55618	0.998587	0.998587	33.4902
INTERPRO	IPR011989:Armadillo-like helical	4	2.73973	0.037797	1425914_A_AT, 1424373_AT, 1415780_A_AT, 1456739_X_AT, 1427167_AT, 1460359_AT	126	4	553	4.38889	0.999996	0.997938	40.5589
GOTERM_BP_FAT	GO:0009100~glycoprotein metabolic process	4	2.73973	0.0389198	1448323_A_AT, 1424220_A_AT, 1416405_AT, 1418774_A_AT, 1437889_X_AT, 1436921_AT, 1460631_AT	88	4	380	4.31818	1	1	46.6259
GOTERM_CC_FAT	GO:0016324~apical plasma membrane	4	2.73973	0.0445979	1433992_AT, 1448964_AT, 1457465_AT, 1421814_AT	83	4	341	4.10843	0.999901	0.990027	43.6038
SP_PIR_KEYWORDS	cytoplasm	28	19.1781	0.0505388	1426677_AT, 1416807_AT, 1437533_AT, 1423369_AT, 1448665_AT, 1417307_AT, 1432158_A_AT, 1448852_AT, 1448595_A_AT, 1428512_AT, 1460337_AT, 1450021_AT, 1450062_A_AT, 1421814_AT, 1428842_A_AT, 1428209_AT, 1422518_AT, 1423042_AT, 1423725_AT, 1423043_S_AT, 1455406_AT, 1422519_AT, 1419033_AT, 1416167_AT, 1416166_A_AT, 1456753_AT, 1451867_X_AT, 1415906_AT, 1433992_AT, 1434849_AT, 1417704_A_AT, 1416467_AT,…	125	85	514	1.35454	0.999924	0.991307	47.3001
GOTERM_MF_FAT	GO:0019899~enzyme binding	6	4.10959	0.0505447	1426677_AT, 1448665_AT, 1417307_AT, 1417336_A_AT, 1417454_AT, 1456753_AT, 1429028_AT	89	10	390	2.62921	0.999972	0.994692	47.8557
GOTERM_BP_FAT	GO:0042127~regulation of cell proliferation	7	4.79452	0.0519329	1450990_AT, 1418285_AT, 1438954_X_AT, 1438930_S_AT, 1455647_AT, 1437064_AT, 1448595_A_AT, 1418286_A_AT, 1449528_AT, 1456753_AT, 1460246_AT	88	13	380	2.32517	1	1	56.9778
UP_SEQ_FEATURE	repeat:ARM 3	4	2.73973	0.0526664	1425914_A_AT, 1424373_AT, 1424455_AT, 1415780_A_AT, 1456739_X_AT, 1460359_AT	126	4	491	3.89683	1	1	54.2868
UP_SEQ_FEATURE	repeat:ARM 2	4	2.73973	0.0526664	1425914_A_AT, 1424373_AT, 1424455_AT, 1415780_A_AT, 1456739_X_AT, 1460359_AT	126	4	491	3.89683	1	1	54.2868
UP_SEQ_FEATURE	repeat:ARM 1	4	2.73973	0.0526664	1425914_A_AT, 1424373_AT, 1424455_AT, 1415780_A_AT, 1456739_X_AT, 1460359_AT	126	4	491	3.89683	1	1	54.2868
SP_PIR_KEYWORDS	acetylation	24	16.4384	0.0569784	1426677_AT, 1434354_AT, 1450021_AT, 1434842_S_AT, 1416918_AT, 1436615_A_AT, 1433531_AT, 1421814_AT, 1451090_A_AT, 1424539_AT, 1423042_AT, 1438930_S_AT, 1421895_AT, 1423744_X_AT, 1423043_S_AT, 1451828_A_AT, 1456753_AT, 1429012_AT, 1460246_AT, 1415775_AT, 1415906_AT, 1433992_AT, 1448157_S_AT, 1426539_AT, 1416472_AT, 1448286_AT, 1416467_AT, 1460631_AT, 1448354_AT, 1416276_A_AT	125	71	514	1.38997	0.999978	0.972086	51.5488
INTERPRO	IPR001715:Calponin-like actin-binding	4	2.73973	0.0789602	1426677_AT, 1448665_AT, 1417307_AT, 1423725_AT, 1429012_AT	126	5	553	3.51111	1	0.999849	67.0596
GOTERM_BP_FAT	GO:0009165~nucleotide biosynthetic process	6	4.10959	0.0806372	1454816_AT, 1454843_AT, 1418774_A_AT, 1448111_AT, 1436921_AT, 1416052_AT, 1448354_AT	88	11	380	2.35537	1	1	73.5444
GOTERM_BP_FAT	GO:0034654~nucleobase, nucleoside, nucleotide and nucleic acid biosynthetic process	6	4.10959	0.0806372	1454816_AT, 1454843_AT, 1418774_A_AT, 1448111_AT, 1436921_AT, 1416052_AT, 1448354_AT	88	11	380	2.35537	1	1	73.5444
GOTERM_BP_FAT	GO:0034404~nucleobase, nucleoside and nucleotide biosynthetic process	6	4.10959	0.0806372	1454816_AT, 1454843_AT, 1418774_A_AT, 1448111_AT, 1436921_AT, 1416052_AT, 1448354_AT	88	11	380	2.35537	1	1	73.5444
GOTERM_MF_FAT	GO:0008289~lipid binding	5	3.42466	0.0807321	1436615_A_AT, 1448964_AT, 1455647_AT, 1437064_AT, 1417336_A_AT, 1423451_AT	89	8	390	2.73876	1	0.996545	65.2434
GOTERM_BP_FAT	GO:0007169~transmembrane receptor protein tyrosine kinase signaling pathway	4	2.73973	0.0812251	1426677_AT, 1438954_X_AT, 1448595_A_AT, 1449528_AT, 1456753_AT	88	5	380	3.45455	1	1	73.8106
GOTERM_BP_FAT	GO:0010647~positive regulation of cell communication	5	3.42466	0.0845283	1450990_AT, 1426677_AT, 1438930_S_AT, 1450435_AT, 1455647_AT, 1437064_AT, 1460246_AT	88	8	380	2.69886	1	1	75.2608
GOTERM_CC_FAT	GO:0005624~membrane fraction	8	5.47945	0.0847213	1448665_AT, 1417307_AT, 1451828_A_AT, 1422519_AT, 1455406_AT, 1460337_AT, 1418774_A_AT, 1450435_AT, 1436921_AT, 1428333_AT, 1423451_AT, 1433531_AT, 1422518_AT	83	17	341	1.93338	1	0.997422	67.0901
SP_PIR_KEYWORDS	oxidoreductase	8	5.47945	0.0878735	1434354_AT, 1427235_AT, 1446278_AT, 1442676_AT, 1448696_AT, 1416167_AT, 1416166_A_AT, 1445198_AT, 1457930_AT, 1444158_AT, 1446234_AT, 1448286_AT, 1427672_A_AT, 1448354_AT, 1428667_AT, 1440123_AT	125	17	514	1.93506	1	0.985123	67.8914
SP_PIR_KEYWORDS	ribosomal protein	4	2.73973	0.0934807	1416807_AT, 1448157_S_AT, 1429759_AT, 1416276_A_AT	125	5	514	3.2896	1	0.972458	70.2461
SP_PIR_KEYWORDS	chromatin regulator	7	4.79452	0.0939062	1418152_AT, 1427235_AT, 1446278_AT, 1439413_X_AT, 1445198_AT, 1456743_X_AT, 1415775_AT, 1457930_AT, 1444158_AT, 1434849_AT, 1446234_AT, 1427672_A_AT, 1460292_A_AT, 1440123_AT	125	14	514	2.056	1	0.950594	70.4182
SMART	SM00033:CH	4	2.73973	0.0952363	1426677_AT, 1448665_AT, 1417307_AT, 1423725_AT, 1429012_AT	70	5	283	3.23429	0.999593	0.999593	65.3073
SP_PIR_KEYWORDS	actin-binding	6	4.10959	0.0987287	1426677_AT, 1415906_AT, 1433992_AT, 1448665_AT, 1417307_AT, 1423725_AT, 1457465_AT	125	11	514	2.24291	1	0.933962	72.3052
(end of list)
Kidney, male-biased X-linked genes
Category	Term	Count	%	PValue	Genes	List Total	Pop Hits	Pop Total	Fold Enrichment	Bonferroni	Benjamini	FDR
UP_SEQ_FEATURE	topological domain:Lumenal	7	10.9375	0.000405944	1449402_AT, 1416655_AT, 1427305_AT, 1451049_AT, 1453497_A_AT, 1450047_AT, 1436706_AT, 1436705_AT, 1416343_A_AT, 1416344_AT, 1420938_AT	55	11	491	5.68099	0.0998204	0.0998204	0.528998
GOTERM_CC_FAT	GO:0031090~organelle membrane	12	18.75	0.00107386	1438753_AT, 1418384_AT, 1449402_AT, 1432533_A_AT, 1451049_AT, 1422704_AT, 1418127_A_AT, 1452607_AT, 1422703_AT, 1427305_AT, 1453497_A_AT, 1435006_S_AT, 1422241_A_AT, 1436664_A_AT, 1416343_A_AT, 1427490_AT, 1416344_AT	39	38	341	2.76113	0.129425	0.129425	1.24173
GOTERM_CC_FAT	GO:0005739~mitochondrion	11	17.1875	0.0027711	1418384_AT, 1449897_A_AT, 1426410_AT, 1455710_X_AT, 1420727_A_AT, 1418073_AT, 1422704_AT, 1418127_A_AT, 1422703_AT, 1435006_S_AT, 1422241_A_AT, 1427490_AT, 1435566_S_AT, 1435009_AT	39	36	341	2.67165	0.300905	0.163881	3.1756
GOTERM_BP_FAT	GO:0044265~cellular macromolecule catabolic process	8	12.5	0.00366281	1415703_AT, 1422153_A_AT, 1426309_AT, 1434662_AT, 1421394_A_AT, 1447778_X_AT, 1426605_AT, 1418127_A_AT, 1450039_AT, 1437553_AT, 1452128_A_AT	35	25	380	3.47429	0.835593	0.835593	5.13572
GOTERM_BP_FAT	GO:0009057~macromolecule catabolic process	8	12.5	0.00366281	1415703_AT, 1422153_A_AT, 1426309_AT, 1434662_AT, 1421394_A_AT, 1447778_X_AT, 1426605_AT, 1418127_A_AT, 1450039_AT, 1437553_AT, 1452128_A_AT	35	25	380	3.47429	0.835593	0.835593	5.13572
GOTERM_CC_FAT	GO:0000267~cell fraction	8	12.5	0.0044441	1443315_AT, 1420502_AT, 1460649_AT, 1438120_X_AT, 1448668_A_AT, 1448736_A_AT, 1416343_A_AT, 1449955_AT, 1418127_A_AT, 1416344_AT, 1435566_S_AT	39	21	341	3.33089	0.437051	0.174299	5.0479
SP_PIR_KEYWORDS	mitochondrion	8	12.5	0.0102649	1422703_AT, 1426410_AT, 1449897_A_AT, 1455710_X_AT, 1420727_A_AT, 1435006_S_AT, 1418073_AT, 1422241_A_AT, 1422704_AT, 1418127_A_AT, 1427490_AT	55	25	514	2.99055	0.73579	0.73579	11.3072
GOTERM_BP_FAT	GO:0019941~modification-dependent protein catabolic process	7	10.9375	0.0108631	1415703_AT, 1422153_A_AT, 1426309_AT, 1434662_AT, 1421394_A_AT, 1447778_X_AT, 1426605_AT, 1450039_AT, 1437553_AT, 1452128_A_AT	35	23	380	3.30435	0.995364	0.931911	14.5238
GOTERM_BP_FAT	GO:0030163~protein catabolic process	7	10.9375	0.0108631	1415703_AT, 1422153_A_AT, 1426309_AT, 1434662_AT, 1421394_A_AT, 1447778_X_AT, 1426605_AT, 1450039_AT, 1437553_AT, 1452128_A_AT	35	23	380	3.30435	0.995364	0.931911	14.5238
GOTERM_BP_FAT	GO:0043632~modification-dependent macromolecule catabolic process	7	10.9375	0.0108631	1415703_AT, 1422153_A_AT, 1426309_AT, 1434662_AT, 1421394_A_AT, 1447778_X_AT, 1426605_AT, 1450039_AT, 1437553_AT, 1452128_A_AT	35	23	380	3.30435	0.995364	0.931911	14.5238
GOTERM_BP_FAT	GO:0051603~proteolysis involved in cellular protein catabolic process	7	10.9375	0.0108631	1415703_AT, 1422153_A_AT, 1426309_AT, 1434662_AT, 1421394_A_AT, 1447778_X_AT, 1426605_AT, 1450039_AT, 1437553_AT, 1452128_A_AT	35	23	380	3.30435	0.995364	0.931911	14.5238
GOTERM_BP_FAT	GO:0044257~cellular protein catabolic process	7	10.9375	0.0108631	1415703_AT, 1422153_A_AT, 1426309_AT, 1434662_AT, 1421394_A_AT, 1447778_X_AT, 1426605_AT, 1450039_AT, 1437553_AT, 1452128_A_AT	35	23	380	3.30435	0.995364	0.931911	14.5238
GOTERM_BP_FAT	GO:0042592~homeostatic process	7	10.9375	0.0108631	1443315_AT, 1435006_S_AT, 1449955_AT, 1418127_A_AT, 1450161_AT, 1427490_AT, 1435009_AT, 1427007_AT	35	23	380	3.30435	0.995364	0.931911	14.5238
GOTERM_CC_FAT	GO:0012505~endomembrane system	7	10.9375	0.0154228	1438753_AT, 1449402_AT, 1432533_A_AT, 1427305_AT, 1451049_AT, 1453497_A_AT, 1436664_A_AT, 1416343_A_AT, 1452607_AT, 1416344_AT	39	20	341	3.06026	0.865346	0.394234	16.5362
GOTERM_BP_FAT	GO:0008219~cell death	5	7.8125	0.0158616	1451049_AT, 1421394_A_AT, 1422266_AT, 1448736_A_AT, 1418127_A_AT	35	12	380	4.52381	0.999617	0.927353	20.5245
SP_PIR_KEYWORDS	ubl conjugation pathway	7	10.9375	0.0159217	1415703_AT, 1422153_A_AT, 1426309_AT, 1434662_AT, 1421394_A_AT, 1447778_X_AT, 1426605_AT, 1450039_AT, 1437553_AT, 1452128_A_AT	55	21	514	3.11515	0.873867	0.644848	17.0266
GOTERM_BP_FAT	GO:0016265~death	5	7.8125	0.0214592	1451049_AT, 1421394_A_AT, 1422266_AT, 1448736_A_AT, 1418127_A_AT	35	13	380	4.17582	0.999977	0.930624	26.7782
GOTERM_CC_FAT	GO:0044429~mitochondrial part	7	10.9375	0.0250018	1418384_AT, 1422703_AT, 1426410_AT, 1420727_A_AT, 1435006_S_AT, 1422241_A_AT, 1422704_AT, 1418127_A_AT, 1427490_AT	39	22	341	2.78205	0.96185	0.479647	25.5062
SP_PIR_KEYWORDS	transferase	10	15.625	0.0302987	1438753_AT, 1449402_AT, 1420502_AT, 1426410_AT, 1450047_AT, 1460649_AT, 1448668_A_AT, 1438120_X_AT, 1422704_AT, 1420938_AT, 1422703_AT, 1427305_AT, 1453497_A_AT, 1448736_A_AT, 1435566_S_AT	55	44	514	2.12397	0.981107	0.733662	30.0791
KEGG_PATHWAY	mmu04210:Apoptosis	4	6.25	0.0318527	1460649_AT, 1421394_A_AT, 1438120_X_AT, 1448668_A_AT, 1418127_A_AT, 1450161_AT	27	5	158	4.68148	0.878047	0.878047	28.1022
UP_SEQ_FEATURE	repeat:ANK 6	3	4.6875	0.0331573	1422153_A_AT, 1426309_AT, 1436559_A_AT	55	3	491	8.92727	0.999839	0.987307	35.6276
GOTERM_BP_FAT	GO:0006915~apoptosis	4	6.25	0.0379036	1451049_AT, 1421394_A_AT, 1422266_AT, 1418127_A_AT	35	9	380	4.8254	1	0.977679	42.6031
GOTERM_BP_FAT	GO:0070647~protein modification by small protein conjugation or removal	3	4.6875	0.04163	1415703_AT, 1447778_X_AT, 1426605_AT, 1450039_AT, 1437553_AT, 1452128_A_AT	35	4	380	8.14286	1	0.9694	45.7158
SP_PIR_KEYWORDS	Apoptosis	4	6.25	0.0419729	1451049_AT, 1421394_A_AT, 1422266_AT, 1418127_A_AT	55	8	514	4.67273	0.99604	0.749138	39.2657
GOTERM_CC_FAT	GO:0005626~insoluble fraction	6	9.375	0.0474608	1443315_AT, 1460649_AT, 1438120_X_AT, 1448668_A_AT, 1416343_A_AT, 1449955_AT, 1418127_A_AT, 1416344_AT, 1435566_S_AT	39	19	341	2.76113	0.998112	0.648455	43.1908
SP_PIR_KEYWORDS	acetylation	13	20.3125	0.0516599	1415703_AT, 1420502_AT, 1420727_A_AT, 1426605_AT, 1418073_AT, 1459818_X_AT, 1418127_A_AT, 1452128_A_AT, 1437553_AT, 1425018_AT, 1418446_AT, 1447778_X_AT, 1435006_S_AT, 1417412_AT, 1448736_A_AT, 1436559_A_AT, 1418445_AT, 1427490_AT	55	71	514	1.71114	0.998932	0.745508	46.0359
SP_PIR_KEYWORDS	transport	10	15.625	0.0573089	1432533_A_AT, 1451049_AT, 1449955_AT, 1420295_X_AT, 1418446_AT, 1434662_AT, 1435006_S_AT, 1422241_A_AT, 1436706_AT, 1436705_AT, 1436664_A_AT, 1418445_AT, 1427490_AT, 1435009_AT, 1429400_AT	55	49	514	1.90724	0.999506	0.718848	49.6581
UP_SEQ_FEATURE	repeat:ANK 5	3	4.6875	0.0616512	1422153_A_AT, 1426309_AT, 1436559_A_AT	55	4	491	6.69545	1	0.995887	56.45
UP_SEQ_FEATURE	repeat:ANK 4	3	4.6875	0.0616512	1422153_A_AT, 1426309_AT, 1436559_A_AT	55	4	491	6.69545	1	0.995887	56.45
GOTERM_CC_FAT	GO:0005625~soluble fraction	3	4.6875	0.0628593	1420502_AT, 1448736_A_AT, 1418127_A_AT	39	4	341	6.55769	0.999769	0.697725	52.9993
GOTERM_CC_FAT	GO:0000139~Golgi membrane	3	4.6875	0.0628593	1449402_AT, 1432533_A_AT, 1451049_AT, 1436664_A_AT	39	4	341	6.55769	0.999769	0.697725	52.9993
GOTERM_BP_FAT	GO:0012501~programmed cell death	4	6.25	0.0656983	1451049_AT, 1421394_A_AT, 1422266_AT, 1418127_A_AT	35	11	380	3.94805	1	0.991573	62.3326
GOTERM_CC_FAT	GO:0044431~Golgi apparatus part	4	6.25	0.0668963	1449402_AT, 1432533_A_AT, 1451049_AT, 1436664_A_AT, 1452607_AT	39	9	341	3.88604	0.999868	0.672569	55.3007
SP_PIR_KEYWORDS	transit peptide	4	6.25	0.0772668	1426410_AT, 1420727_A_AT, 1418073_AT, 1418127_A_AT	55	10	514	3.73818	0.999969	0.772803	60.7487
GOTERM_BP_FAT	GO:0006508~proteolysis	7	10.9375	0.0780266	1415703_AT, 1422153_A_AT, 1426309_AT, 1434662_AT, 1421394_A_AT, 1447778_X_AT, 1426605_AT, 1450039_AT, 1437553_AT, 1452128_A_AT	35	35	380	2.17143	1	0.993236	68.8769
GOTERM_CC_FAT	GO:0005794~Golgi apparatus	6	9.375	0.0833861	1449402_AT, 1432533_A_AT, 1451049_AT, 1436706_AT, 1436705_AT, 1436664_A_AT, 1420295_X_AT, 1452607_AT, 1429400_AT	39	22	341	2.38462	0.999987	0.712918	63.6715
UP_SEQ_FEATURE	transit peptide:Mitochondrion	4	6.25	0.0863919	1426410_AT, 1420727_A_AT, 1418073_AT, 1418127_A_AT	55	10	491	3.57091	1	0.997121	69.2816
(end of list)
Liver, female-biased X-linked genes
Category	Term	Count	%	PValue	Genes	List Total	Pop Hits	Pop Total	Fold Enrichment	Bonferroni	Benjamini	FDR
SP_PIR_KEYWORDS	FAD	3	3.7037	0.0753825	1434354_AT, 1436778_AT, 1422978_AT, 1442676_AT, 1428667_AT, 1436779_AT	64	4	514	6.02344	0.999984	0.999984	60.3827
SP_PIR_KEYWORDS	zinc-finger	11	13.5802	0.077307	1434678_AT, 1448665_AT, 1449036_AT, 1417307_AT, 1434436_AT, 1455647_AT, 1417872_AT, 1458142_AT, 1454787_AT, 1419397_AT, 1418318_AT, 1457930_AT, 1444157_A_AT, 1444158_AT, 1437064_AT, 1440764_AT, 1435829_AT, 1440123_AT	64	51	514	1.73223	0.999988	0.99656	61.3459
(end of list)
Liver, male-biased X-linked genes
Category	Term	Count	%	PValue	Genes	List Total	Pop Hits	Pop Total	Fold Enrichment	Bonferroni	Benjamini	FDR
SP_PIR_KEYWORDS	phosphoprotein	26	50.9804	0.00328698	1424587_AT, 1453866_A_AT, 1438120_X_AT, 1454172_AT, 1428194_AT, 1428193_AT, 1451675_A_AT, 1417864_AT, 1421209_S_AT, 1434842_S_AT, 1454690_AT, 1423451_AT, 1450038_S_AT, 1425490_A_AT, 1448974_AT, 1421896_AT, 1422518_AT, 1418730_AT, 1450232_AT, 1441882_AT, 1422519_AT, 1455406_AT, 1435646_AT, 1450039_AT, 1417731_AT, 1456113_AT, 1460286_AT, 1438469_AT, 1436664_A_AT, 1418560_AT, 1460292_A_AT, 1451614_A…	39	223	514	1.53662	0.299232	0.299232	3.63936
GOTERM_MF_FAT	GO:0005516~calmodulin binding	3	5.88235	0.0218939	1422711_A_AT, 1441882_AT, 1422519_AT, 1455406_AT, 1422518_AT	26	4	390	11.25	0.910449	0.910449	22.0958
SP_PIR_KEYWORDS	kinase	7	13.7255	0.0272747	1422711_A_AT, 1454690_AT, 1438120_X_AT, 1441882_AT, 1422519_AT, 1455406_AT, 1417864_AT, 1435646_AT, 1452383_AT, 1421209_S_AT, 1422518_AT	39	33	514	2.79565	0.94954	0.775368	26.7564
SP_PIR_KEYWORDS	calmodulin-binding	3	5.88235	0.0290708	1422711_A_AT, 1441882_AT, 1422519_AT, 1455406_AT, 1422518_AT	39	4	514	9.88462	0.958671	0.654258	28.2648
UP_SEQ_FEATURE	region of interest:Calmodulin-binding	3	5.88235	0.0317145	1422711_A_AT, 1441882_AT, 1422519_AT, 1455406_AT, 1422518_AT	39	4	491	9.44231	0.991787	0.991787	31.9151
GOTERM_BP_FAT	GO:0006091~generation of precursor metabolites and energy	4	7.84314	0.0476112	1416056_A_AT, 1441882_AT, 1455911_X_AT, 1418560_AT, 1417864_AT	31	11	380	4.45748	1	1	48.8559
UP_SEQ_FEATURE	zinc finger region:RING-type	3	5.88235	0.0502893	1418730_AT, 1450232_AT, 1426448_AT	39	5	491	7.55385	0.999542	0.978593	45.9603
GOTERM_CC_FAT	GO:0044429~mitochondrial part	5	9.80392	0.0584349	1416056_A_AT, 1424322_AT, 1448286_AT, 1438391_X_AT, 1455911_X_AT, 1425954_A_AT, 1418560_AT, 1451675_A_AT	25	22	341	3.1	0.995002	0.995002	47.9096
INTERPRO	IPR017442:Serine/threonine protein kinase-related	4	7.84314	0.060167	1422711_A_AT, 1438120_X_AT, 1422519_AT, 1455406_AT, 1452383_AT, 1422518_AT	38	14	553	4.15789	0.998103	0.998103	49.8444
INTERPRO	IPR008271:Serine/threonine protein kinase, active site	4	7.84314	0.060167	1422711_A_AT, 1438120_X_AT, 1422519_AT, 1455406_AT, 1452383_AT, 1422518_AT	38	14	553	4.15789	0.998103	0.998103	49.8444
KEGG_PATHWAY	mmu04210:Apoptosis	3	5.88235	0.0626721	1454690_AT, 1438120_X_AT, 1450232_AT, 1435646_AT, 1421209_S_AT	15	5	158	6.32	0.94566	0.94566	45.5926
GOTERM_MF_FAT	GO:0004674~protein serine/threonine kinase activity	4	7.84314	0.0634426	1422711_A_AT, 1438120_X_AT, 1422519_AT, 1455406_AT, 1452383_AT, 1422518_AT	26	15	390	4	0.999211	0.971905	52.2547
UP_SEQ_FEATURE	binding site:ATP	5	9.80392	0.0700933	1422711_A_AT, 1438120_X_AT, 1422519_AT, 1455406_AT, 1417864_AT, 1452383_AT, 1422518_AT	39	21	491	2.99756	0.99998	0.97293	57.9709
SP_PIR_KEYWORDS	ubl conjugation	5	9.80392	0.0706315	1454690_AT, 1438120_X_AT, 1450232_AT, 1421896_AT, 1435646_AT, 1426448_AT, 1421209_S_AT	39	22	514	2.99534	0.999633	0.86162	56.1675
GOTERM_BP_FAT	GO:0016310~phosphorylation	5	9.80392	0.0731935	1422711_A_AT, 1438120_X_AT, 1422519_AT, 1455406_AT, 1417864_AT, 1452383_AT, 1422518_AT	31	21	380	2.91859	1	0.999999	64.8233
GOTERM_BP_FAT	GO:0006006~glucose metabolic process	3	5.88235	0.0741033	1441882_AT, 1418560_AT, 1417864_AT	31	6	380	6.12903	1	0.999908	65.2951
SP_PIR_KEYWORDS	cytoplasm	11	21.5686	0.0773642	1424587_AT, 1450232_AT, 1428194_AT, 1428193_AT, 1455406_AT, 1422519_AT, 1449825_AT, 1417864_AT, 1435646_AT, 1450039_AT, 1421209_S_AT, 1422711_A_AT, 1460286_AT, 1454690_AT, 1448736_A_AT, 1450038_S_AT, 1448974_AT, 1422518_AT	39	85	514	1.70558	0.999833	0.824348	59.6131
GOTERM_CC_FAT	GO:0005743~mitochondrial inner membrane	4	7.84314	0.0795887	1416056_A_AT, 1424322_AT, 1448286_AT, 1438391_X_AT, 1455911_X_AT, 1425954_A_AT, 1451675_A_AT	25	15	341	3.63733	0.999323	0.973986	59.2744
INTERPRO	IPR000719:Protein kinase, core	4	7.84314	0.0843781	1422711_A_AT, 1438120_X_AT, 1422519_AT, 1455406_AT, 1452383_AT, 1422518_AT	38	16	553	3.63816	0.999864	0.988341	62.4787
INTERPRO	IPR017441:Protein kinase, ATP binding site	4	7.84314	0.0843781	1422711_A_AT, 1438120_X_AT, 1422519_AT, 1455406_AT, 1452383_AT, 1422518_AT	38	16	553	3.63816	0.999864	0.988341	62.4787
GOTERM_MF_FAT	GO:0046872~metal ion binding	12	23.5294	0.0905614	1418730_AT, 1438120_X_AT, 1450232_AT, 1437355_AT, 1435646_AT, 1421209_S_AT, 1422711_A_AT, 1434842_S_AT, 1454690_AT, 1424322_AT, 1448736_A_AT, 1423451_AT, 1425954_A_AT, 1452383_AT, 1426448_AT	26	117	390	1.53846	0.999968	0.968224	65.7235
SP_PIR_KEYWORDS	serine/threonine-protein kinase	4	7.84314	0.0913425	1422711_A_AT, 1438120_X_AT, 1422519_AT, 1455406_AT, 1452383_AT, 1422518_AT	39	15	514	3.51453	0.999968	0.821678	65.9916
GOTERM_CC_FAT	GO:0019866~organelle inner membrane	4	7.84314	0.0934613	1416056_A_AT, 1424322_AT, 1448286_AT, 1438391_X_AT, 1455911_X_AT, 1425954_A_AT, 1451675_A_AT	25	16	341	3.41	0.999822	0.943766	65.4517
SP_PIR_KEYWORDS	transferase	7	13.7255	0.0940813	1422711_A_AT, 1438120_X_AT, 1448736_A_AT, 1422519_AT, 1455406_AT, 1451675_A_AT, 1417864_AT, 1452383_AT, 1422518_AT	39	44	514	2.09674	0.999977	0.782255	67.1281
GOTERM_MF_FAT	GO:0043169~cation binding	12	23.5294	0.0955902	1418730_AT, 1438120_X_AT, 1450232_AT, 1437355_AT, 1435646_AT, 1421209_S_AT, 1422711_A_AT, 1434842_S_AT, 1454690_AT, 1424322_AT, 1448736_A_AT, 1423451_AT, 1425954_A_AT, 1452383_AT, 1426448_AT	26	118	390	1.52542	0.999982	0.935293	67.8016
(end of list)
Lung, female-biased X-linked genes
Category	Term	Count	%	PValue	Genes	List Total	Pop Hits	Pop Total	Fold Enrichment	Bonferroni	Benjamini	FDR
GOTERM_BP_FAT	GO:0002252~immune effector process	3	13.0435	0.012804	1450267_AT, 1426269_AT, 1452279_AT	13	6	380	14.6154	0.786986	0.786986	13.7508
GOTERM_MF_FAT	GO:0005506~iron ion binding	3	13.0435	0.0193835	1427235_AT, 1446278_AT, 1426497_AT, 1441450_S_AT, 1426498_AT, 1436779_AT, 1445198_AT, 1457930_AT, 1444157_A_AT, 1444158_AT, 1446234_AT, 1427672_A_AT, 1440123_AT	10	10	390	11.7	0.678669	0.678669	17.6957
GOTERM_BP_FAT	GO:0055114~oxidation reduction	4	17.3913	0.0202889	1416057_AT, 1427235_AT, 1446278_AT, 1426497_AT, 1441450_S_AT, 1426498_AT, 1445198_AT, 1436779_AT, 1457930_AT, 1444157_A_AT, 1444158_AT, 1446234_AT, 1427672_A_AT, 1440123_AT	13	20	380	5.84615	0.91454	0.707664	20.9665
GOTERM_CC_FAT	GO:0031981~nuclear lumen	5	21.7391	0.025057	1423042_AT, 1446234_AT, 1457167_AT, 1435099_AT, 1427235_AT, 1423043_S_AT, 1446278_AT, 1416467_AT, 1427672_A_AT, 1417921_AT, 1445198_AT	14	32	341	3.8058	0.802907	0.802907	22.7249
SP_PIR_KEYWORDS	iron	3	13.0435	0.032361	1427235_AT, 1446278_AT, 1426497_AT, 1441450_S_AT, 1426498_AT, 1436779_AT, 1445198_AT, 1457930_AT, 1444157_A_AT, 1444158_AT, 1446234_AT, 1427672_A_AT, 1440123_AT	18	9	514	9.51852	0.917924	0.917924	29.2606
GOTERM_CC_FAT	GO:0070013~intracellular organelle lumen	5	21.7391	0.0411098	1423042_AT, 1446234_AT, 1457167_AT, 1435099_AT, 1427235_AT, 1423043_S_AT, 1446278_AT, 1416467_AT, 1427672_A_AT, 1417921_AT, 1445198_AT	14	37	341	3.29151	0.93189	0.739022	34.7186
GOTERM_CC_FAT	GO:0043233~organelle lumen	5	21.7391	0.044917	1423042_AT, 1446234_AT, 1457167_AT, 1435099_AT, 1427235_AT, 1423043_S_AT, 1446278_AT, 1416467_AT, 1427672_A_AT, 1417921_AT, 1445198_AT	14	38	341	3.20489	0.9472	0.624845	37.3044
SMART	SM00558:JmjC	2	8.69565	0.0522544	1444157_A_AT, 1457930_AT, 1446234_AT, 1444158_AT, 1427235_AT, 1446278_AT, 1427672_A_AT, 1426497_AT, 1440123_AT, 1441450_S_AT, 1426498_AT, 1445198_AT	6	3	283	31.4444	0.474828	0.474828	29.1985
GOTERM_CC_FAT	GO:0031974~membrane-enclosed lumen	5	21.7391	0.0575642	1423042_AT, 1446234_AT, 1457167_AT, 1435099_AT, 1427235_AT, 1423043_S_AT, 1446278_AT, 1416467_AT, 1427672_A_AT, 1417921_AT, 1445198_AT	14	41	341	2.97038	0.977504	0.612717	45.2451
GOTERM_MF_FAT	GO:0016702~oxidoreductase activity, acting on single donors with incorporation of molecular oxygen, incorporation of two atoms of oxygen	2	8.69565	0.0678156	1444157_A_AT, 1457930_AT, 1446234_AT, 1444158_AT, 1427235_AT, 1446278_AT, 1427672_A_AT, 1426497_AT, 1440123_AT, 1441450_S_AT, 1426498_AT, 1445198_AT	10	3	390	26	0.982974	0.869517	50.2763
GOTERM_MF_FAT	GO:0016701~oxidoreductase activity, acting on single donors with incorporation of molecular oxygen	2	8.69565	0.0678156	1444157_A_AT, 1457930_AT, 1446234_AT, 1444158_AT, 1427235_AT, 1446278_AT, 1427672_A_AT, 1426497_AT, 1440123_AT, 1441450_S_AT, 1426498_AT, 1445198_AT	10	3	390	26	0.982974	0.869517	50.2763
GOTERM_BP_FAT	GO:0006955~immune response	3	13.0435	0.0763998	1450267_AT, 1426269_AT, 1452279_AT	13	15	380	5.84615	0.999928	0.958374	59.8413
UP_SEQ_FEATURE	domain:JmjC	2	8.69565	0.0832889	1444157_A_AT, 1457930_AT, 1446234_AT, 1444158_AT, 1427235_AT, 1446278_AT, 1427672_A_AT, 1426497_AT, 1440123_AT, 1441450_S_AT, 1426498_AT, 1445198_AT	15	3	491	21.8222	0.999859	0.999859	62.0473
INTERPRO	IPR003347:Transcription factor jumonji/aspartyl beta-hydroxylase	2	8.69565	0.0844606	1444157_A_AT, 1457930_AT, 1446234_AT, 1444158_AT, 1427235_AT, 1446278_AT, 1427672_A_AT, 1426497_AT, 1440123_AT, 1441450_S_AT, 1426498_AT, 1445198_AT	17	3	553	21.6863	0.991478	0.991478	57.8723
INTERPRO	IPR013129:Transcription factor jumonji	2	8.69565	0.0844606	1444157_A_AT, 1457930_AT, 1446234_AT, 1444158_AT, 1427235_AT, 1446278_AT, 1427672_A_AT, 1426497_AT, 1440123_AT, 1441450_S_AT, 1426498_AT, 1445198_AT	17	3	553	21.6863	0.991478	0.991478	57.8723
(end of list)
Lung, male-biased X-linked genes
Category	Term	Count	%	PValue	Genes	List Total	Pop Hits	Pop Total	Fold Enrichment	Bonferroni	Benjamini	FDR
SP_PIR_KEYWORDS	acetylation	4	66.6667	0.00914644	1447530_AT, 1421814_AT, 1424539_AT, 1417357_AT	5	71	514	5.79155	0.15244	0.15244	6.54879
GOTERM_MF_FAT	GO:0008092~cytoskeletal protein binding	2	33.3333	0.0902907	1421814_AT, 1417357_AT	3	18	390	14.4444	0.530948	0.530948	40.4324
(end of list)
Striatum, female-biased X-linked genes
Category	Term	Count	%	PValue	Genes	List Total	Pop Hits	Pop Total	Fold Enrichment	Bonferroni	Benjamini	FDR
GOTERM_MF_FAT	GO:0016702~oxidoreductase activity, acting on single donors with incorporation of molecular oxygen, incorporation of two atoms of oxygen	3	9.67742	0.00175525	1444157_A_AT, 1444158_AT, 1427235_AT, 1452500_AT	11	3	390	35.4545	0.0873046	0.0873046	1.69235
GOTERM_MF_FAT	GO:0016701~oxidoreductase activity, acting on single donors with incorporation of molecular oxygen	3	9.67742	0.00175525	1444157_A_AT, 1444158_AT, 1427235_AT, 1452500_AT	11	3	390	35.4545	0.0873046	0.0873046	1.69235
KEGG_PATHWAY	mmu04720:Long-term potentiation	3	9.67742	0.00285303	1424286_AT, 1441360_AT, 1440764_AT	5	4	158	23.7	0.102884	0.102884	2.54902
KEGG_PATHWAY	mmu04914:Progesterone-mediated oocyte maturation	3	9.67742	0.0047141	1424286_AT, 1441360_AT, 1440764_AT	5	5	158	18.96	0.164362	0.0858674	4.18047
GOTERM_MF_FAT	GO:0000166~nucleotide binding	7	22.5806	0.00653458	1423042_AT, 1424286_AT, 1433791_AT, 1441360_AT, 1423744_X_AT, 1440764_AT, 1451090_A_AT, 1435662_AT	11	80	390	3.10227	0.28888	0.15672	6.17099
SP_PIR_KEYWORDS	dioxygenase	3	9.67742	0.00744163	1444157_A_AT, 1444158_AT, 1427235_AT, 1452500_AT	20	4	514	19.275	0.402734	0.402734	7.41794
GOTERM_MF_FAT	GO:0032555~purine ribonucleotide binding	6	19.3548	0.00794197	1423042_AT, 1424286_AT, 1433791_AT, 1441360_AT, 1423744_X_AT, 1440764_AT, 1451090_A_AT	11	57	390	3.73206	0.339416	0.129084	7.45446
GOTERM_MF_FAT	GO:0032553~ribonucleotide binding	6	19.3548	0.00794197	1423042_AT, 1424286_AT, 1433791_AT, 1441360_AT, 1423744_X_AT, 1440764_AT, 1451090_A_AT	11	57	390	3.73206	0.339416	0.129084	7.45446
GOTERM_MF_FAT	GO:0017076~purine nucleotide binding	6	19.3548	0.00926948	1423042_AT, 1424286_AT, 1433791_AT, 1441360_AT, 1423744_X_AT, 1440764_AT, 1451090_A_AT	11	59	390	3.60555	0.383848	0.114024	8.65065
GOTERM_MF_FAT	GO:0005506~iron ion binding	3	9.67742	0.023896	1444157_A_AT, 1444158_AT, 1427235_AT, 1452500_AT	11	10	390	10.6364	0.715687	0.222395	20.9417
GOTERM_CC_FAT	GO:0070013~intracellular organelle lumen	5	16.129	0.0308488	1423042_AT, 1435099_AT, 1427235_AT, 1452500_AT, 1417921_AT	13	37	341	3.5447	0.714464	0.714464	24.9249
GOTERM_CC_FAT	GO:0043233~organelle lumen	5	16.129	0.0337883	1423042_AT, 1435099_AT, 1427235_AT, 1452500_AT, 1417921_AT	13	38	341	3.45142	0.747134	0.497142	26.9827
SP_PIR_KEYWORDS	nucleotide-binding	6	19.3548	0.0364753	1423042_AT, 1424286_AT, 1433791_AT, 1441360_AT, 1423744_X_AT, 1440764_AT, 1451090_A_AT	20	53	514	2.90943	0.922992	0.722497	31.8468
SP_PIR_KEYWORDS	iron	3	9.67742	0.0399478	1444157_A_AT, 1444158_AT, 1427235_AT, 1452500_AT	20	9	514	8.56667	0.939974	0.608456	34.3392
GOTERM_CC_FAT	GO:0031974~membrane-enclosed lumen	5	16.129	0.043621	1423042_AT, 1435099_AT, 1427235_AT, 1452500_AT, 1417921_AT	13	41	341	3.19887	0.832042	0.448261	33.5059
GOTERM_MF_FAT	GO:0004674~protein serine/threonine kinase activity	3	9.67742	0.0520248	1424286_AT, 1441360_AT, 1440764_AT	11	15	390	7.09091	0.93785	0.370629	40.4931
SP_PIR_KEYWORDS	phosphoprotein	13	41.9355	0.0628279	1423042_AT, 1452266_AT, 1435099_AT, 1441360_AT, 1423744_X_AT, 1427235_AT, 1426832_AT, 1453514_AT, 1417921_AT, 1418139_AT, 1444157_A_AT, 1444158_AT, 1440764_AT, 1451090_A_AT, 1435662_AT	20	223	514	1.49821	0.988636	0.6735	48.8067
INTERPRO	IPR017442:Serine/threonine protein kinase-related	3	9.67742	0.0722594	1424286_AT, 1441360_AT, 1440764_AT	19	14	553	6.23684	0.993905	0.993905	53.7733
INTERPRO	IPR008271:Serine/threonine protein kinase, active site	3	9.67742	0.0722594	1424286_AT, 1441360_AT, 1440764_AT	19	14	553	6.23684	0.993905	0.993905	53.7733
GOTERM_MF_FAT	GO:0004672~protein kinase activity	3	9.67742	0.0727204	1424286_AT, 1441360_AT, 1440764_AT	11	18	390	5.90909	0.980278	0.429281	51.979
KEGG_PATHWAY	mmu04270:Vascular smooth muscle contraction	2	6.45161	0.0745043	1424286_AT, 1440764_AT	5	3	158	21.0667	0.947249	0.624962	50.3278
GOTERM_MF_FAT	GO:0005524~ATP binding	4	12.9032	0.0914042	1423042_AT, 1424286_AT, 1441360_AT, 1440764_AT	11	44	390	3.22314	0.993157	0.463698	60.5956
INTERPRO	IPR000719:Protein kinase, core	3	9.67742	0.0916899	1424286_AT, 1441360_AT, 1440764_AT	19	16	553	5.45724	0.998555	0.961985	62.8187
INTERPRO	IPR017441:Protein kinase, ATP binding site	3	9.67742	0.0916899	1424286_AT, 1441360_AT, 1440764_AT	19	16	553	5.45724	0.998555	0.961985	62.8187
GOTERM_CC_FAT	GO:0031981~nuclear lumen	4	12.9032	0.0921234	1423042_AT, 1435099_AT, 1427235_AT, 1417921_AT	13	32	341	3.27885	0.979055	0.619576	58.6966
INTERPRO	IPR013129:Transcription factor jumonji	2	6.45161	0.094671	1444157_A_AT, 1444158_AT, 1427235_AT	19	3	553	19.4035	0.998844	0.895059	64.0552
INTERPRO	IPR000961:AGC-kinase, C-terminal	2	6.45161	0.094671	1424286_AT, 1441360_AT	19	3	553	19.4035	0.998844	0.895059	64.0552
INTERPRO	IPR003347:Transcription factor jumonji/aspartyl beta-hydroxylase	2	6.45161	0.094671	1444157_A_AT, 1444158_AT, 1427235_AT	19	3	553	19.4035	0.998844	0.895059	64.0552
GOTERM_MF_FAT	GO:0032559~adenyl ribonucleotide binding	4	12.9032	0.0965474	1423042_AT, 1424286_AT, 1441360_AT, 1440764_AT	11	45	390	3.15152	0.994906	0.4438	62.71
(end of list)
Striatum, male-biased X-linked genes
Category	Term	Count	%	PValue	Genes	List Total	Pop Hits	Pop Total	Fold Enrichment	Bonferroni	Benjamini	FDR
(end of list)
Eye, female-biased X-linked genes
Category	Term	Count	%	PValue	Genes	List Total	Pop Hits	Pop Total	Fold Enrichment	Bonferroni	Benjamini	FDR
GOTERM_CC_FAT	GO:0031981~nuclear lumen	4	26.6667	0.0203302	1423042_AT, 1446234_AT, 1435099_AT, 1427235_AT, 1423043_S_AT, 1446278_AT, 1416467_AT, 1427672_A_AT, 1417921_AT, 1445198_AT	8	32	341	5.32812	0.634485	0.634485	17.8756
GOTERM_MF_FAT	GO:0016701~oxidoreductase activity, acting on single donors with incorporation of molecular oxygen	2	13.3333	0.0229584	1427235_AT, 1446278_AT, 1426497_AT, 1441450_S_AT, 1426498_AT, 1445198_AT, 1444157_A_AT, 1457930_AT, 1444158_AT, 1446234_AT, 1427672_A_AT, 1440123_AT, 1441449_AT	4	3	390	65	0.501813	0.501813	17.9507
GOTERM_MF_FAT	GO:0016702~oxidoreductase activity, acting on single donors with incorporation of molecular oxygen, incorporation of two atoms of oxygen	2	13.3333	0.0229584	1427235_AT, 1446278_AT, 1426497_AT, 1441450_S_AT, 1426498_AT, 1445198_AT, 1444157_A_AT, 1457930_AT, 1444158_AT, 1446234_AT, 1427672_A_AT, 1440123_AT, 1441449_AT	4	3	390	65	0.501813	0.501813	17.9507
GOTERM_CC_FAT	GO:0070013~intracellular organelle lumen	4	26.6667	0.0303828	1423042_AT, 1446234_AT, 1435099_AT, 1427235_AT, 1423043_S_AT, 1446278_AT, 1416467_AT, 1427672_A_AT, 1417921_AT, 1445198_AT	8	37	341	4.60811	0.779496	0.530422	25.6083
GOTERM_CC_FAT	GO:0043233~organelle lumen	4	26.6667	0.0326761	1423042_AT, 1446234_AT, 1435099_AT, 1427235_AT, 1423043_S_AT, 1446278_AT, 1416467_AT, 1427672_A_AT, 1417921_AT, 1445198_AT	8	38	341	4.48684	0.803653	0.418779	27.2783
SP_PIR_KEYWORDS	phosphoprotein	8	53.3333	0.0390002	1423042_AT, 1435099_AT, 1423744_X_AT, 1421895_AT, 1427235_AT, 1423043_S_AT, 1446278_AT, 1426497_AT, 1452007_AT, 1441450_S_AT, 1426498_AT, 1417921_AT, 1445198_AT, 1444157_A_AT, 1457930_AT, 1426269_AT, 1446234_AT, 1444158_AT, 1416467_AT, 1427672_A_AT, 1424215_AT, 1451090_A_AT, 1440123_AT, 1441449_AT	10	223	514	1.84395	0.857622	0.857622	31.7109
GOTERM_CC_FAT	GO:0031974~membrane-enclosed lumen	4	26.6667	0.04013	1423042_AT, 1446234_AT, 1435099_AT, 1427235_AT, 1423043_S_AT, 1446278_AT, 1416467_AT, 1427672_A_AT, 1417921_AT, 1445198_AT	8	41	341	4.15854	0.865597	0.394517	32.4768
SMART	SM00558:JmjC	2	13.3333	0.0419528	1427235_AT, 1446278_AT, 1426497_AT, 1441450_S_AT, 1426498_AT, 1445198_AT, 1444157_A_AT, 1457930_AT, 1444158_AT, 1446234_AT, 1427672_A_AT, 1440123_AT, 1441449_AT	5	3	283	37.7333	0.375897	0.375897	23.4315
INTERPRO	IPR003347:Transcription factor jumonji/aspartyl beta-hydroxylase	2	13.3333	0.0428513	1427235_AT, 1446278_AT, 1426497_AT, 1441450_S_AT, 1426498_AT, 1445198_AT, 1444157_A_AT, 1457930_AT, 1444158_AT, 1446234_AT, 1427672_A_AT, 1440123_AT, 1441449_AT	9	3	553	40.963	0.810671	0.810671	32.6861
INTERPRO	IPR013129:Transcription factor jumonji	2	13.3333	0.0428513	1427235_AT, 1446278_AT, 1426497_AT, 1441450_S_AT, 1426498_AT, 1445198_AT, 1444157_A_AT, 1457930_AT, 1444158_AT, 1446234_AT, 1427672_A_AT, 1440123_AT, 1441449_AT	9	3	553	40.963	0.810671	0.810671	32.6861
UP_SEQ_FEATURE	domain:JmjC	2	13.3333	0.0481844	1427235_AT, 1446278_AT, 1426497_AT, 1441450_S_AT, 1426498_AT, 1445198_AT, 1444157_A_AT, 1457930_AT, 1444158_AT, 1446234_AT, 1427672_A_AT, 1440123_AT, 1441449_AT	9	3	491	36.3704	0.948338	0.948338	39.0374
SP_PIR_KEYWORDS	dioxygenase	2	13.3333	0.0684155	1427235_AT, 1446278_AT, 1426497_AT, 1441450_S_AT, 1426498_AT, 1445198_AT, 1444157_A_AT, 1457930_AT, 1444158_AT, 1446234_AT, 1427672_A_AT, 1440123_AT, 1441449_AT	10	4	514	25.7	0.968962	0.823824	49.3121
GOTERM_MF_FAT	GO:0005506~iron ion binding	2	13.3333	0.0751556	1427235_AT, 1446278_AT, 1426497_AT, 1441450_S_AT, 1426498_AT, 1445198_AT, 1444157_A_AT, 1457930_AT, 1444158_AT, 1446234_AT, 1427672_A_AT, 1440123_AT, 1441449_AT	4	10	390	19.5	0.904047	0.690237	48.6006
(end of list)
Eye, male-biased X-linked genes
Category	Term	Count	%	PValue	Genes	List Total	Pop Hits	Pop Total	Fold Enrichment	Bonferroni	Benjamini	FDR
(end of list)
Hippocampus, female-biased X-linked genes
Category	Term	Count	%	PValue	Genes	List Total	Pop Hits	Pop Total	Fold Enrichment	Bonferroni	Benjamini	FDR
INTERPRO	IPR013129:Transcription factor jumonji	2	25	0.021582	1444157_A_AT, 1457930_AT, 1446234_AT, 1444158_AT, 1427235_AT, 1446278_AT, 1427672_A_AT, 1426497_AT, 1445198_AT	5	3	553	73.7333	0.480324	0.480324	16.9609
INTERPRO	IPR003347:Transcription factor jumonji/aspartyl beta-hydroxylase	2	25	0.021582	1444157_A_AT, 1457930_AT, 1446234_AT, 1444158_AT, 1427235_AT, 1446278_AT, 1427672_A_AT, 1426497_AT, 1445198_AT	5	3	553	73.7333	0.480324	0.480324	16.9609
GOTERM_MF_FAT	GO:0016702~oxidoreductase activity, acting on single donors with incorporation of molecular oxygen, incorporation of two atoms of oxygen	2	25	0.0229584	1444157_A_AT, 1457930_AT, 1446234_AT, 1444158_AT, 1427235_AT, 1446278_AT, 1427672_A_AT, 1426497_AT, 1445198_AT	4	3	390	65	0.501813	0.501813	17.9507
GOTERM_MF_FAT	GO:0016701~oxidoreductase activity, acting on single donors with incorporation of molecular oxygen	2	25	0.0229584	1444157_A_AT, 1457930_AT, 1446234_AT, 1444158_AT, 1427235_AT, 1446278_AT, 1427672_A_AT, 1426497_AT, 1445198_AT	4	3	390	65	0.501813	0.501813	17.9507
GOTERM_CC_FAT	GO:0031981~nuclear lumen	3	37.5	0.0241541	1423042_AT, 1446234_AT, 1427235_AT, 1423043_S_AT, 1446278_AT, 1416467_AT, 1427672_A_AT, 1417921_AT, 1445198_AT	4	32	341	7.99219	0.289871	0.289871	15.303
UP_SEQ_FEATURE	domain:JmjC	2	25	0.0242905	1444157_A_AT, 1457930_AT, 1446234_AT, 1444158_AT, 1427235_AT, 1446278_AT, 1427672_A_AT, 1426497_AT, 1445198_AT	5	3	491	65.4667	0.597413	0.597413	19.8124
SP_PIR_KEYWORDS	dioxygenase	2	25	0.0308561	1444157_A_AT, 1457930_AT, 1446234_AT, 1444158_AT, 1427235_AT, 1446278_AT, 1427672_A_AT, 1426497_AT, 1445198_AT	5	4	514	51.4	0.584212	0.584212	23.064
SMART	SM00558:JmjC	2	25	0.0315768	1444157_A_AT, 1457930_AT, 1446234_AT, 1444158_AT, 1427235_AT, 1446278_AT, 1427672_A_AT, 1426497_AT, 1445198_AT	4	3	283	47.1667	0.226391	0.226391	16.1095
GOTERM_CC_FAT	GO:0070013~intracellular organelle lumen	3	37.5	0.0320938	1423042_AT, 1446234_AT, 1427235_AT, 1423043_S_AT, 1446278_AT, 1416467_AT, 1427672_A_AT, 1417921_AT, 1445198_AT	4	37	341	6.91216	0.366618	0.204147	19.8752
GOTERM_CC_FAT	GO:0043233~organelle lumen	3	37.5	0.0338052	1423042_AT, 1446234_AT, 1427235_AT, 1423043_S_AT, 1446278_AT, 1416467_AT, 1427672_A_AT, 1417921_AT, 1445198_AT	4	38	341	6.73026	0.382118	0.14827	20.8327
SP_PIR_KEYWORDS	phosphoprotein	5	62.5	0.03489	1423042_AT, 1423744_X_AT, 1421895_AT, 1423043_S_AT, 1427235_AT, 1446278_AT, 1426497_AT, 1417921_AT, 1445198_AT, 1457930_AT, 1444157_A_AT, 1444158_AT, 1446234_AT, 1416467_AT, 1427672_A_AT, 1451090_A_AT	5	223	514	2.30493	0.630044	0.39176	25.7023
GOTERM_CC_FAT	GO:0031974~membrane-enclosed lumen	3	37.5	0.0391811	1423042_AT, 1446234_AT, 1427235_AT, 1423043_S_AT, 1446278_AT, 1416467_AT, 1427672_A_AT, 1417921_AT, 1445198_AT	4	41	341	6.2378	0.428546	0.130548	23.7771
SP_PIR_KEYWORDS	nucleus	4	50	0.0648303	1423042_AT, 1423043_S_AT, 1427235_AT, 1446278_AT, 1426497_AT, 1417921_AT, 1445198_AT, 1457930_AT, 1444157_A_AT, 1444158_AT, 1446234_AT, 1416467_AT, 1427672_A_AT	5	141	514	2.91631	0.846915	0.465053	42.9205
SP_PIR_KEYWORDS	iron	2	25	0.0684155	1444157_A_AT, 1457930_AT, 1446234_AT, 1444158_AT, 1427235_AT, 1446278_AT, 1427672_A_AT, 1426497_AT, 1445198_AT	5	9	514	22.8444	0.862525	0.391086	44.7255
GOTERM_MF_FAT	GO:0005506~iron ion binding	2	25	0.0751556	1444157_A_AT, 1457930_AT, 1446234_AT, 1444158_AT, 1427235_AT, 1446278_AT, 1427672_A_AT, 1426497_AT, 1445198_AT	4	10	390	19.5	0.904047	0.690237	48.6006
(end of list)
Hippocampus, male-biased X-linked genes
Category	Term	Count	%	PValue	Genes	List Total	Pop Hits	Pop Total	Fold Enrichment	Bonferroni	Benjamini	FDR
(end of list)

## Sheet: S Table 3 C
Supplementary Table 3 C. GO analysis; Comparison: X-genes sex-biased in more than one tissue Vs. Whole genome (independent of chr. location).
FUNCTIONAL ANNOTATION CHART, DAVID Bioinformatics Resources 6.7, NIAID/NIH
Date: 16/06/2011
P(EASE) threshold: 0.1, default settings
Reference set: Affymetrix M430v2 array
Female-biased X-linked genes (in Table 2 A)
Category	Term	Count	%	PValue	Genes	List Total	Pop Hits	Pop Total	Fold Enrichment	Bonferroni	Benjamini	FDR
GOTERM_BP_FAT	GO:0009165~nucleotide biosynthetic process	6	6.25	0.000615109	1454816_AT, 1434061_AT, 1454843_AT, 1418774_A_AT, 1448111_AT, 1436921_AT, 1416052_AT, 1448354_AT	48	168	11375	8.46354	0.371196	0.371196	0.932758
GOTERM_BP_FAT	GO:0034404~nucleobase, nucleoside and nucleotide biosynthetic process	6	6.25	0.000702625	1454816_AT, 1434061_AT, 1454843_AT, 1418774_A_AT, 1448111_AT, 1436921_AT, 1416052_AT, 1448354_AT	48	173	11375	8.21893	0.411375	0.232781	1.06481
GOTERM_BP_FAT	GO:0034654~nucleobase, nucleoside, nucleotide and nucleic acid biosynthetic process	6	6.25	0.000702625	1454816_AT, 1434061_AT, 1454843_AT, 1418774_A_AT, 1448111_AT, 1436921_AT, 1416052_AT, 1448354_AT	48	173	11375	8.21893	0.411375	0.232781	1.06481
INTERPRO	IPR006911:Protein of unknown function DUF634	3	3.125	0.000982518	1425914_A_AT, 1456739_X_AT, 1428512_AT	73	10	15114	62.1123	0.179288	0.179288	1.22552
GOTERM_BP_FAT	GO:0030036~actin cytoskeleton organization	5	5.20833	0.00458745	1426677_AT, 1415906_AT, 1451867_X_AT, 1419108_AT, 1417704_A_AT, 1442003_AT	48	164	11375	7.22497	0.968786	0.685142	6.76345
GOTERM_MF_FAT	GO:0017048~Rho GTPase binding	3	3.125	0.00574845	1426677_AT, 1442003_AT, 1429028_AT	54	24	11124	25.75	0.597828	0.597828	6.71049
GOTERM_BP_FAT	GO:0030029~actin filament-based process	5	5.20833	0.00576818	1426677_AT, 1415906_AT, 1451867_X_AT, 1419108_AT, 1417704_A_AT, 1442003_AT	48	175	11375	6.77083	0.987245	0.663935	8.43372
GOTERM_BP_FAT	GO:0044271~nitrogen compound biosynthetic process	6	6.25	0.00703935	1454816_AT, 1434061_AT, 1454843_AT, 1418774_A_AT, 1448111_AT, 1436921_AT, 1416052_AT, 1448354_AT	48	294	11375	4.83631	0.995139	0.655371	10.2007
KEGG_PATHWAY	mmu00030:Pentose phosphate pathway	3	3.125	0.00807384	1454843_AT, 1416052_AT, 1448354_AT	25	26	4535	20.9308	0.343967	0.343967	7.57391
UP_SEQ_FEATURE	region of interest:Binding of phosphoribosylpyrophosphate	2	2.08333	0.00914205	1454843_AT, 1416052_AT	70	2	15061	215.157	0.955551	0.955551	11.7514
INTERPRO	IPR000842:Phosphoribosyl pyrophosphate synthetase, conserved site	2	2.08333	0.00950521	1454843_AT, 1416052_AT	73	2	15114	207.041	0.853347	0.617047	11.2907
GOTERM_BP_FAT	GO:0009260~ribonucleotide biosynthetic process	4	4.16667	0.00996939	1454816_AT, 1434061_AT, 1454843_AT, 1418774_A_AT, 1436921_AT, 1416052_AT	48	108	11375	8.77701	0.999476	0.716092	14.1528
GOTERM_MF_FAT	GO:0003779~actin binding	6	6.25	0.010902	1426677_AT, 1415906_AT, 1433992_AT, 1448665_AT, 1417307_AT, 1419108_AT, 1442003_AT	54	283	11124	4.36749	0.823065	0.579364	12.3728
GOTERM_MF_FAT	GO:0019904~protein domain specific binding	5	5.20833	0.0121456	1433992_AT, 1448665_AT, 1451867_X_AT, 1417307_AT, 1421871_AT, 1417704_A_AT, 1451230_A_AT, 1428107_AT, 1459571_AT	54	188	11124	5.47872	0.854962	0.474595	13.6911
GOTERM_BP_FAT	GO:0009259~ribonucleotide metabolic process	4	4.16667	0.013549	1454816_AT, 1434061_AT, 1454843_AT, 1418774_A_AT, 1436921_AT, 1416052_AT	48	121	11375	7.83402	0.999966	0.769935	18.7606
GOTERM_BP_FAT	GO:0009116~nucleoside metabolic process	3	3.125	0.0187351	1454816_AT, 1434061_AT, 1454843_AT, 1416052_AT	48	51	11375	13.94	0.999999	0.831789	25.0279
INTERPRO	IPR005946:Phosphoribosyl pyrophosphokinase	2	2.08333	0.0189213	1454843_AT, 1416052_AT	73	4	15114	103.521	0.978498	0.721928	21.3079
GOTERM_MF_FAT	GO:0004749~ribose phosphate diphosphokinase activity	2	2.08333	0.0189247	1454843_AT, 1416052_AT	54	4	11124	103	0.951138	0.529843	20.5631
PIR_SUPERFAMILY	PIRSF000738:ribose-phosphate pyrophosphokinase catalytic chain	2	2.08333	0.021439	1454843_AT, 1416052_AT	37	4	6664	90.0541	0.654213	0.654213	18.7624
GOTERM_BP_FAT	GO:0007015~actin filament organization	3	3.125	0.0223363	1426677_AT, 1451867_X_AT, 1417704_A_AT, 1442003_AT	48	56	11375	12.6953	1	0.849305	29.1108
INTERPRO	IPR010370:Transcription elongation factor A, SII-related	2	2.08333	0.0235962	1451230_A_AT, 1418171_AT	73	5	15114	82.8164	0.991768	0.698783	25.8844
GOTERM_MF_FAT	GO:0016778~diphosphotransferase activity	2	2.08333	0.0236006	1454843_AT, 1416052_AT	54	5	11124	82.4	0.977031	0.529859	25.0067
UP_SEQ_FEATURE	domain:Rho-GAP	3	3.125	0.0271732	1451867_X_AT, 1419108_AT, 1417704_A_AT, 1427072_AT	70	56	15061	11.5263	0.999912	0.990624	31.2708
GOTERM_MF_FAT	GO:0017016~Ras GTPase binding	3	3.125	0.0291158	1426677_AT, 1442003_AT, 1429028_AT	54	56	11124	11.0357	0.990615	0.540721	29.9543
GOTERM_MF_FAT	GO:0000166~nucleotide binding	17	17.7083	0.0301519	1441360_AT, 1454760_AT, 1417609_AT, 1436779_AT, 1436921_AT, 1453734_AT, 1440764_AT, 1451090_A_AT, 1423042_AT, 1456027_AT, 1454816_AT, 1448111_AT, 1454843_AT, 1416052_AT, 1421895_AT, 1423744_X_AT, 1423043_S_AT, 1419033_AT, 1426863_AT, 1436778_AT, 1434061_AT, 1418774_A_AT, 1433537_AT, 1416467_AT, 1429028_AT	54	2088	11124	1.6772	0.992072	0.498946	30.8497
GOTERM_MF_FAT	GO:0031267~small GTPase binding	3	3.125	0.0310648	1426677_AT, 1442003_AT, 1429028_AT	54	58	11124	10.6552	0.993168	0.463807	31.6299
SP_PIR_KEYWORDS	nucleotide biosynthesis	2	2.08333	0.0320502	1454843_AT, 1416052_AT	73	7	15511	60.7084	0.993153	0.993153	32.3168
GOTERM_MF_FAT	GO:0051020~GTPase binding	3	3.125	0.0340825	1426677_AT, 1442003_AT, 1429028_AT	54	61	11124	10.1311	0.995826	0.455981	34.1519
INTERPRO	IPR000198:RhoGAP	3	3.125	0.0373206	1451867_X_AT, 1419108_AT, 1417704_A_AT, 1427072_AT	73	64	15114	9.70505	0.999522	0.783248	37.943
INTERPRO	IPR000836:Phosphoribosyltransferase	2	2.08333	0.0374895	1454843_AT, 1416052_AT	73	8	15114	51.7603	0.999538	0.721975	38.0794
GOTERM_MF_FAT	GO:0008092~cytoskeletal protein binding	6	6.25	0.0429093	1426677_AT, 1415906_AT, 1433992_AT, 1448665_AT, 1417307_AT, 1419108_AT, 1442003_AT	54	405	11124	3.05185	0.999021	0.499898	41.0471
GOTERM_BP_FAT	GO:0007010~cytoskeleton organization	5	5.20833	0.0429413	1426677_AT, 1415906_AT, 1451867_X_AT, 1419108_AT, 1417704_A_AT, 1442003_AT	48	321	11375	3.69126	1	0.96346	48.7512
GOTERM_BP_FAT	GO:0060135~maternal process involved in female pregnancy	2	2.08333	0.0445423	1455647_AT, 1437064_AT, 1417609_AT	48	11	11375	43.0871	1	0.955986	50.0415
SMART	SM00324:RhoGAP	3	3.125	0.0448483	1451867_X_AT, 1419108_AT, 1417704_A_AT, 1427072_AT	45	64	8316	8.6625	0.912131	0.912131	36.089
SP_PIR_KEYWORDS	phosphoprotein	37	38.5417	0.0500977	1426677_AT, 1423369_AT, 1448665_AT, 1441360_AT, 1457265_AT, 1455647_AT, 1426832_AT, 1446278_AT, 1439413_X_AT, 1454760_AT, 1417921_AT, 1444158_AT, 1436921_AT, 1427672_A_AT, 1441449_AT, 1424215_AT, 1423042_AT, 1421895_AT, 1423043_S_AT, 1426497_AT, 1419033_AT, 1426498_AT, 1433867_AT, 1434061_AT, 1451867_X_AT, 1433537_AT, 1416467_AT, 1427072_AT, 1448354_AT, 1417307_AT, 1427235_AT, 1448852_AT, 1452007…	73	6171	15511	1.27398	0.999616	0.980392	45.9822
UP_SEQ_FEATURE	domain:Actin-binding	2	2.08333	0.0622898	1426677_AT, 1448665_AT, 1417307_AT	70	14	15061	30.7367	1	0.999302	58.332
GOTERM_BP_FAT	GO:0009156~ribonucleoside monophosphate biosynthetic process	2	2.08333	0.0680135	1454843_AT, 1416052_AT	48	17	11375	27.8799	1	0.988035	65.7949
INTERPRO	IPR000504:RNA recognition motif, RNP-1	4	4.16667	0.0718145	1426863_AT, 1456027_AT, 1457265_AT, 1454760_AT	73	202	15114	4.09982	1	0.882333	60.7351
GOTERM_CC_FAT	GO:0030140~trans-Golgi network transport vesicle	2	2.08333	0.0729518	1418774_A_AT, 1436921_AT, 1452657_AT	45	18	10486	25.8914	0.999995	0.999995	59.9351
GOTERM_MF_FAT	GO:0017076~purine nucleotide binding	14	14.5833	0.0741737	1423042_AT, 1454816_AT, 1454843_AT, 1448111_AT, 1441360_AT, 1416052_AT, 1421895_AT, 1423744_X_AT, 1423043_S_AT, 1417609_AT, 1419033_AT, 1436779_AT, 1436778_AT, 1434061_AT, 1433537_AT, 1418774_A_AT, 1436921_AT, 1416467_AT, 1453734_AT, 1440764_AT, 1451090_A_AT, 1429028_AT	54	1792	11124	1.60937	0.999995	0.669446	60.4892
GOTERM_BP_FAT	GO:0042417~dopamine metabolic process	2	2.08333	0.0757111	1418774_A_AT, 1436921_AT, 1442676_AT, 1428667_AT	48	19	11375	24.9452	1	0.989604	69.8538
GOTERM_BP_FAT	GO:0009161~ribonucleoside monophosphate metabolic process	2	2.08333	0.0757111	1454843_AT, 1416052_AT	48	19	11375	24.9452	1	0.989604	69.8538
UP_SEQ_FEATURE	metal ion-binding site:Magnesium	3	3.125	0.0782226	1454843_AT, 1418774_A_AT, 1436921_AT, 1416052_AT	70	101	15061	6.39081	1	0.998995	67.0014
GOTERM_BP_FAT	GO:0006221~pyrimidine nucleotide biosynthetic process	2	2.08333	0.0795365	1454816_AT, 1434061_AT, 1448111_AT	48	20	11375	23.6979	1	0.988479	71.6992
SP_PIR_KEYWORDS	actin-binding	4	4.16667	0.0833593	1426677_AT, 1415906_AT, 1433992_AT, 1448665_AT, 1417307_AT	73	221	15511	3.84578	0.999998	0.988193	64.7589
GOTERM_MF_FAT	GO:0030554~adenyl nucleotide binding	12	12.5	0.0847409	1423042_AT, 1454816_AT, 1454843_AT, 1448111_AT, 1441360_AT, 1416052_AT, 1423043_S_AT, 1417609_AT, 1419033_AT, 1436779_AT, 1436778_AT, 1434061_AT, 1433537_AT, 1418774_A_AT, 1436921_AT, 1416467_AT, 1453734_AT, 1440764_AT	54	1475	11124	1.67593	0.999999	0.688353	65.593
GOTERM_MF_FAT	GO:0001883~purine nucleoside binding	12	12.5	0.0883251	1423042_AT, 1454816_AT, 1454843_AT, 1448111_AT, 1441360_AT, 1416052_AT, 1423043_S_AT, 1417609_AT, 1419033_AT, 1436779_AT, 1436778_AT, 1434061_AT, 1433537_AT, 1418774_A_AT, 1436921_AT, 1416467_AT, 1453734_AT, 1440764_AT	54	1486	11124	1.66353	1	0.674986	67.1818
GOTERM_MF_FAT	GO:0019899~enzyme binding	4	4.16667	0.0889122	1426677_AT, 1448665_AT, 1417307_AT, 1442003_AT, 1429028_AT	54	222	11124	3.71171	1	0.65037	67.4355
SMART	SM00360:RRM	4	4.16667	0.0906137	1426863_AT, 1456027_AT, 1457265_AT, 1454760_AT	45	202	8316	3.65941	0.993489	0.919307	60.4151
GOTERM_MF_FAT	GO:0001882~nucleoside binding	12	12.5	0.0909916	1423042_AT, 1454816_AT, 1454843_AT, 1448111_AT, 1441360_AT, 1416052_AT, 1423043_S_AT, 1417609_AT, 1419033_AT, 1436779_AT, 1436778_AT, 1434061_AT, 1433537_AT, 1418774_A_AT, 1436921_AT, 1416467_AT, 1453734_AT, 1440764_AT	54	1494	11124	1.65462	1	0.633915	68.3198
GOTERM_BP_FAT	GO:0006955~immune response	5	5.20833	0.0913436	1449393_AT, 1426269_AT, 1418774_A_AT, 1436921_AT, 1452279_AT, 1452007_AT, 1457753_AT	48	415	11375	2.85517	1	0.991892	76.7511
UP_SEQ_FEATURE	domain:CH 2	2	2.08333	0.0919847	1426677_AT, 1448665_AT, 1417307_AT	70	21	15061	20.4912	1	0.998559	73.1112
UP_SEQ_FEATURE	domain:CH 1	2	2.08333	0.0919847	1426677_AT, 1448665_AT, 1417307_AT	70	21	15061	20.4912	1	0.998559	73.1112
GOTERM_BP_FAT	GO:0006220~pyrimidine nucleotide metabolic process	2	2.08333	0.0946839	1454816_AT, 1434061_AT, 1448111_AT	48	24	11375	19.7483	1	0.990791	78.0192
GOTERM_BP_FAT	GO:0043112~receptor metabolic process	2	2.08333	0.0984324	1426677_AT, 1448665_AT, 1417307_AT	48	25	11375	18.9583	1	0.989907	79.3653
INTERPRO	IPR002190:MAGE protein	2	2.08333	0.0997899	1422498_AT, 1426306_A_AT	73	22	15114	18.8219	1	0.928733	73.2527
(end of list)
Male-biased X-linked genes (in Table 2 B)
Category	Term	Count	%	PValue	Genes	List Total	Pop Hits	Pop Total	Fold Enrichment	Bonferroni	Benjamini	FDR
GOTERM_CC_FAT	GO:0031090~organelle membrane	6	18.1818	0.00851661	1438753_AT, 1432533_A_AT, 1451049_AT, 1422827_X_AT, 1422241_A_AT, 1425954_A_AT, 1436664_A_AT, 1416344_AT	19	780	10486	4.24534	0.486826	0.486826	8.65009
GOTERM_BP_FAT	GO:0016579~protein deubiquitination	2	6.06061	0.0296647	1450039_AT, 1437553_AT	19	19	11375	63.0194	0.999972	0.999972	33.7349
GOTERM_BP_FAT	GO:0070646~protein modification by small protein removal	2	6.06061	0.0327385	1450039_AT, 1437553_AT	19	21	11375	57.0175	0.999991	0.996948	36.5465
BIOCARTA	m_nfkbPathway:NF-kB Signaling Pathway	2	6.06061	0.0351004	1438120_X_AT, 1450161_AT	3	20	1130	37.6667	0.325	0.325	19.9554
GOTERM_MF_FAT	GO:0043167~ion binding	10	30.303	0.0476482	1429793_AT, 1422711_A_AT, 1421536_AT, 1438120_X_AT, 1448736_A_AT, 1437355_AT, 1425954_A_AT, 1450161_AT, 1437553_AT, 1442549_AT	17	3681	11124	1.77765	0.988796	0.988796	41.3369
GOTERM_CC_FAT	GO:0012505~endomembrane system	4	12.1212	0.0573533	1438753_AT, 1432533_A_AT, 1451049_AT, 1422827_X_AT, 1436664_A_AT, 1416344_AT	19	522	10486	4.22908	0.990018	0.90009	46.4613
KEGG_PATHWAY	mmu05340:Primary immunodeficiency	2	6.06061	0.0674113	1458481_AT, 1450161_AT	10	35	4535	25.9143	0.892827	0.892827	45.3624
GOTERM_CC_FAT	GO:0031224~intrinsic to membrane	12	36.3636	0.0711375	1438753_AT, 1458481_AT, 1429793_AT, 1432533_A_AT, 1451049_AT, 1443620_AT, 1422827_X_AT, 1434739_AT, 1421536_AT, 1417979_AT, 1422241_A_AT, 1436664_A_AT, 1416344_AT, 1433652_AT	19	4323	10486	1.53198	0.996836	0.853196	54.1862
GOTERM_MF_FAT	GO:0004221~ubiquitin thiolesterase activity	2	6.06061	0.0882428	1450039_AT, 1437553_AT	17	64	11124	20.4485	0.999796	0.985729	63.5509
(end of list)

## Sheet: S Table 3 D
Supplementary Table 3 D. GO analysis; Comparison: X-genes sex-biased in more than one tissue Vs. X-genes in general.
FUNCTIONAL ANNOTATION CHART, DAVID Bioinformatics Resources 6.7, NIAID/NIH
Date: 16/06/2011
P(EASE) threshold: 0.1, default settings
Reference set: X-linked genes on Affymetrix M430v2 array
Female-biased X-linked genes (in Table 2 A)
Category	Term	Count	%	PValue	Genes	List Total	Pop Hits	Pop Total	Fold Enrichment	Bonferroni	Benjamini	FDR
GOTERM_BP_FAT	GO:0034654~nucleobase, nucleoside, nucleotide and nucleic acid biosynthetic process	6	6.25	0.00612942	1454816_AT, 1434061_AT, 1454843_AT, 1418774_A_AT, 1448111_AT, 1436921_AT, 1416052_AT, 1448354_AT	48	11	380	4.31818	0.990302	0.990302	8.93912
GOTERM_BP_FAT	GO:0009165~nucleotide biosynthetic process	6	6.25	0.00612942	1454816_AT, 1434061_AT, 1454843_AT, 1418774_A_AT, 1448111_AT, 1436921_AT, 1416052_AT, 1448354_AT	48	11	380	4.31818	0.990302	0.990302	8.93912
GOTERM_BP_FAT	GO:0034404~nucleobase, nucleoside and nucleotide biosynthetic process	6	6.25	0.00612942	1454816_AT, 1434061_AT, 1454843_AT, 1418774_A_AT, 1448111_AT, 1436921_AT, 1416052_AT, 1448354_AT	48	11	380	4.31818	0.990302	0.990302	8.93912
GOTERM_BP_FAT	GO:0044271~nitrogen compound biosynthetic process	6	6.25	0.0270063	1454816_AT, 1434061_AT, 1454843_AT, 1418774_A_AT, 1448111_AT, 1436921_AT, 1416052_AT, 1448354_AT	48	15	380	3.16667	1	0.999967	34.0964
GOTERM_BP_FAT	GO:0030036~actin cytoskeleton organization	5	5.20833	0.0353307	1426677_AT, 1415906_AT, 1451867_X_AT, 1419108_AT, 1417704_A_AT, 1442003_AT	48	11	380	3.59848	1	0.999881	42.1805
GOTERM_BP_FAT	GO:0030029~actin filament-based process	5	5.20833	0.0353307	1426677_AT, 1415906_AT, 1451867_X_AT, 1419108_AT, 1417704_A_AT, 1442003_AT	48	11	380	3.59848	1	0.999881	42.1805
GOTERM_MF_FAT	GO:0030554~adenyl nucleotide binding	12	12.5	0.0367516	1423042_AT, 1454816_AT, 1454843_AT, 1448111_AT, 1441360_AT, 1416052_AT, 1423043_S_AT, 1417609_AT, 1419033_AT, 1436779_AT, 1436778_AT, 1434061_AT, 1433537_AT, 1418774_A_AT, 1436921_AT, 1416467_AT, 1453734_AT, 1440764_AT	54	47	390	1.84397	0.997304	0.997304	36.3111
GOTERM_MF_FAT	GO:0001883~purine nucleoside binding	12	12.5	0.0367516	1423042_AT, 1454816_AT, 1454843_AT, 1448111_AT, 1441360_AT, 1416052_AT, 1423043_S_AT, 1417609_AT, 1419033_AT, 1436779_AT, 1436778_AT, 1434061_AT, 1433537_AT, 1418774_A_AT, 1436921_AT, 1416467_AT, 1453734_AT, 1440764_AT	54	47	390	1.84397	0.997304	0.997304	36.3111
GOTERM_MF_FAT	GO:0017076~purine nucleotide binding	14	14.5833	0.0372179	1423042_AT, 1454816_AT, 1454843_AT, 1448111_AT, 1441360_AT, 1416052_AT, 1421895_AT, 1423744_X_AT, 1423043_S_AT, 1417609_AT, 1419033_AT, 1436779_AT, 1436778_AT, 1434061_AT, 1433537_AT, 1418774_A_AT, 1436921_AT, 1416467_AT, 1453734_AT, 1440764_AT, 1451090_A_AT, 1429028_AT	54	59	390	1.71375	0.997503	0.95003	36.6816
GOTERM_MF_FAT	GO:0003779~actin binding	6	6.25	0.0395594	1426677_AT, 1415906_AT, 1433992_AT, 1448665_AT, 1417307_AT, 1419108_AT, 1442003_AT	54	15	390	2.88889	0.9983	0.880662	38.5123
GOTERM_MF_FAT	GO:0001882~nucleoside binding	12	12.5	0.0426132	1423042_AT, 1454816_AT, 1454843_AT, 1448111_AT, 1441360_AT, 1416052_AT, 1423043_S_AT, 1417609_AT, 1419033_AT, 1436779_AT, 1436778_AT, 1434061_AT, 1433537_AT, 1418774_A_AT, 1436921_AT, 1416467_AT, 1453734_AT, 1440764_AT	54	48	390	1.80556	0.998972	0.820959	40.827
GOTERM_MF_FAT	GO:0000166~nucleotide binding	17	17.7083	0.0489783	1441360_AT, 1454760_AT, 1417609_AT, 1436779_AT, 1436921_AT, 1453734_AT, 1440764_AT, 1451090_A_AT, 1423042_AT, 1456027_AT, 1454816_AT, 1448111_AT, 1454843_AT, 1416052_AT, 1421895_AT, 1423744_X_AT, 1423043_S_AT, 1419033_AT, 1426863_AT, 1436778_AT, 1434061_AT, 1418774_A_AT, 1433537_AT, 1416467_AT, 1429028_AT	54	80	390	1.53472	0.999642	0.795441	45.3968
UP_SEQ_FEATURE	domain:Rho-GAP	3	3.125	0.0531621	1451867_X_AT, 1419108_AT, 1417704_A_AT, 1427072_AT	70	3	491	7.01429	1	1	52.459
GOTERM_MF_FAT	GO:0005524~ATP binding	11	11.4583	0.0560575	1423042_AT, 1454816_AT, 1448111_AT, 1454843_AT, 1441360_AT, 1416052_AT, 1423043_S_AT, 1417609_AT, 1419033_AT, 1434061_AT, 1433537_AT, 1418774_A_AT, 1436921_AT, 1416467_AT, 1453734_AT, 1440764_AT	54	44	390	1.80556	0.99989	0.781107	50.0977
GOTERM_MF_FAT	GO:0032553~ribonucleotide binding	13	13.5417	0.0630455	1423042_AT, 1454816_AT, 1454843_AT, 1448111_AT, 1441360_AT, 1416052_AT, 1421895_AT, 1423744_X_AT, 1423043_S_AT, 1417609_AT, 1419033_AT, 1434061_AT, 1433537_AT, 1418774_A_AT, 1436921_AT, 1416467_AT, 1453734_AT, 1440764_AT, 1451090_A_AT, 1429028_AT	54	57	390	1.64717	0.999966	0.770043	54.3713
GOTERM_MF_FAT	GO:0032555~purine ribonucleotide binding	13	13.5417	0.0630455	1423042_AT, 1454816_AT, 1454843_AT, 1448111_AT, 1441360_AT, 1416052_AT, 1421895_AT, 1423744_X_AT, 1423043_S_AT, 1417609_AT, 1419033_AT, 1434061_AT, 1433537_AT, 1418774_A_AT, 1436921_AT, 1416467_AT, 1453734_AT, 1440764_AT, 1451090_A_AT, 1429028_AT	54	57	390	1.64717	0.999966	0.770043	54.3713
GOTERM_BP_FAT	GO:0009260~ribonucleotide biosynthetic process	4	4.16667	0.0635788	1454816_AT, 1434061_AT, 1454843_AT, 1418774_A_AT, 1436921_AT, 1416052_AT	48	8	380	3.95833	1	0.999996	63.2303
GOTERM_BP_FAT	GO:0009259~ribonucleotide metabolic process	4	4.16667	0.0635788	1454816_AT, 1434061_AT, 1454843_AT, 1418774_A_AT, 1436921_AT, 1416052_AT	48	8	380	3.95833	1	0.999996	63.2303
GOTERM_MF_FAT	GO:0032559~adenyl ribonucleotide binding	11	11.4583	0.0644152	1423042_AT, 1454816_AT, 1448111_AT, 1454843_AT, 1441360_AT, 1416052_AT, 1423043_S_AT, 1417609_AT, 1419033_AT, 1434061_AT, 1433537_AT, 1418774_A_AT, 1436921_AT, 1416467_AT, 1453734_AT, 1440764_AT	54	45	390	1.76543	0.999973	0.731532	55.1685
GOTERM_MF_FAT	GO:0019904~protein domain specific binding	5	5.20833	0.0654368	1433992_AT, 1448665_AT, 1451867_X_AT, 1417307_AT, 1421871_AT, 1417704_A_AT, 1451230_A_AT, 1428107_AT, 1459571_AT	54	12	390	3.00926	0.999977	0.695197	55.7548
SP_PIR_KEYWORDS	oxidoreductase	6	6.25	0.0746008	1427235_AT, 1446278_AT, 1442676_AT, 1426497_AT, 1441450_S_AT, 1416167_AT, 1426498_AT, 1445198_AT, 1436779_AT, 1436778_AT, 1444157_A_AT, 1457930_AT, 1446234_AT, 1444158_AT, 1427672_A_AT, 1448354_AT, 1428667_AT, 1440123_AT, 1441449_AT	73	17	514	2.48509	0.999993	0.999993	60.5055
GOTERM_BP_FAT	GO:0009100~glycoprotein metabolic process	3	3.125	0.0763996	1448323_A_AT, 1418774_A_AT, 1437889_X_AT, 1436921_AT, 1460631_AT	48	4	380	5.9375	1	0.999994	70.1941
GOTERM_BP_FAT	GO:0009116~nucleoside metabolic process	3	3.125	0.0763996	1454816_AT, 1434061_AT, 1454843_AT, 1416052_AT	48	4	380	5.9375	1	0.999994	70.1941
GOTERM_BP_FAT	GO:0007010~cytoskeleton organization	5	5.20833	0.0808518	1426677_AT, 1415906_AT, 1451867_X_AT, 1419108_AT, 1417704_A_AT, 1442003_AT	48	14	380	2.82738	1	0.999975	72.3089
GOTERM_MF_FAT	GO:0008092~cytoskeletal protein binding	6	6.25	0.0817519	1426677_AT, 1415906_AT, 1433992_AT, 1448665_AT, 1417307_AT, 1419108_AT, 1442003_AT	54	18	390	2.40741	0.999999	0.740122	64.2144
GOTERM_BP_FAT	GO:0055114~oxidation reduction	6	6.25	0.0860759	1427235_AT, 1446278_AT, 1442676_AT, 1426497_AT, 1441450_S_AT, 1416167_AT, 1426498_AT, 1445198_AT, 1436779_AT, 1436778_AT, 1444157_A_AT, 1457930_AT, 1446234_AT, 1444158_AT, 1427672_A_AT, 1448354_AT, 1428667_AT, 1440123_AT, 1441449_AT	48	20	380	2.375	1	0.999938	74.6114
GOTERM_MF_FAT	GO:0017048~Rho GTPase binding	3	3.125	0.0908203	1426677_AT, 1442003_AT, 1429028_AT	54	4	390	5.41667	1	0.745282	68.2478
UP_SEQ_FEATURE	metal ion-binding site:Magnesium	3	3.125	0.09672	1454843_AT, 1418774_A_AT, 1436921_AT, 1416052_AT	70	4	491	5.26071	1	1	74.9585
(end of list)
Male-biased X-linked genes (in Table 2 B)
Category	Term	Count	%	PValue	Genes	List Total	Pop Hits	Pop Total	Fold Enrichment	Bonferroni	Benjamini	FDR
GOTERM_MF_FAT	GO:0043167~ion binding	10	30.303	0.0341846	1429793_AT, 1422711_A_AT, 1421536_AT, 1438120_X_AT, 1448736_A_AT, 1437355_AT, 1425954_A_AT, 1450161_AT, 1437553_AT, 1442549_AT	17	124	390	1.85009	0.959238	0.959238	31.6134
GOTERM_CC_FAT	GO:0031090~organelle membrane	6	18.1818	0.0380671	1438753_AT, 1432533_A_AT, 1451049_AT, 1422827_X_AT, 1422241_A_AT, 1425954_A_AT, 1436664_A_AT, 1416344_AT	19	38	341	2.8338	0.95155	0.95155	33.6702
GOTERM_BP_FAT	GO:0010033~response to organic substance	3	9.09091	0.0501413	1438120_X_AT, 1448736_A_AT, 1422660_AT	19	8	380	7.5	1	1	50.4884
GOTERM_MF_FAT	GO:0046872~metal ion binding	9	27.2727	0.0701351	1429793_AT, 1422711_A_AT, 1438120_X_AT, 1448736_A_AT, 1437355_AT, 1425954_A_AT, 1450161_AT, 1437553_AT, 1442549_AT	17	117	390	1.76471	0.998757	0.964738	54.8152
GOTERM_MF_FAT	GO:0043169~cation binding	9	27.2727	0.0734492	1429793_AT, 1422711_A_AT, 1438120_X_AT, 1448736_A_AT, 1437355_AT, 1425954_A_AT, 1450161_AT, 1437553_AT, 1442549_AT	17	118	390	1.74975	0.999105	0.903619	56.5438
GOTERM_CC_FAT	GO:0012505~endomembrane system	4	12.1212	0.0799193	1438753_AT, 1432533_A_AT, 1451049_AT, 1422827_X_AT, 1436664_A_AT, 1416344_AT	19	20	341	3.58947	0.998492	0.961166	58.5659
GOTERM_CC_FAT	GO:0031224~intrinsic to membrane	12	36.3636	0.0823757	1438753_AT, 1458481_AT, 1429793_AT, 1432533_A_AT, 1451049_AT, 1443620_AT, 1422827_X_AT, 1434739_AT, 1421536_AT, 1417979_AT, 1422241_A_AT, 1436664_A_AT, 1416344_AT, 1433652_AT	19	145	341	1.4853	0.998776	0.893024	59.7212
GOTERM_BP_FAT	GO:0050890~cognition	3	9.09091	0.090487	1458014_AT, 1451939_A_AT, 1422164_AT	19	11	380	5.45455	1	1	72.6399
GOTERM_BP_FAT	GO:0016579~protein deubiquitination	2	6.06061	0.0926121	1450039_AT, 1437553_AT	19	2	380	20	1	0.999987	73.5007
GOTERM_BP_FAT	GO:0070646~protein modification by small protein removal	2	6.06061	0.0926121	1450039_AT, 1437553_AT	19	2	380	20	1	0.999987	73.5007
(end of list)

## Sheet: S Table 3 E
Supplementary Table 3 E. GO analysis; Comparison: Autosomal genes sex-biased Vs. Whole genome (independent of chr. location).
FUNCTIONAL ANNOTATION CHART, DAVID Bioinformatics Resources 6.7, NIAID/NIH
Date: 16/06/2011
P(EASE) threshold: 0.1, default settings
Reference set: Affymetrix M430v2 array
Kidney, female-biased autosomal genes
Category	Term	Count	%	PValue	Genes	List Total	Pop Hits	Pop Total	Fold Enrichment	Bonferroni	Benjamini	FDR
KEGG_PATHWAY	mmu03010:Ribosome	69	2.23084	1.09655e-31	1426162_A_AT, 1452701_X_AT, 1448846_A_AT, 1454778_X_AT, 1422475_A_AT, 1448109_A_AT, 1438723_A_AT, 1416219_AT, 1435791_X_AT, 1459986_A_AT, 1436822_X_AT, 1416546_A_AT, 1448739_X_AT, 1438507_X_AT, 1456436_X_AT, 1415879_A_AT, 1438626_X_AT, 1436064_X_AT, 1415716_A_AT, 1453729_A_AT, 1435712_A_AT, 1454859_A_AT, 1460175_AT, 1425183_A_AT, 1426659_A_AT, 1453362_X_AT, 1437610_X_AT, 1455767_X_AT, 1415942_AT,…	977	84	4535	3.81287	2.10537e-29	2.10537e-29	1.36522e-28
SP_PIR_KEYWORDS	phosphoprotein	1319	42.6447	5.65719e-21	1437932_A_AT, 1426162_A_AT, 1419246_S_AT, 1415712_AT, 1452854_AT, 1452250_A_AT, 1452327_AT, 1422475_A_AT, 1427889_AT, 1435322_AT, 1424836_A_AT, 1416049_AT, 1436822_X_AT, 1432270_A_AT, 1426236_A_AT, 1438507_X_AT, 1448976_AT, 1440742_AT, 1419248_AT, 1421374_A_AT, 1448600_S_AT, 1416021_A_AT, 1447623_S_AT, 1417240_AT, 1415716_A_AT, 1418377_A_AT, 1441326_AT, 1419458_AT, 1438008_AT, 1438934_X_AT, 14339…	2769	6171	15511	1.19731	3.58666e-18	3.58666e-18	8.41825e-18
GOTERM_MF_FAT	GO:0003735~structural constituent of ribosome	72	2.32784	1.27549e-17	1426162_A_AT, 1452701_X_AT, 1448846_A_AT, 1454778_X_AT, 1422475_A_AT, 1448109_A_AT, 1416219_AT, 1435791_X_AT, 1459986_A_AT, 1436822_X_AT, 1416546_A_AT, 1448739_X_AT, 1438507_X_AT, 1456436_X_AT, 1415879_A_AT, 1438626_X_AT, 1436064_X_AT, 1415716_A_AT, 1453729_A_AT, 1435712_A_AT, 1454859_A_AT, 1460175_AT, 1425183_A_AT, 1426659_A_AT, 1453362_X_AT, 1437610_X_AT, 1455767_X_AT, 1415942_AT, 1436840_X_AT,…	2070	142	11124	2.7248	1.82778e-14	1.82778e-14	2.10756e-14
SP_PIR_KEYWORDS	ribonucleoprotein	102	3.29777	3.77069e-16	1426162_A_AT, 1448846_A_AT, 1422475_A_AT, 1448109_A_AT, 1435791_X_AT, 1436822_X_AT, 1416546_A_AT, 1448739_X_AT, 1456436_X_AT, 1438507_X_AT, 1415879_A_AT, 1438626_X_AT, 1415716_A_AT, 1452712_AT, 1453729_A_AT, 1435712_A_AT, 1425183_A_AT, 1460175_AT, 1422855_AT, 1453362_X_AT, 1415942_AT, 1455767_X_AT, 1435151_A_AT, 1416948_AT, 1428438_S_AT, 1456586_X_AT, 1416217_A_AT, 1455348_X_AT, 1438794_X_AT, 145…	2769	258	15511	2.21461	2.11164e-13	1.05582e-13	4.996e-13
SP_PIR_KEYWORDS	ribosomal protein	76	2.45716	9.29096e-16	1426162_A_AT, 1452701_X_AT, 1448846_A_AT, 1454778_X_AT, 1422475_A_AT, 1448109_A_AT, 1438723_A_AT, 1416219_AT, 1435791_X_AT, 1459986_A_AT, 1436822_X_AT, 1416546_A_AT, 1448739_X_AT, 1438507_X_AT, 1456436_X_AT, 1415879_A_AT, 1438626_X_AT, 1436064_X_AT, 1415716_A_AT, 1453729_A_AT, 1435712_A_AT, 1454859_A_AT, 1425183_A_AT, 1460175_AT, 1426659_A_AT, 1453362_X_AT, 1437610_X_AT, 1455767_X_AT, 1415942_AT,…	2769	169	15511	2.51909	5.63105e-13	1.87739e-13	1.32117e-12
GOTERM_CC_FAT	GO:0005840~ribosome	79	2.55415	1.17041e-14	1426162_A_AT, 1452701_X_AT, 1448846_A_AT, 1454778_X_AT, 1422475_A_AT, 1448109_A_AT, 1438723_A_AT, 1416219_AT, 1435791_X_AT, 1459986_A_AT, 1436822_X_AT, 1416546_A_AT, 1448739_X_AT, 1438507_X_AT, 1456436_X_AT, 1415879_A_AT, 1438626_X_AT, 1436064_X_AT, 1415716_A_AT, 1453729_A_AT, 1435712_A_AT, 1454859_A_AT, 1425183_A_AT, 1460175_AT, 1426659_A_AT, 1453362_X_AT, 1437610_X_AT, 1455767_X_AT, 1415942_AT,…	1928	182	10486	2.3608	6.70297e-12	6.70297e-12	1.71196e-11
SP_PIR_KEYWORDS	ribosome	22	0.711284	3.13486e-14	1452701_X_AT, 1426162_A_AT, 1448846_A_AT, 1416219_AT, 1454620_X_AT, 1455195_AT, 1437005_A_AT, 1436760_A_AT, 1436064_X_AT, 1423665_A_AT, 1460543_X_AT, 1416519_AT, 1416026_A_AT, 1439447_X_AT, 1416404_S_AT, 1435897_AT, 1449196_A_AT, 1453362_X_AT, 1415942_AT, 1437610_X_AT, 1435817_X_AT, 1435816_AT, 1435151_A_AT, 1416217_A_AT, 1418273_A_AT, 1455348_X_AT, 1448398_S_AT, 1416453_X_AT, 1455319_X_AT, 14194…	2769	23	15511	5.35811	1.98495e-11	4.96236e-12	4.6585e-11
GOTERM_MF_FAT	GO:0005198~structural molecule activity	124	4.00905	3.76892e-09	1426162_A_AT, 1427347_S_AT, 1437932_A_AT, 1448846_A_AT, 1448109_A_AT, 1422475_A_AT, 1420930_S_AT, 1435791_X_AT, 1436822_X_AT, 1416546_A_AT, 1448739_X_AT, 1456436_X_AT, 1438507_X_AT, 1415879_A_AT, 1438626_X_AT, 1415716_A_AT, 1423952_A_AT, 1438917_X_AT, 1453729_A_AT, 1426955_AT, 1435712_A_AT, 1425183_A_AT, 1460175_AT, 1453362_X_AT, 1455767_X_AT, 1415942_AT, 1435151_A_AT, 1416948_AT, 1419619_AT, 144…	2070	405	11124	1.64535	5.40084e-06	2.70043e-06	6.22758e-06
SP_PIR_KEYWORDS	acetylation	505	16.3272	1.83467e-08	1419246_S_AT, 1426162_A_AT, 1422475_A_AT, 1427889_AT, 1426236_A_AT, 1437821_AT, 1438507_X_AT, 1440742_AT, 1449089_AT, 1416021_A_AT, 1417240_AT, 1415716_A_AT, 1436818_A_AT, 1417465_AT, 1419091_A_AT, 1435712_A_AT, 1434383_AT, 1437801_AT, 1460330_AT, 1437397_AT, 1425678_A_AT, 1453362_X_AT, 1435151_A_AT, 1416105_AT, 1419441_AT, 1433515_S_AT, 1454914_AT, 1416226_AT, 1460590_S_AT, 1433708_AT, 1432263_A…	2769	2288	15511	1.23638	1.16317e-05	2.32635e-06	2.7301e-05
GOTERM_CC_FAT	GO:0030529~ribonucleoprotein complex	127	4.10605	6.0396e-08	1426162_A_AT, 1448846_A_AT, 1448109_A_AT, 1422475_A_AT, 1435791_X_AT, 1436822_X_AT, 1426874_AT, 1416546_A_AT, 1448739_X_AT, 1456436_X_AT, 1448976_AT, 1438507_X_AT, 1415879_A_AT, 1438626_X_AT, 1418442_AT, 1436818_A_AT, 1415716_A_AT, 1452712_AT, 1438917_X_AT, 1453729_A_AT, 1435712_A_AT, 1437180_AT, 1425183_A_AT, 1460175_AT, 1453362_X_AT, 1448221_AT, 1455767_X_AT, 1415942_AT, 1435151_A_AT, 1416948_A…	1928	441	10486	1.56627	3.47271e-05	1.73637e-05	8.86806e-05
GOTERM_CC_FAT	GO:0022626~cytosolic ribosome	15	0.484966	6.98972e-08	1426162_A_AT, 1448846_A_AT, 1416219_AT, 1438776_X_AT, 1459986_A_AT, 1460680_A_AT, 1455195_AT, 1455662_X_AT, 1416054_AT, 1415979_X_AT, 1437413_X_AT, 1436046_X_AT, 1436064_X_AT, 1426661_AT, 1438986_X_AT, 1421389_A_AT, 1438859_X_AT, 1437510_X_AT, 1428530_X_AT, 1454859_A_AT, 1435897_AT, 1456628_X_AT, 1453362_X_AT, 1415833_X_AT, 1415942_AT, 1426163_X_AT, 1449243_A_AT, 1443843_X_AT, 1460201_A_AT, 14157…	1928	18	10486	4.53233	4.01901e-05	1.33969e-05	0.000102631
SP_PIR_KEYWORDS	cytoplasm	625	20.2069	1.61604e-07	1422475_A_AT, 1426566_S_AT, 1427889_AT, 1424836_A_AT, 1418835_AT, 1420088_AT, 1426236_A_AT, 1432270_A_AT, 1437821_AT, 1448976_AT, 1416021_A_AT, 1447623_S_AT, 1417240_AT, 1436818_A_AT, 1418377_A_AT, 1419458_AT, 1433915_S_AT, 1436714_AT, 1416528_AT, 1435712_A_AT, 1435985_AT, 1434383_AT, 1415749_A_AT, 1424594_AT, 1435151_A_AT, 1449351_S_AT, 1418595_AT, 1427126_AT, 1433610_AT, 1423619_AT, 1438157_S_A…	2769	2951	15511	1.18639	0.000102451	1.7076e-05	0.000240476
INTERPRO	IPR000152:EGF-type aspartate/asparagine hydroxylation conserved site	38	1.22858	2.2906e-07	1438312_S_AT, 1437385_AT, 1427086_AT, 1460208_AT, 1426238_AT, 1423516_A_AT, 1427183_AT, 1452296_AT, 1455556_AT, 1418634_AT, 1452106_AT, 1426560_A_AT, 1455978_A_AT, 1451119_A_AT, 1435603_AT, 1440882_AT, 1417399_AT, 1434070_AT, 1418093_A_AT, 1456437_X_AT, 1451161_A_AT, 1426990_AT, 1416808_AT, 1418058_AT, 1448529_AT, 1417009_AT, 1426561_A_AT, 1418059_AT, 1416164_AT, 1456306_A_AT, 1419442_AT, 1449939…	2679	91	15114	2.35586	0.000649174	0.000649174	0.000409863
INTERPRO	IPR011993:Pleckstrin homology-type	84	2.71581	1.24429e-06	1455159_AT, 1460192_AT, 1423893_X_AT, 1433745_AT, 1418553_AT, 1429111_AT, 1460623_AT, 1447807_S_AT, 1424988_AT, 1448600_S_AT, 1426010_A_AT, 1418758_A_AT, 1450650_AT, 1447623_S_AT, 1419458_AT, 1452269_AT, 1451526_AT, 1424468_S_AT, 1433682_AT, 1417123_AT, 1426926_AT, 1444028_S_AT, 1445723_AT, 1460578_AT, 1425391_A_AT, 1442223_AT, 1444089_AT, 1418294_AT, 1416891_AT, 1424801_AT, 1418749_AT, 1424800_A…	2679	285	15114	1.6628	0.00352135	0.00176223	0.00222642
GOTERM_BP_FAT	GO:0006412~translation	84	2.71581	2.31102e-06	1426162_A_AT, 1415858_AT, 1452701_X_AT, 1448846_A_AT, 1454778_X_AT, 1422475_A_AT, 1448109_A_AT, 1416219_AT, 1435791_X_AT, 1434516_AT, 1459986_A_AT, 1436822_X_AT, 1416546_A_AT, 1448739_X_AT, 1438507_X_AT, 1456436_X_AT, 1415879_A_AT, 1438626_X_AT, 1436064_X_AT, 1417364_AT, 1415716_A_AT, 1453729_A_AT, 1435712_A_AT, 1454859_A_AT, 1425183_A_AT, 1460175_AT, 1426659_A_AT, 1453362_X_AT, 1437610_X_AT, 145…	2114	277	11375	1.63172	0.00891523	0.00891523	0.00427988
INTERPRO	IPR001881:EGF-like calcium-binding	35	1.13159	2.79044e-06	1438312_S_AT, 1437385_AT, 1427086_AT, 1460208_AT, 1426238_AT, 1423516_A_AT, 1427183_AT, 1452296_AT, 1455556_AT, 1418634_AT, 1452106_AT, 1426560_A_AT, 1451119_A_AT, 1435603_AT, 1440882_AT, 1417399_AT, 1434070_AT, 1418093_A_AT, 1456437_X_AT, 1451161_A_AT, 1426990_AT, 1416808_AT, 1418058_AT, 1448529_AT, 1417009_AT, 1426561_A_AT, 1418059_AT, 1416164_AT, 1456306_A_AT, 1449939_S_AT, 1421821_AT, 1460586…	2679	88	15114	2.24384	0.00787971	0.0026335	0.0049929
GOTERM_CC_FAT	GO:0016324~apical plasma membrane	37	1.19625	4.26084e-06	1419758_AT, 1417491_AT, 1419550_A_AT, 1439368_A_AT, 1425088_AT, 1419725_AT, 1415818_AT, 1417410_S_AT, 1422856_AT, 1417490_AT, 1417362_AT, 1438877_AT, 1427221_AT, 1422629_S_AT, 1416579_A_AT, 1457528_AT, 1419057_AT, 1418872_AT, 1435435_AT, 1419700_A_AT, 1419820_AT, 1426990_AT, 1444176_AT, 1416891_AT, 1439369_X_AT, 1419759_AT, 1456306_A_AT, 1439519_AT, 1450850_AT, 1426642_AT, 1434798_AT, 1429246_A_A…	1928	94	10486	2.1408	0.00244699	0.00061231	0.0062561
SMART	SM00179:EGF_CA	35	1.13159	4.40824e-06	1438312_S_AT, 1437385_AT, 1427086_AT, 1460208_AT, 1426238_AT, 1423516_A_AT, 1427183_AT, 1452296_AT, 1455556_AT, 1418634_AT, 1452106_AT, 1426560_A_AT, 1451119_A_AT, 1435603_AT, 1440882_AT, 1417399_AT, 1434070_AT, 1418093_A_AT, 1456437_X_AT, 1451161_A_AT, 1426990_AT, 1416808_AT, 1418058_AT, 1448529_AT, 1417009_AT, 1426561_A_AT, 1418059_AT, 1416164_AT, 1456306_A_AT, 1449939_S_AT, 1421821_AT, 1460586…	1508	88	8316	2.1933	0.00184975	0.00184975	0.0061921
GOTERM_BP_FAT	GO:0007155~cell adhesion	138	4.46169	7.38277e-06	1437932_A_AT, 1448846_A_AT, 1452250_A_AT, 1423628_S_AT, 1420930_S_AT, 1442167_AT, 1448590_AT, 1457506_AT, 1426903_AT, 1448906_AT, 1454899_AT, 1425582_A_AT, 1460214_AT, 1426560_A_AT, 1455820_X_AT, 1449396_AT, 1417240_AT, 1416342_AT, 1437467_AT, 1436714_AT, 1426955_AT, 1435448_AT, 1426301_AT, 1452784_AT, 1418102_AT, 1448393_AT, 1423585_AT, 1455348_X_AT, 1423428_AT, 1416985_AT, 1437448_S_AT, 1422514…	2114	524	11375	1.41708	0.028203	0.0142024	0.0136719
GOTERM_BP_FAT	GO:0022610~biological adhesion	138	4.46169	8.19435e-06	1437932_A_AT, 1448846_A_AT, 1452250_A_AT, 1423628_S_AT, 1420930_S_AT, 1442167_AT, 1448590_AT, 1457506_AT, 1426903_AT, 1448906_AT, 1454899_AT, 1425582_A_AT, 1460214_AT, 1426560_A_AT, 1455820_X_AT, 1449396_AT, 1417240_AT, 1416342_AT, 1437467_AT, 1436714_AT, 1426955_AT, 1435448_AT, 1426301_AT, 1452784_AT, 1418102_AT, 1448393_AT, 1423585_AT, 1455348_X_AT, 1423428_AT, 1416985_AT, 1437448_S_AT, 1422514…	2114	525	11375	1.41438	0.0312544	0.0105286	0.0151747
INTERPRO	IPR001715:Calponin-like actin-binding	28	0.90527	1.16432e-05	1444089_AT, 1455794_AT, 1450981_AT, 1435981_AT, 1436836_X_AT, 1417380_AT, 1441153_AT, 1438354_X_AT, 1435207_AT, 1417379_AT, 1436759_X_AT, 1452469_A_AT, 1455493_AT, 1455570_X_AT, 1433885_AT, 1448600_S_AT, 1456380_X_AT, 1459894_AT, 1424586_AT, 1434998_AT, 1459098_AT, 1426724_AT, 1452269_AT, 1452222_AT, 1435106_AT, 1435321_AT, 1428847_A_AT, 1442757_AT, 1438032_AT, 1460406_AT, 1428300_AT, 1455056_AT,…	2679	67	15114	2.35771	0.0324699	0.00821823	0.0208315
INTERPRO	IPR013091:EGF calcium-binding	28	0.90527	1.6076e-05	1417009_AT, 1426561_A_AT, 1418059_AT, 1416164_AT, 1438312_S_AT, 1437385_AT, 1456306_A_AT, 1460208_AT, 1421821_AT, 1426238_AT, 1423516_A_AT, 1460586_AT, 1427183_AT, 1455556_AT, 1418634_AT, 1452106_AT, 1426560_A_AT, 1451119_A_AT, 1418049_AT, 1426252_A_AT, 1440882_AT, 1417399_AT, 1426246_AT, 1417018_AT, 1418093_A_AT, 1456437_X_AT, 1452107_S_AT, 1451161_A_AT, 1421429_A_AT, 1426990_AT, 1427133_S_AT, 1…	2679	68	15114	2.32304	0.0445527	0.00907373	0.0287613
SMART	SM00033:CH	28	0.90527	1.71163e-05	1444089_AT, 1455794_AT, 1450981_AT, 1435981_AT, 1436836_X_AT, 1417380_AT, 1441153_AT, 1438354_X_AT, 1435207_AT, 1417379_AT, 1436759_X_AT, 1452469_A_AT, 1455493_AT, 1455570_X_AT, 1433885_AT, 1448600_S_AT, 1456380_X_AT, 1459894_AT, 1424586_AT, 1434998_AT, 1459098_AT, 1426724_AT, 1452269_AT, 1452222_AT, 1435106_AT, 1435321_AT, 1428847_A_AT, 1442757_AT, 1438032_AT, 1460406_AT, 1428300_AT, 1455056_AT,…	1508	67	8316	2.3046	0.00716311	0.00358799	0.0240406
SP_PIR_KEYWORDS	allosteric enzyme	18	0.581959	3.08187e-05	1449088_AT, 1426573_AT, 1426572_AT, 1420901_A_AT, 1416780_AT, 1416069_AT, 1452050_AT, 1424633_AT, 1416737_AT, 1417604_AT, 1455540_AT, 1450196_S_AT, 1439148_A_AT, 1417741_AT, 1417308_AT, 1415878_AT, 1420499_AT, 1438711_AT, 1437974_A_AT, 1433504_AT, 1429692_S_AT, 1450269_A_AT, 1448602_AT	2769	35	15511	2.88085	0.0193497	0.00278744	0.0458503
GOTERM_CC_FAT	GO:0042598~vesicular fraction	55	1.77821	3.33593e-05	1424833_AT, 1422526_AT, 1422516_A_AT, 1442359_AT, 1419559_AT, 1416551_AT, 1422826_AT, 1419590_AT, 1416761_AT, 1424853_S_AT, 1435135_AT, 1418113_AT, 1415897_A_AT, 1426903_AT, 1423362_AT, 1451361_A_AT, 1426261_S_AT, 1423869_S_AT, 1427287_S_AT, 1422333_AT, 1433747_AT, 1449450_AT, 1420541_AT, 1457687_AT, 1446071_AT, 1418190_AT, 1424834_S_AT, 1439747_AT, 1442525_AT, 1415958_AT, 1436448_A_AT, 1436746_A…	1928	174	10486	1.71916	0.0189991	0.00382903	0.0489709
GOTERM_CC_FAT	GO:0045177~apical part of cell	44	1.42257	3.92505e-05	1419758_AT, 1417491_AT, 1425088_AT, 1419550_A_AT, 1439368_A_AT, 1419725_AT, 1415818_AT, 1417410_S_AT, 1449254_AT, 1422856_AT, 1417490_AT, 1422645_AT, 1417362_AT, 1438877_AT, 1427221_AT, 1422629_S_AT, 1460708_S_AT, 1416579_A_AT, 1457528_AT, 1419057_AT, 1417987_AT, 1418872_AT, 1435435_AT, 1419700_A_AT, 1426990_AT, 1419820_AT, 1444176_AT, 1416891_AT, 1439369_X_AT, 1419759_AT, 1456306_A_AT, 1439519_A…	1928	130	10486	1.84082	0.0223167	0.00375451	0.0576168
GOTERM_CC_FAT	GO:0044459~plasma membrane part	324	10.4753	4.48381e-05	1419246_S_AT, 1437932_A_AT, 1437675_AT, 1415712_AT, 1417491_AT, 1419252_AT, 1416203_AT, 1442167_AT, 1434794_AT, 1427889_AT, 1437821_AT, 1418634_AT, 1434449_AT, 1420834_AT, 1455820_X_AT, 1436566_AT, 1417240_AT, 1441326_AT, 1437467_AT, 1419091_A_AT, 1436714_AT, 1419649_S_AT, 1434383_AT, 1427746_X_AT, 1456092_AT, 1429830_A_AT, 1452784_AT, 1444176_AT, 1437230_AT, 1448393_AT, 1460694_S_AT, 1425333_AT,…	1928	1457	10486	1.20945	0.025453	0.00367644	0.0658165
GOTERM_MF_FAT	GO:0008092~cytoskeletal protein binding	108	3.49176	4.96215e-05	1427260_A_AT, 1425088_AT, 1428579_AT, 1423088_AT, 1455946_X_AT, 1416329_AT, 1427889_AT, 1424836_A_AT, 1450355_A_AT, 1448149_AT, 1436953_AT, 1437821_AT, 1429111_AT, 1424988_AT, 1424585_AT, 1434089_AT, 1424770_AT, 1435383_X_AT, 1426010_A_AT, 1422629_S_AT, 1416464_AT, 1424951_AT, 1438018_AT, 1455434_A_AT, 1425801_X_AT, 1452269_AT, 1419091_A_AT, 1427888_A_AT, 1423031_AT, 1434013_AT, 1419649_S_AT, 144…	2070	405	11124	1.43304	0.06864	0.0234244	0.0819606
INTERPRO	IPR018097:EGF-like calcium-binding, conserved site	33	1.06693	5.02292e-05	1426561_A_AT, 1417009_AT, 1418059_AT, 1416164_AT, 1438312_S_AT, 1437385_AT, 1427086_AT, 1456306_A_AT, 1460208_AT, 1421821_AT, 1426238_AT, 1423516_A_AT, 1452296_AT, 1460586_AT, 1427183_AT, 1455556_AT, 1418634_AT, 1452106_AT, 1442322_AT, 1426560_A_AT, 1451119_A_AT, 1418049_AT, 1435603_AT, 1426252_A_AT, 1440882_AT, 1417399_AT, 1434070_AT, 1458140_AT, 1426246_AT, 1417018_AT, 1418093_A_AT, 1425985_S_A…	2679	91	15114	2.04588	0.132729	0.0234545	0.0898385
GOTERM_BP_FAT	GO:0001655~urogenital system development	47	1.51956	5.15012e-05	1437339_S_AT, 1435670_AT, 1446421_AT, 1448395_AT, 1450768_AT, 1428348_AT, 1418634_AT, 1436791_AT, 1452106_AT, 1426560_A_AT, 1457687_AT, 1423635_AT, 1416342_AT, 1419057_AT, 1435197_AT, 1416693_AT, 1451844_AT, 1435448_AT, 1437397_AT, 1459393_AT, 1419820_AT, 1437401_AT, 1448886_AT, 1417753_AT, 1416808_AT, 1416594_AT, 1423396_AT, 1425995_S_AT, 1448556_AT, 1434413_AT, 1434376_AT, 1419485_AT, 1425853_S…	2114	142	11375	1.78097	0.180919	0.0486689	0.0953364
INTERPRO	IPR018979:FERM, N-terminal	15	0.484966	5.73233e-05	1418294_AT, 1455359_AT, 1449167_AT, 1455450_AT, 1433490_S_AT, 1429111_AT, 1449445_X_AT, 1450850_AT, 1455861_AT, 1424988_AT, 1434575_AT, 1435700_AT, 1426010_A_AT, 1419062_AT, 1451264_AT, 1434285_AT, 1452280_AT	2679	27	15114	3.13425	0.149998	0.0229492	0.102521
GOTERM_CC_FAT	GO:0005911~cell-cell junction	51	1.64888	6.30599e-05	1437932_A_AT, 1419758_AT, 1436568_AT, 1416697_AT, 1435494_S_AT, 1452387_A_AT, 1417839_AT, 1443231_AT, 1427889_AT, 1417749_A_AT, 1459973_X_AT, 1416003_AT, 1448149_AT, 1457506_AT, 1450768_AT, 1450071_AT, 1440131_AT, 1434089_AT, 1460214_AT, 1436631_AT, 1445377_AT, 1426010_A_AT, 1422629_S_AT, 1419062_AT, 1437992_X_AT, 1417240_AT, 1449740_S_AT, 1427888_A_AT, 1418872_AT, 1435461_AT, 1436984_AT, 1424894…	1928	161	10486	1.72285	0.0356111	0.00452232	0.0925522
GOTERM_MF_FAT	GO:0003779~actin binding	80	2.58649	6.80449e-05	1427260_A_AT, 1428579_AT, 1425088_AT, 1416329_AT, 1423088_AT, 1455946_X_AT, 1427889_AT, 1450355_A_AT, 1448149_AT, 1436953_AT, 1437821_AT, 1429111_AT, 1434089_AT, 1424770_AT, 1426010_A_AT, 1416464_AT, 1422629_S_AT, 1424951_AT, 1438018_AT, 1425801_X_AT, 1452269_AT, 1423031_AT, 1427888_A_AT, 1434013_AT, 1419649_S_AT, 1454832_AT, 1415812_AT, 1460406_AT, 1460735_AT, 1428585_AT, 1426547_AT, 1460694_S_A…	2070	283	11124	1.51913	0.0929083	0.0240832	0.112375
GOTERM_CC_FAT	GO:0000267~cell fraction	140	4.52635	6.94977e-05	1419246_S_AT, 1423704_AT, 1437675_AT, 1422526_AT, 1425964_X_AT, 1422516_A_AT, 1442359_AT, 1417491_AT, 1423628_S_AT, 1448846_A_AT, 1417551_AT, 1416761_AT, 1425088_AT, 1442167_AT, 1424853_S_AT, 1416329_AT, 1435135_AT, 1437378_X_AT, 1415897_A_AT, 1426903_AT, 1451154_A_AT, 1417490_AT, 1451361_A_AT, 1426261_S_AT, 1423869_S_AT, 1422333_AT, 1424770_AT, 1439148_A_AT, 1433747_AT, 1420834_AT, 1455820_X_AT,…	1928	562	10486	1.35486	0.0391746	0.00443044	0.101996
GOTERM_BP_FAT	GO:0001822~kidney development	37	1.19625	7.14445e-05	1437339_S_AT, 1435670_AT, 1446421_AT, 1450768_AT, 1428348_AT, 1452106_AT, 1426560_A_AT, 1457687_AT, 1423635_AT, 1419057_AT, 1435197_AT, 1416693_AT, 1435448_AT, 1459393_AT, 1419820_AT, 1417753_AT, 1448886_AT, 1416808_AT, 1423396_AT, 1425995_S_AT, 1434376_AT, 1419485_AT, 1426561_A_AT, 1428509_AT, 1452264_AT, 1433489_S_AT, 1423025_A_AT, 1415874_AT, 1426298_AT, 1454966_AT, 1442322_AT, 1415691_AT, 145…	2114	104	11375	1.91432	0.241837	0.0538664	0.132231
INTERPRO	IPR001849:Pleckstrin homology	71	2.29551	7.82112e-05	1455159_AT, 1424250_A_AT, 1452327_AT, 1460192_AT, 1418835_AT, 1433745_AT, 1424842_A_AT, 1460623_AT, 1428369_S_AT, 1418553_AT, 1451261_S_AT, 1433455_AT, 1447807_S_AT, 1422673_AT, 1434680_AT, 1426812_A_AT, 1448600_S_AT, 1418758_A_AT, 1450650_AT, 1429796_AT, 1447623_S_AT, 1443111_AT, 1419458_AT, 1451526_AT, 1452269_AT, 1428368_AT, 1456763_AT, 1439808_AT, 1420840_AT, 1424468_S_AT, 1450994_AT, 1457491…	2679	256	15114	1.56468	0.198874	0.0273366	0.139853
UP_SEQ_FEATURE	domain:EGF-like 1	35	1.13159	8.4678e-05	1419423_AT, 1438312_S_AT, 1427086_AT, 1460208_AT, 1418405_AT, 1423516_A_AT, 1452296_AT, 1455556_AT, 1418634_AT, 1452106_AT, 1426560_A_AT, 1455978_A_AT, 1451119_A_AT, 1435603_AT, 1440882_AT, 1455993_AT, 1451161_A_AT, 1426990_AT, 1416808_AT, 1418058_AT, 1448529_AT, 1426561_A_AT, 1418059_AT, 1460302_AT, 1456306_A_AT, 1419442_AT, 1449939_S_AT, 1421821_AT, 1451888_A_AT, 1460586_AT, 1442322_AT, 1418049…	2704	100	15061	1.94946	0.384337	0.384337	0.163326
INTERPRO	IPR018170:Aldo/keto reductase, conserved site	12	0.387973	9.85116e-05	1455100_AT, 1423381_AT, 1418672_AT, 1456165_AT, 1425387_AT, 1422000_AT, 1423556_AT, 1455454_AT, 1419136_AT, 1450455_S_AT, 1416460_AT, 1445148_AT, 1425684_AT, 1425771_AT, 1453006_AT	2679	19	15114	3.56315	0.243683	0.0305561	0.176123
GOTERM_CC_FAT	GO:0033279~ribosomal subunit	25	0.808277	0.000100328	1426162_A_AT, 1455485_X_AT, 1452111_AT, 1433689_S_AT, 1448109_A_AT, 1435791_X_AT, 1416219_AT, 1438776_X_AT, 1459986_A_AT, 1436822_X_AT, 1415762_X_AT, 1455195_AT, 1449194_AT, 1456436_X_AT, 1423855_X_AT, 1455662_X_AT, 1437196_X_AT, 1416054_AT, 1415979_X_AT, 1416089_AT, 1437413_X_AT, 1436064_X_AT, 1438986_X_AT, 1438859_X_AT, 1437510_X_AT, 1415761_AT, 1428530_X_AT, 1460175_AT, 1416404_S_AT, 1415839_A…	1928	61	10486	2.22902	0.056059	0.00575255	0.147213
GOTERM_CC_FAT	GO:0005792~microsome	52	1.68122	0.000102742	1424833_AT, 1422526_AT, 1422516_A_AT, 1419559_AT, 1416551_AT, 1422826_AT, 1419590_AT, 1416761_AT, 1424853_S_AT, 1435135_AT, 1418113_AT, 1415897_A_AT, 1423362_AT, 1426261_S_AT, 1451361_A_AT, 1423869_S_AT, 1427287_S_AT, 1422333_AT, 1433747_AT, 1449450_AT, 1420541_AT, 1457687_AT, 1418190_AT, 1424834_S_AT, 1439747_AT, 1442525_AT, 1415958_AT, 1436448_A_AT, 1443823_S_AT, 1421812_AT, 1422438_AT, 1448813…	1928	168	10486	1.68344	0.0573686	0.00535651	0.150753
GOTERM_BP_FAT	GO:0007167~enzyme linked receptor protein signaling pathway	75	2.42483	0.00010872	1437717_X_AT, 1435787_AT, 1450923_AT, 1450388_S_AT, 1425492_AT, 1416981_AT, 1457198_AT, 1435383_X_AT, 1460436_AT, 1448208_AT, 1454960_AT, 1437382_AT, 1449568_AT, 1459843_S_AT, 1415996_AT, 1449187_AT, 1423428_AT, 1455441_AT, 1449351_S_AT, 1444089_AT, 1455792_X_AT, 1433489_S_AT, 1460700_AT, 1439066_AT, 1421917_AT, 1423389_AT, 1433586_AT, 1450628_AT, 1437853_X_AT, 1421832_AT, 1416983_S_AT, 1437301_A…	2114	265	11375	1.52287	0.343814	0.06781	0.201155
SP_PIR_KEYWORDS	guanine-nucleotide releasing factor	35	1.13159	0.000117755	1443390_AT, 1424250_A_AT, 1452327_AT, 1418749_AT, 1450932_S_AT, 1446965_AT, 1433745_AT, 1454742_AT, 1415936_AT, 1419457_AT, 1418553_AT, 1452220_AT, 1450931_AT, 1431829_A_AT, 1454711_AT, 1418057_AT, 1448600_S_AT, 1418758_A_AT, 1429454_AT, 1429796_AT, 1455995_AT, 1460634_AT, 1419458_AT, 1419513_A_AT, 1455337_AT, 1438933_X_AT, 1435050_AT, 1425315_AT, 1448892_AT, 1427240_AT, 1433682_AT, 1452398_AT, 1…	2769	102	15511	1.92214	0.0719423	0.00928926	0.175084
SMART	SM00233:PH	71	2.29551	0.000142353	1455159_AT, 1424250_A_AT, 1452327_AT, 1460192_AT, 1418835_AT, 1433745_AT, 1424842_A_AT, 1460623_AT, 1428369_S_AT, 1418553_AT, 1451261_S_AT, 1433455_AT, 1447807_S_AT, 1422673_AT, 1434680_AT, 1426812_A_AT, 1448600_S_AT, 1418758_A_AT, 1450650_AT, 1429796_AT, 1447623_S_AT, 1443111_AT, 1419458_AT, 1451526_AT, 1452269_AT, 1428368_AT, 1456763_AT, 1439808_AT, 1420840_AT, 1424468_S_AT, 1450994_AT, 1457491…	1508	256	8316	1.52944	0.0580399	0.0197335	0.199778
GOTERM_CC_FAT	GO:0005938~cell cortex	40	1.29324	0.000164625	1429234_S_AT, 1424833_AT, 1427260_A_AT, 1425088_AT, 1427889_AT, 1424836_A_AT, 1440285_AT, 1454610_AT, 1427287_S_AT, 1424770_AT, 1416464_AT, 1434339_AT, 1451206_S_AT, 1452269_AT, 1435697_A_AT, 1427888_A_AT, 1452222_AT, 1417400_AT, 1424834_S_AT, 1428847_A_AT, 1434865_A_AT, 1428585_AT, 1424960_AT, 1417038_AT, 1435096_AT, 1437132_X_AT, 1449145_A_AT, 1444089_AT, 1415971_AT, 1448729_A_AT, 1441153_AT, 1…	1928	121	10486	1.79795	0.0903245	0.0078579	0.241451
INTERPRO	IPR014352:FERM/acyl-CoA-binding protein, 3-helical bundle	19	0.61429	0.000185218	1418294_AT, 1434180_AT, 1435053_S_AT, 1455359_AT, 1449167_AT, 1455450_AT, 1428668_AT, 1433490_S_AT, 1429111_AT, 1449445_X_AT, 1450850_AT, 1455861_AT, 1447807_S_AT, 1424988_AT, 1434575_AT, 1435700_AT, 1427363_AT, 1426010_A_AT, 1450650_AT, 1419062_AT, 1451264_AT, 1434285_AT, 1452280_AT	2679	43	15114	2.49283	0.408528	0.0511591	0.330898
INTERPRO	IPR018247:EF-HAND 1	56	1.81054	0.000185235	1417228_AT, 1439836_AT, 1417090_AT, 1419252_AT, 1427889_AT, 1420820_AT, 1448812_AT, 1433875_AT, 1448738_AT, 1429612_AT, 1417568_AT, 1422449_S_AT, 1423807_A_AT, 1424698_S_AT, 1422852_AT, 1447676_X_AT, 1418744_S_AT, 1416803_AT, 1417239_AT, 1459098_AT, 1417569_AT, 1427888_A_AT, 1451287_S_AT, 1438933_X_AT, 1433592_AT, 1428847_A_AT, 1455584_AT, 1460406_AT, 1419814_S_AT, 1419820_AT, 1428585_AT, 1417753…	2679	195	15114	1.62017	0.408557	0.0466226	0.330928
SP_PIR_KEYWORDS	oxidoreductase	129	4.17071	0.000187713	1418654_AT, 1415712_AT, 1442359_AT, 1426900_AT, 1417071_S_AT, 1416761_AT, 1424853_S_AT, 1421058_AT, 1418506_A_AT, 1416049_AT, 1422887_A_AT, 1449209_A_AT, 1452135_AT, 1423869_S_AT, 1422333_AT, 1450455_S_AT, 1456362_AT, 1449324_AT, 1420541_AT, 1417277_AT, 1430546_AT, 1431143_X_AT, 1448789_AT, 1448735_AT, 1449396_AT, 1451532_S_AT, 1441326_AT, 1417070_AT, 1436704_X_AT, 1430172_A_AT, 1446071_AT, 14512…	2769	535	15511	1.35068	0.112211	0.0131375	0.278965
GOTERM_BP_FAT	GO:0007178~transmembrane receptor protein serine/threonine kinase signaling pathway	28	0.90527	0.000207337	1444089_AT, 1438312_S_AT, 1435787_AT, 1424850_AT, 1450923_AT, 1450388_S_AT, 1425492_AT, 1423753_AT, 1434458_AT, 1425493_AT, 1416081_AT, 1425895_A_AT, 1418049_AT, 1423250_A_AT, 1449168_A_AT, 1423389_AT, 1423635_AT, 1433586_AT, 1434310_AT, 1421832_AT, 1433905_AT, 1441723_AT, 1421365_AT, 1435970_AT, 1419112_AT, 1448208_AT, 1425494_S_AT, 1433795_AT, 1454960_AT, 1432176_A_AT, 1419905_S_AT, 1450922_A_A…	2114	74	11375	2.03598	0.552246	0.108444	0.383287
GOTERM_CC_FAT	GO:0005626~insoluble fraction	124	4.00905	0.000210556	1419246_S_AT, 1437675_AT, 1422526_AT, 1425964_X_AT, 1422516_A_AT, 1442359_AT, 1423628_S_AT, 1448846_A_AT, 1417551_AT, 1416761_AT, 1425088_AT, 1442167_AT, 1424853_S_AT, 1416329_AT, 1435135_AT, 1437378_X_AT, 1415897_A_AT, 1426903_AT, 1451361_A_AT, 1426261_S_AT, 1423869_S_AT, 1422333_AT, 1424770_AT, 1433747_AT, 1420834_AT, 1455820_X_AT, 1420541_AT, 1418042_A_AT, 1417600_AT, 1446071_AT, 1419091_A_AT,…	1928	499	10486	1.35152	0.114039	0.0092708	0.308719
SP_PIR_KEYWORDS	glycoprotein	650	21.0152	0.00021375	1419298_AT, 1434802_S_AT, 1417491_AT, 1452250_A_AT, 1452136_AT, 1426566_S_AT, 1419129_AT, 1450388_S_AT, 1435135_AT, 1429065_AT, 1431226_A_AT, 1434758_AT, 1452296_AT, 1418634_AT, 1433747_AT, 1434449_AT, 1419652_S_AT, 1419047_AT, 1417957_A_AT, 1441326_AT, 1451790_A_AT, 1438934_X_AT, 1426955_AT, 1427746_X_AT, 1417710_AT, 1427042_AT, 1437397_AT, 1415943_AT, 1422671_S_AT, 1421890_AT, 1452784_AT, 14488…	2769	3247	15511	1.12137	0.126749	0.0134618	0.317602
GOTERM_CC_FAT	GO:0005624~membrane fraction	120	3.87973	0.000226971	1419246_S_AT, 1437675_AT, 1422526_AT, 1422516_A_AT, 1442359_AT, 1423628_S_AT, 1448846_A_AT, 1417551_AT, 1416761_AT, 1425088_AT, 1442167_AT, 1424853_S_AT, 1416329_AT, 1435135_AT, 1437378_X_AT, 1415897_A_AT, 1426903_AT, 1451361_A_AT, 1426261_S_AT, 1423869_S_AT, 1422333_AT, 1424770_AT, 1433747_AT, 1420834_AT, 1455820_X_AT, 1420541_AT, 1418042_A_AT, 1417600_AT, 1419091_A_AT, 1440201_AT, 1446071_AT, 1…	1928	481	10486	1.35687	0.122364	0.00927977	0.33275
KEGG_PATHWAY	mmu04530:Tight junction	46	1.48723	0.000274728	1437932_A_AT, 1438383_X_AT, 1436568_AT, 1417839_AT, 1417749_A_AT, 1443231_AT, 1420820_AT, 1416003_AT, 1448149_AT, 1417410_S_AT, 1450071_AT, 1460214_AT, 1436631_AT, 1426010_A_AT, 1426044_A_AT, 1419062_AT, 1460708_S_AT, 1435461_AT, 1424894_AT, 1428585_AT, 1435800_A_AT, 1435029_AT, 1455594_AT, 1450072_AT, 1449091_AT, 1424595_AT, 1448393_AT, 1448962_AT, 1421823_A_AT, 1418448_AT, 1420851_AT, 1448689_A…	977	129	4535	1.6552	0.0513877	0.0260327	0.341503
UP_SEQ_FEATURE	domain:EGF-like 5; calcium-binding	15	0.484966	0.000280715	1417018_AT, 1418925_AT, 1426561_A_AT, 1416164_AT, 1438312_S_AT, 1452107_S_AT, 1460208_AT, 1451161_A_AT, 1421429_A_AT, 1425896_A_AT, 1423516_A_AT, 1427183_AT, 1455556_AT, 1416808_AT, 1418634_AT, 1452106_AT, 1426560_A_AT, 1451119_A_AT, 1418049_AT, 1435336_AT, 1434070_AT	2704	30	15061	2.78495	0.799745	0.552501	0.540471
UP_SEQ_FEATURE	domain:EGF-like 2; calcium-binding	21	0.678952	0.000286997	1426561_A_AT, 1418059_AT, 1438312_S_AT, 1416164_AT, 1460302_AT, 1456306_A_AT, 1421821_AT, 1426238_AT, 1427183_AT, 1452106_AT, 1426560_A_AT, 1451119_A_AT, 1418049_AT, 1426252_A_AT, 1440882_AT, 1435336_AT, 1417399_AT, 1426246_AT, 1417018_AT, 1421811_AT, 1418925_AT, 1418093_A_AT, 1452107_S_AT, 1422571_AT, 1421429_A_AT, 1426990_AT, 1435893_AT, 1418058_AT, 1452270_S_AT, 1448655_AT	2704	51	15061	2.29349	0.806824	0.421925	0.552534
GOTERM_BP_FAT	GO:0042445~hormone metabolic process	30	0.969932	0.000290926	1437339_S_AT, 1448506_AT, 1417991_AT, 1428977_AT, 1416761_AT, 1421058_AT, 1416050_A_AT, 1437378_X_AT, 1455201_X_AT, 1424715_AT, 1449209_A_AT, 1418729_AT, 1422645_AT, 1456362_AT, 1426225_AT, 1455820_X_AT, 1420541_AT, 1416612_AT, 1448789_AT, 1437310_AT, 1422789_AT, 1448804_AT, 1448975_S_AT, 1423150_AT, 1449201_AT, 1455803_AT, 1450782_AT, 1419136_AT, 1423396_AT, 1450574_AT, 1437312_AT, 1418760_AT, 1…	2114	83	11375	1.94487	0.676158	0.131456	0.537418
INTERPRO	IPR000033:Low-density lipoprotein receptor, YWTD repeat	10	0.323311	0.000303065	1435893_AT, 1423516_A_AT, 1416808_AT, 1418093_A_AT, 1426258_AT, 1453003_AT, 1440882_AT, 1433929_AT, 1427133_S_AT, 1448655_AT, 1421821_AT	2679	15	15114	3.7611	0.576549	0.069106	0.540896
INTERPRO	IPR019750:Band 4.1 subgroup	13	0.420304	0.000304823	1418294_AT, 1455359_AT, 1449167_AT, 1455450_AT, 1433490_S_AT, 1450850_AT, 1455861_AT, 1449445_X_AT, 1424988_AT, 1434575_AT, 1426010_A_AT, 1419062_AT, 1434285_AT, 1452280_AT	2679	24	15114	3.0559	0.578655	0.064323	0.544026
GOTERM_CC_FAT	GO:0016327~apicolateral plasma membrane	33	1.06693	0.000313512	1437932_A_AT, 1436568_AT, 1417839_AT, 1452387_A_AT, 1435494_S_AT, 1443231_AT, 1417749_A_AT, 1433782_AT, 1416003_AT, 1448149_AT, 1457506_AT, 1435493_AT, 1417896_AT, 1450071_AT, 1434089_AT, 1460214_AT, 1436631_AT, 1445377_AT, 1422629_S_AT, 1428808_AT, 1441254_AT, 1435805_AT, 1449740_S_AT, 1434169_AT, 1439476_AT, 1434851_S_AT, 1437807_X_AT, 1435461_AT, 1425619_S_AT, 1424894_AT, 1433781_A_AT, 1420985…	1928	96	10486	1.86959	0.164978	0.0119479	0.45935
SP_PIR_KEYWORDS	actin binding	11	0.355642	0.000347813	1416156_AT, 1419091_A_AT, 1427888_A_AT, 1450981_AT, 1415971_AT, 1428847_A_AT, 1427889_AT, 1415973_AT, 1456028_X_AT, 1437692_X_AT, 1450850_AT, 1426547_AT, 1417917_AT, 1450276_A_AT, 1456700_X_AT, 1423505_AT	2769	18	15511	3.42324	0.197924	0.0198505	0.51632
SMART	SM00135:LY	10	0.323311	0.000359459	1435893_AT, 1423516_A_AT, 1416808_AT, 1418093_A_AT, 1426258_AT, 1453003_AT, 1440882_AT, 1433929_AT, 1427133_S_AT, 1448655_AT, 1421821_AT	1508	15	8316	3.67639	0.140152	0.0370464	0.503753
SP_PIR_KEYWORDS	actin-binding	61	1.9722	0.000365873	1427260_A_AT, 1416329_AT, 1455946_X_AT, 1423088_AT, 1427889_AT, 1450355_A_AT, 1436953_AT, 1437821_AT, 1434089_AT, 1426010_A_AT, 1422629_S_AT, 1424951_AT, 1425801_X_AT, 1452269_AT, 1423031_AT, 1427888_A_AT, 1419649_S_AT, 1454832_AT, 1415812_AT, 1460406_AT, 1460735_AT, 1428585_AT, 1426547_AT, 1460694_S_AT, 1459991_AT, 1418210_AT, 1442223_AT, 1444089_AT, 1424801_AT, 1424800_AT, 1436836_X_AT, 1435207…	2769	221	15511	1.54616	0.207059	0.0191481	0.543062
UP_SEQ_FEATURE	domain:EGF-like 3; calcium-binding	16	0.517297	0.0003668	1417018_AT, 1418925_AT, 1418059_AT, 1416164_AT, 1456306_A_AT, 1451161_A_AT, 1426990_AT, 1423516_A_AT, 1460586_AT, 1427183_AT, 1416808_AT, 1418058_AT, 1451119_A_AT, 1448529_AT, 1452270_S_AT, 1426252_A_AT, 1435336_AT, 1417399_AT, 1426246_AT	2704	34	15061	2.62113	0.877717	0.408654	0.705657
GOTERM_CC_FAT	GO:0015935~small ribosomal subunit	14	0.452635	0.000399338	1452111_AT, 1433689_S_AT, 1438776_X_AT, 1459986_A_AT, 1455195_AT, 1456436_X_AT, 1449194_AT, 1455662_X_AT, 1437196_X_AT, 1416054_AT, 1416089_AT, 1437413_X_AT, 1436064_X_AT, 1438986_X_AT, 1438859_X_AT, 1437510_X_AT, 1428530_X_AT, 1460175_AT, 1416404_S_AT, 1415839_A_AT, 1456628_X_AT, 1415833_X_AT, 1453362_X_AT, 1449243_A_AT, 1432416_A_AT, 1435151_A_AT, 1416088_A_AT, 1456373_X_AT	1928	27	10486	2.82012	0.2052	0.0142515	0.584757
GOTERM_BP_FAT	GO:0001944~vasculature development	69	2.23084	0.000406553	1425528_AT, 1421116_A_AT, 1427433_S_AT, 1437385_AT, 1450923_AT, 1452649_AT, 1450644_AT, 1416981_AT, 1425582_A_AT, 1457198_AT, 1418634_AT, 1451179_A_AT, 1450992_A_AT, 1419091_A_AT, 1448908_AT, 1429177_X_AT, 1422528_A_AT, 1426955_AT, 1434776_AT, 1449314_AT, 1440431_AT, 1437422_AT, 1429514_AT, 1429084_AT, 1452784_AT, 1425995_S_AT, 1452207_AT, 1416136_AT, 1455441_AT, 1449187_AT, 1450784_AT, 1439364_A…	2114	249	11375	1.49106	0.79314	0.160609	0.750253
SP_PIR_KEYWORDS	Tight junction	23	0.743615	0.000410946	1437932_A_AT, 1436568_AT, 1417839_AT, 1443231_AT, 1417749_A_AT, 1433782_AT, 1416003_AT, 1457506_AT, 1417896_AT, 1450071_AT, 1434089_AT, 1460214_AT, 1445377_AT, 1441254_AT, 1435805_AT, 1434851_S_AT, 1435461_AT, 1424894_AT, 1433781_A_AT, 1420985_AT, 1420434_AT, 1450072_AT, 1449091_AT, 1424595_AT, 1448393_AT, 1460356_AT, 1420851_AT, 1460569_X_AT	2769	60	15511	2.1473	0.229406	0.0198461	0.609772
UP_SEQ_FEATURE	domain:EGF-like 4; calcium-binding	15	0.484966	0.000427878	1417018_AT, 1418925_AT, 1426561_A_AT, 1416164_AT, 1438312_S_AT, 1452107_S_AT, 1460208_AT, 1451161_A_AT, 1421429_A_AT, 1426990_AT, 1425896_A_AT, 1427183_AT, 1452106_AT, 1426560_A_AT, 1451119_A_AT, 1452270_S_AT, 1418049_AT, 1435603_AT, 1435336_AT, 1417399_AT, 1434070_AT, 1426246_AT	2704	31	15061	2.69511	0.913828	0.387546	0.822701
SP_PIR_KEYWORDS	cytoskeleton	134	4.33236	0.000431931	1427260_A_AT, 1420930_S_AT, 1427889_AT, 1434794_AT, 1455946_X_AT, 1424836_A_AT, 1427568_A_AT, 1437821_AT, 1452469_A_AT, 1422629_S_AT, 1417240_AT, 1425801_X_AT, 1438034_AT, 1438917_X_AT, 1415812_AT, 1436907_AT, 1460735_AT, 1460578_AT, 1417038_AT, 1460694_S_AT, 1421823_A_AT, 1442223_AT, 1444089_AT, 1437448_S_AT, 1424801_AT, 1428919_AT, 1438035_AT, 1423999_AT, 1458667_AT, 1436902_X_AT, 1416226_AT, 1…	2769	570	15511	1.31688	0.239594	0.0193744	0.640817
UP_SEQ_FEATURE	domain:PH	56	1.81054	0.000450514	1455159_AT, 1424250_A_AT, 1452327_AT, 1460192_AT, 1418835_AT, 1424842_A_AT, 1451261_S_AT, 1418553_AT, 1428369_S_AT, 1460623_AT, 1433455_AT, 1422673_AT, 1434680_AT, 1448600_S_AT, 1426812_A_AT, 1418758_A_AT, 1447623_S_AT, 1419458_AT, 1419513_A_AT, 1451526_AT, 1428368_AT, 1439808_AT, 1424468_S_AT, 1420840_AT, 1450994_AT, 1449002_AT, 1434140_AT, 1418183_A_AT, 1417123_AT, 1454656_AT, 1426926_AT, 14440…	2704	199	15061	1.56741	0.924311	0.349613	0.866046
GOTERM_BP_FAT	GO:0030198~extracellular matrix organization	33	1.06693	0.000473609	1427053_AT, 1450923_AT, 1423893_X_AT, 1437692_X_AT, 1448976_AT, 1434758_AT, 1452106_AT, 1426560_A_AT, 1416740_AT, 1434479_AT, 1423885_AT, 1451119_A_AT, 1423250_A_AT, 1419091_A_AT, 1456250_X_AT, 1426955_AT, 1423606_AT, 1416693_AT, 1427884_AT, 1437056_X_AT, 1448123_S_AT, 1419065_AT, 1416808_AT, 1423396_AT, 1448962_AT, 1419485_AT, 1421888_X_AT, 1424186_AT, 1426561_A_AT, 1419703_AT, 1423739_X_AT, 145…	2114	97	11375	1.83058	0.840493	0.167704	0.873485
GOTERM_CC_FAT	GO:0043296~apical junction complex	32	1.03459	0.000476812	1437932_A_AT, 1436568_AT, 1452387_A_AT, 1417839_AT, 1435494_S_AT, 1443231_AT, 1417749_A_AT, 1433782_AT, 1416003_AT, 1448149_AT, 1457506_AT, 1435493_AT, 1417896_AT, 1450071_AT, 1434089_AT, 1460214_AT, 1436631_AT, 1445377_AT, 1422629_S_AT, 1441254_AT, 1435805_AT, 1449740_S_AT, 1434169_AT, 1439476_AT, 1434851_S_AT, 1437807_X_AT, 1435461_AT, 1425619_S_AT, 1424894_AT, 1433781_A_AT, 1420985_AT, 1420434…	1928	94	10486	1.85151	0.239844	0.0160019	0.697833
INTERPRO	IPR017973:Cytochrome P450, C-terminal region	25	0.808277	0.000506184	1426064_AT, 1419559_AT, 1448792_A_AT, 1419704_AT, 1417071_S_AT, 1419590_AT, 1417651_AT, 1424853_S_AT, 1418113_AT, 1423257_AT, 1422333_AT, 1456362_AT, 1416612_AT, 1417277_AT, 1418653_AT, 1430172_A_AT, 1417070_AT, 1448816_AT, 1455691_AT, 1448804_AT, 1428283_AT, 1419039_AT, 1416827_AT, 1419040_AT, 1424273_AT, 1450574_AT, 1424576_S_AT, 1448683_AT	2679	69	15114	2.04408	0.761979	0.0974473	0.901867
BIOCARTA	m_hcmvPathway:Human Cytomegalovirus and Map Kinase Pathways	10	0.323311	0.000508254	1454852_AT, 1452901_AT, 1438682_AT, 1418180_AT, 1427705_A_AT, 1416657_AT, 1424850_AT, 1417850_AT, 1425515_AT, 1451714_A_AT, 1416351_AT, 1427060_AT	238	14	1130	3.39136	0.115312	0.115312	0.654477
KEGG_PATHWAY	mmu00980:Metabolism of xenobiotics by cytochrome P450	26	0.840608	0.000579486	1426064_AT, 1448792_A_AT, 1419704_AT, 1418186_AT, 1456036_X_AT, 1419590_AT, 1417651_AT, 1421058_AT, 1452592_AT, 1415897_A_AT, 1427961_S_AT, 1426261_S_AT, 1421040_A_AT, 1419072_AT, 1423437_AT, 1416612_AT, 1418653_AT, 1448789_AT, 1427960_AT, 1416368_AT, 1424783_A_AT, 1426260_A_AT, 1423436_AT, 1428283_AT, 1452823_AT, 1416411_AT, 1424273_AT, 1453708_A_AT, 1422438_AT, 1424576_S_AT, 1416531_AT	977	62	4535	1.94654	0.105324	0.0364182	0.71908
UP_SEQ_FEATURE	repeat:LDL-receptor class B 3	9	0.29098	0.000579949	1435893_AT, 1423516_A_AT, 1416808_AT, 1418093_A_AT, 1426258_AT, 1453003_AT, 1440882_AT, 1427133_S_AT, 1448655_AT, 1421821_AT	2704	13	15061	3.85608	0.963952	0.377929	1.11355
UP_SEQ_FEATURE	repeat:LDL-receptor class B 4	9	0.29098	0.000579949	1435893_AT, 1423516_A_AT, 1416808_AT, 1418093_A_AT, 1426258_AT, 1453003_AT, 1440882_AT, 1427133_S_AT, 1448655_AT, 1421821_AT	2704	13	15061	3.85608	0.963952	0.377929	1.11355
UP_SEQ_FEATURE	repeat:LDL-receptor class B 2	9	0.29098	0.000579949	1435893_AT, 1423516_A_AT, 1416808_AT, 1418093_A_AT, 1426258_AT, 1453003_AT, 1440882_AT, 1427133_S_AT, 1448655_AT, 1421821_AT	2704	13	15061	3.85608	0.963952	0.377929	1.11355
UP_SEQ_FEATURE	repeat:LDL-receptor class B 1	9	0.29098	0.000579949	1435893_AT, 1423516_A_AT, 1416808_AT, 1418093_A_AT, 1426258_AT, 1453003_AT, 1440882_AT, 1427133_S_AT, 1448655_AT, 1421821_AT	2704	13	15061	3.85608	0.963952	0.377929	1.11355
INTERPRO	IPR000798:Ezrin/radixin/moesin ERM	11	0.355642	0.000581508	1449445_X_AT, 1455861_AT, 1450850_AT, 1434575_AT, 1418294_AT, 1424988_AT, 1426010_A_AT, 1419062_AT, 1449167_AT, 1455450_AT, 1433490_S_AT, 1452280_AT	2679	19	15114	3.26622	0.807768	0.104109	1.03541
UP_SEQ_FEATURE	domain:EGF-like 3	24	0.775946	0.000600022	1426561_A_AT, 1419423_AT, 1438312_S_AT, 1460302_AT, 1427086_AT, 1460208_AT, 1419442_AT, 1449939_S_AT, 1421821_AT, 1451888_A_AT, 1452296_AT, 1455556_AT, 1418634_AT, 1442322_AT, 1452106_AT, 1426560_A_AT, 1455978_A_AT, 1418049_AT, 1435603_AT, 1434530_AT, 1434070_AT, 1458140_AT, 1416342_AT, 1421811_AT, 1455993_AT, 1418093_A_AT, 1452107_S_AT, 1422571_AT, 1449315_AT, 1418788_AT, 1421429_A_AT, 1427133_S…	2704	65	15061	2.05658	0.96787	0.349325	1.15188
INTERPRO	IPR019748:FERM central domain	18	0.581959	0.000619864	1418294_AT, 1434180_AT, 1435053_S_AT, 1455359_AT, 1449167_AT, 1455450_AT, 1433490_S_AT, 1429111_AT, 1449445_X_AT, 1450850_AT, 1455861_AT, 1447807_S_AT, 1424988_AT, 1434575_AT, 1435700_AT, 1427363_AT, 1426010_A_AT, 1450650_AT, 1419062_AT, 1451264_AT, 1434285_AT, 1452280_AT	2679	43	15114	2.36162	0.827586	0.104046	1.10335
SP_PIR_KEYWORDS	calcium	155	5.01132	0.0006285	1437675_AT, 1419298_AT, 1453181_X_AT, 1423628_S_AT, 1437385_AT, 1419252_AT, 1427889_AT, 1448812_AT, 1426238_AT, 1417568_AT, 1448906_AT, 1418634_AT, 1460214_AT, 1426560_A_AT, 1418744_S_AT, 1449396_AT, 1417399_AT, 1440201_AT, 1419091_A_AT, 1415812_AT, 1460330_AT, 1460735_AT, 1449020_AT, 1452784_AT, 1460694_S_AT, 1417611_AT, 1416136_AT, 1437760_AT, 1418059_AT, 1439364_A_AT, 1434930_AT, 1447231_AT, 1…	2769	679	15511	1.27873	0.328737	0.026223	0.931179
INTERPRO	IPR011042:Six-bladed beta-propeller, TolB-like	16	0.517297	0.000667927	1418190_AT, 1419298_AT, 1455993_AT, 1418093_A_AT, 1448551_A_AT, 1439262_X_AT, 1449315_AT, 1433929_AT, 1427133_S_AT, 1421821_AT, 1423516_A_AT, 1435893_AT, 1451888_A_AT, 1416808_AT, 1417027_AT, 1452159_AT, 1417028_A_AT, 1426258_AT, 1453003_AT, 1440882_AT, 1434530_AT, 1459860_X_AT, 1448655_AT	2679	36	15114	2.5074	0.849562	0.10544	1.18842
INTERPRO	IPR019749:Band 4.1 domain	19	0.61429	0.00067928	1418294_AT, 1434180_AT, 1435053_S_AT, 1455359_AT, 1449167_AT, 1455450_AT, 1433490_S_AT, 1429111_AT, 1449445_X_AT, 1450850_AT, 1455861_AT, 1447807_S_AT, 1424988_AT, 1434575_AT, 1421065_AT, 1435700_AT, 1427363_AT, 1426010_A_AT, 1450650_AT, 1419062_AT, 1451264_AT, 1421066_AT, 1434285_AT, 1452280_AT	2679	47	15114	2.28067	0.85433	0.101495	1.20851
GOTERM_MF_FAT	GO:0019899~enzyme binding	62	2.00453	0.000684899	1424113_AT, 1423771_AT, 1428579_AT, 1451140_S_AT, 1416002_X_AT, 1437502_X_AT, 1416329_AT, 1423893_X_AT, 1454979_AT, 1437821_AT, 1450768_AT, 1424585_AT, 1441645_S_AT, 1449089_AT, 1426083_A_AT, 1425801_X_AT, 1419513_A_AT, 1438179_S_AT, 1434745_AT, 1439490_AT, 1438008_AT, 1416122_AT, 1455168_A_AT, 1435970_AT, 1419112_AT, 1435435_AT, 1416614_AT, 1452398_AT, 1425787_A_AT, 1437811_X_AT, 1417753_AT, 141…	2070	222	11124	1.50082	0.625363	0.178283	1.1257
SP_PIR_KEYWORDS	hydroxylation	23	0.743615	0.000692201	1417009_AT, 1427418_A_AT, 1452250_A_AT, 1416035_AT, 1437726_X_AT, 1427883_A_AT, 1448590_AT, 1455627_AT, 1427168_A_AT, 1448233_AT, 1426947_X_AT, 1423110_AT, 1416740_AT, 1434479_AT, 1418787_AT, 1422651_AT, 1435336_AT, 1450857_A_AT, 1425310_A_AT, 1426246_AT, 1418925_AT, 1418237_S_AT, 1425985_S_AT, 1426955_AT, 1423251_AT, 1456437_X_AT, 1417063_AT, 1449401_AT, 1417381_AT, 1427884_AT, 1435436_AT, 14367…	2769	62	15511	2.07804	0.355324	0.027065	1.02511
KEGG_PATHWAY	mmu04910:Insulin signaling pathway	46	1.48723	0.000711554	1451140_S_AT, 1454620_X_AT, 1421878_AT, 1417410_S_AT, 1416981_AT, 1423807_A_AT, 1426690_A_AT, 1424119_AT, 1420611_AT, 1417630_AT, 1434185_AT, 1442586_AT, 1418507_S_AT, 1433592_AT, 1425515_AT, 1415958_AT, 1434865_A_AT, 1433691_AT, 1460336_AT, 1455899_X_AT, 1435817_X_AT, 1437751_AT, 1435816_AT, 1417741_AT, 1426207_AT, 1430640_A_AT, 1415959_AT, 1452915_AT, 1449088_AT, 1456395_AT, 1427060_AT, 1423439…	977	134	4535	1.59344	0.127739	0.0335897	0.882295
GOTERM_CC_FAT	GO:0044420~extracellular matrix part	30	0.969932	0.000725405	1448392_AT, 1419703_AT, 1426561_A_AT, 1424186_AT, 1424113_AT, 1457038_AT, 1424114_S_AT, 1416742_AT, 1427883_A_AT, 1460208_AT, 1452031_AT, 1454677_AT, 1437692_X_AT, 1456131_X_AT, 1423516_A_AT, 1426642_AT, 1455627_AT, 1433662_S_AT, 1416589_AT, 1452106_AT, 1426560_A_AT, 1416740_AT, 1423110_AT, 1451119_A_AT, 1423885_AT, 1434479_AT, 1426778_AT, 1450857_A_AT, 1416342_AT, 1415935_AT, 1425546_A_AT, 14190…	1928	88	10486	1.85414	0.34115	0.0229144	1.05986
GOTERM_BP_FAT	GO:0034754~cellular hormone metabolic process	20	0.646621	0.000741129	1448506_AT, 1416761_AT, 1421058_AT, 1437378_X_AT, 1416050_A_AT, 1449209_A_AT, 1424715_AT, 1455201_X_AT, 1418729_AT, 1456362_AT, 1426225_AT, 1455820_X_AT, 1420541_AT, 1416612_AT, 1448789_AT, 1422789_AT, 1448804_AT, 1449201_AT, 1419136_AT, 1450574_AT, 1418760_AT, 1437312_AT, 1427963_S_AT, 1460303_AT, 1418728_AT	2114	49	11375	2.19624	0.943467	0.229855	1.36368
SP_PIR_KEYWORDS	calcium binding	19	0.61429	0.000741997	1418704_AT, 1448392_AT, 1424113_AT, 1424114_S_AT, 1460302_AT, 1456642_X_AT, 1415818_AT, 1416762_AT, 1448738_AT, 1448213_AT, 1437692_X_AT, 1456934_AT, 1439348_AT, 1416589_AT, 1429246_A_AT, 1423885_AT, 1451119_A_AT, 1421375_A_AT, 1448416_AT, 1416342_AT, 1419091_A_AT, 1421811_AT, 1458836_AT, 1424542_AT, 1422571_AT, 1426285_AT, 1417504_AT, 1416808_AT, 1448655_AT	2769	47	15511	2.2645	0.375373	0.0273027	1.09847
GOTERM_BP_FAT	GO:0035295~tube development	70	2.26317	0.000780892	1437339_S_AT, 1450872_S_AT, 1454834_AT, 1425492_AT, 1434758_AT, 1457198_AT, 1418634_AT, 1436791_AT, 1452106_AT, 1426560_A_AT, 1422629_S_AT, 1434776_AT, 1449314_AT, 1435435_AT, 1437422_AT, 1454960_AT, 1435448_AT, 1428853_AT, 1418102_AT, 1434376_AT, 1427680_A_AT, 1449187_AT, 1455441_AT, 1442223_AT, 1448926_AT, 1424801_AT, 1416035_AT, 1424800_AT, 1433489_S_AT, 1415874_AT, 1421917_AT, 1440259_AT, 142…	2114	259	11375	1.45427	0.951546	0.222959	1.43635
GOTERM_MF_FAT	GO:0005085~guanyl-nucleotide exchange factor activity	44	1.42257	0.000781836	1443390_AT, 1424250_A_AT, 1452327_AT, 1433745_AT, 1418553_AT, 1452220_AT, 1434680_AT, 1424585_AT, 1448600_S_AT, 1418758_A_AT, 1429796_AT, 1427033_AT, 1455995_AT, 1460634_AT, 1419458_AT, 1419513_A_AT, 1438933_X_AT, 1434509_AT, 1433682_AT, 1452398_AT, 1434140_AT, 1418183_A_AT, 1455137_AT, 1417123_AT, 1444028_S_AT, 1454656_AT, 1460578_AT, 1435096_AT, 1451783_A_AT, 1425518_AT, 1418749_AT, 1450932_S_A…	2070	145	11124	1.6307	0.673984	0.170392	1.28406
INTERPRO	IPR019747:FERM conserved site	18	0.581959	0.000845211	1418294_AT, 1434180_AT, 1435053_S_AT, 1455359_AT, 1449167_AT, 1455450_AT, 1433490_S_AT, 1429111_AT, 1449445_X_AT, 1450850_AT, 1455861_AT, 1447807_S_AT, 1424988_AT, 1434575_AT, 1421065_AT, 1435700_AT, 1426010_A_AT, 1419062_AT, 1451264_AT, 1421066_AT, 1434285_AT, 1452280_AT	2679	44	15114	2.30795	0.909026	0.118533	1.50161
INTERPRO	IPR018980:FERM, C-terminal PH-like domain	12	0.387973	0.00087886	1418294_AT, 1449167_AT, 1455450_AT, 1433490_S_AT, 1450850_AT, 1455861_AT, 1449445_X_AT, 1434575_AT, 1426010_A_AT, 1419062_AT, 1451264_AT, 1434285_AT, 1452280_AT	2679	23	15114	2.94347	0.917311	0.117179	1.56095
SMART	SM00295:B41	19	0.61429	0.000881006	1418294_AT, 1434180_AT, 1435053_S_AT, 1455359_AT, 1449167_AT, 1455450_AT, 1433490_S_AT, 1429111_AT, 1449445_X_AT, 1450850_AT, 1455861_AT, 1447807_S_AT, 1424988_AT, 1434575_AT, 1421065_AT, 1435700_AT, 1427363_AT, 1426010_A_AT, 1450650_AT, 1419062_AT, 1451264_AT, 1421066_AT, 1434285_AT, 1452280_AT	1508	47	8316	2.2293	0.309394	0.0713628	1.23047
UP_SEQ_FEATURE	calcium-binding region:1	36	1.16392	0.000882157	1417228_AT, 1417090_AT, 1419252_AT, 1427889_AT, 1448812_AT, 1448738_AT, 1417568_AT, 1422449_S_AT, 1423807_A_AT, 1424698_S_AT, 1422852_AT, 1416803_AT, 1417239_AT, 1459098_AT, 1417569_AT, 1427888_A_AT, 1451287_S_AT, 1438933_X_AT, 1433592_AT, 1428847_A_AT, 1455584_AT, 1460406_AT, 1428585_AT, 1424263_AT, 1451451_AT, 1418704_AT, 1448507_AT, 1415870_AT, 1436275_AT, 1456934_AT, 1435885_S_AT, 1454611_A_A…	2704	116	15061	1.72859	0.993624	0.429757	1.68914
GOTERM_MF_FAT	GO:0008289~lipid binding	86	2.78047	0.000923086	1448506_AT, 1417556_AT, 1449131_S_AT, 1416761_AT, 1416778_AT, 1448764_A_AT, 1415818_AT, 1433439_AT, 1437378_X_AT, 1418729_AT, 1422333_AT, 1419392_AT, 1420834_AT, 1449051_AT, 1448600_S_AT, 1455820_X_AT, 1418758_A_AT, 1437724_X_AT, 1426044_A_AT, 1416021_A_AT, 1447623_S_AT, 1419458_AT, 1419091_A_AT, 1429240_AT, 1433915_S_AT, 1438933_X_AT, 1424834_S_AT, 1419649_S_AT, 1435991_AT, 1460330_AT, 1428853_A…	2070	333	11124	1.38786	0.73377	0.17226	1.51438
GOTERM_CC_FAT	GO:0005913~cell-cell adherens junction	14	0.452635	0.0009378	1416156_AT, 1427888_A_AT, 1437807_X_AT, 1433985_AT, 1427889_AT, 1417749_A_AT, 1455056_AT, 1436984_AT, 1448149_AT, 1450768_AT, 1422445_AT, 1440131_AT, 1417703_AT, 1422444_AT, 1436737_A_AT, 1436631_AT, 1415691_AT, 1420171_S_AT, 1417319_AT, 1417240_AT, 1424456_AT	1928	29	10486	2.62563	0.416953	0.0279948	1.36819
GOTERM_BP_FAT	GO:0001568~blood vessel development	66	2.13385	0.000975247	1425528_AT, 1437385_AT, 1427433_S_AT, 1421116_A_AT, 1450704_AT, 1450923_AT, 1418084_AT, 1452649_AT, 1434025_AT, 1450644_AT, 1437692_X_AT, 1436475_AT, 1424842_A_AT, 1438718_AT, 1425582_A_AT, 1416981_AT, 1457198_AT, 1418634_AT, 1416740_AT, 1429085_AT, 1434479_AT, 1451179_A_AT, 1423250_A_AT, 1454896_AT, 1448831_AT, 1437992_X_AT, 1450992_A_AT, 1419091_A_AT, 1448908_AT, 1448383_AT, 1429177_X_AT, 14175…	2114	243	11375	1.46145	0.977198	0.252365	1.79079
GOTERM_BP_FAT	GO:0050873~brown fat cell differentiation	14	0.452635	0.00104355	1417023_A_AT, 1420715_A_AT, 1447830_S_AT, 1440870_AT, 1418982_AT, 1455918_AT, 1451263_A_AT, 1415958_AT, 1418197_AT, 1415964_AT, 1422445_AT, 1424729_AT, 1419248_AT, 1419247_AT, 1422444_AT, 1449324_AT, 1422651_AT, 1415965_AT, 1451371_AT, 1415959_AT	2114	29	11375	2.59763	0.982505	0.250981	1.91507
INTERPRO	IPR011992:EF-Hand type	57	1.84287	0.00108493	1417228_AT, 1417090_AT, 1419252_AT, 1427889_AT, 1420820_AT, 1416762_AT, 1448812_AT, 1448738_AT, 1417568_AT, 1422449_S_AT, 1423807_A_AT, 1424698_S_AT, 1422852_AT, 1447676_X_AT, 1418744_S_AT, 1417239_AT, 1459098_AT, 1417569_AT, 1427888_A_AT, 1451287_S_AT, 1438933_X_AT, 1452222_AT, 1433592_AT, 1428847_A_AT, 1455584_AT, 1460406_AT, 1452398_AT, 1420915_AT, 1419814_S_AT, 1428585_AT, 1417753_AT, 1445723…	2679	213	15114	1.50974	0.953923	0.136313	1.9236
INTERPRO	IPR000299:FERM domain	18	0.581959	0.0011368	1418294_AT, 1435053_S_AT, 1455359_AT, 1449167_AT, 1455450_AT, 1433490_S_AT, 1429111_AT, 1449445_X_AT, 1450850_AT, 1455861_AT, 1447807_S_AT, 1424988_AT, 1434575_AT, 1421065_AT, 1435700_AT, 1427363_AT, 1426010_A_AT, 1450650_AT, 1419062_AT, 1451264_AT, 1421066_AT, 1434285_AT, 1452280_AT	2679	45	15114	2.25666	0.960231	0.136339	2.01469
UP_SEQ_FEATURE	domain:FERM	17	0.549628	0.00121107	1418294_AT, 1434180_AT, 1435053_S_AT, 1455359_AT, 1449167_AT, 1455450_AT, 1433490_S_AT, 1429111_AT, 1449445_X_AT, 1450850_AT, 1455861_AT, 1447807_S_AT, 1424988_AT, 1434575_AT, 1421065_AT, 1435700_AT, 1426010_A_AT, 1419062_AT, 1451264_AT, 1421066_AT, 1434285_AT	2704	41	15061	2.30947	0.999033	0.500487	2.31198
GOTERM_BP_FAT	GO:0048706~embryonic skeletal system development	27	0.872939	0.00130663	1437339_S_AT, 1437717_X_AT, 1425528_AT, 1427433_S_AT, 1416855_AT, 1448494_AT, 1439753_X_AT, 1418926_AT, 1449939_S_AT, 1450768_AT, 1442473_AT, 1438718_AT, 1421537_AT, 1426225_AT, 1415691_AT, 1426880_AT, 1451660_A_AT, 1460436_AT, 1427454_AT, 1426155_A_AT, 1418606_AT, 1416693_AT, 1454960_AT, 1454852_AT, 1418415_AT, 1437382_AT, 1418180_AT, 1450186_S_AT, 1456862_AT, 1436740_AT, 1456229_AT, 1419126_AT,…	2114	78	11375	1.86258	0.993696	0.286639	2.39236
GOTERM_MF_FAT	GO:0019843~rRNA binding	12	0.387973	0.00133424	1424000_A_AT, 1453729_A_AT, 1417615_A_AT, 1438927_X_AT, 1433689_S_AT, 1435712_A_AT, 1417762_A_AT, 1426659_A_AT, 1415839_A_AT, 1448739_X_AT, 1426660_X_AT, 1447585_S_AT, 1437976_X_AT, 1437975_A_AT, 1455572_X_AT, 1432416_A_AT, 1424130_A_AT, 1443843_X_AT, 1423665_A_AT, 1424440_AT	2070	23	11124	2.80378	0.852399	0.212707	2.18195
GOTERM_BP_FAT	GO:0008610~lipid biosynthetic process	72	2.32784	0.00134136	1420531_AT, 1416330_AT, 1451140_S_AT, 1416023_AT, 1423680_AT, 1437378_X_AT, 1455201_X_AT, 1438322_X_AT, 1424615_AT, 1418729_AT, 1422333_AT, 1442656_AT, 1415977_AT, 1428821_AT, 1456362_AT, 1417403_AT, 1451666_AT, 1455820_X_AT, 1424119_AT, 1437211_X_AT, 1420655_AT, 1451179_A_AT, 1420541_AT, 1416021_A_AT, 1434185_AT, 1423418_AT, 1448816_AT, 1448130_AT, 1448804_AT, 1460329_AT, 1415822_AT, 1449201_AT,…	2114	273	11375	1.41911	0.99449	0.277529	2.4552
INTERPRO	IPR018159:Spectrin/alpha-actinin	14	0.452635	0.00140772	1444089_AT, 1427888_A_AT, 1452222_AT, 1428847_A_AT, 1441153_AT, 1427889_AT, 1455549_AT, 1433745_AT, 1428585_AT, 1434140_AT, 1455493_AT, 1436034_AT, 1419835_S_AT, 1454711_AT, 1441507_AT, 1429796_AT, 1459009_AT, 1459098_AT, 1452269_AT	2679	31	15114	2.54785	0.981568	0.159399	2.48914
UP_SEQ_FEATURE	calcium-binding region:2	33	1.06693	0.00142014	1417228_AT, 1419252_AT, 1427889_AT, 1448812_AT, 1448738_AT, 1417568_AT, 1422449_S_AT, 1423807_A_AT, 1424698_S_AT, 1422852_AT, 1416803_AT, 1417239_AT, 1459098_AT, 1417569_AT, 1427888_A_AT, 1438933_X_AT, 1433592_AT, 1428847_A_AT, 1455584_AT, 1460406_AT, 1428585_AT, 1451451_AT, 1418704_AT, 1448507_AT, 1415870_AT, 1436275_AT, 1456934_AT, 1435885_S_AT, 1454611_A_AT, 1421375_A_AT, 1422414_A_AT, 1431339…	2704	106	15061	1.73402	0.999708	0.5229	2.70594
INTERPRO	IPR006210:EGF-like	53	1.71355	0.00145564	1437339_S_AT, 1419423_AT, 1438312_S_AT, 1441899_X_AT, 1437385_AT, 1427086_AT, 1460208_AT, 1418405_AT, 1423516_A_AT, 1452296_AT, 1427183_AT, 1455556_AT, 1418634_AT, 1452106_AT, 1426560_A_AT, 1451119_A_AT, 1455978_A_AT, 1435603_AT, 1440882_AT, 1456133_X_AT, 1417399_AT, 1434070_AT, 1416342_AT, 1455993_AT, 1418093_A_AT, 1433529_AT, 1451161_A_AT, 1426990_AT, 1436448_A_AT, 1416808_AT, 1418058_AT, 14485…	2679	197	15114	1.51781	0.983913	0.158082	2.57284
GOTERM_BP_FAT	GO:0001501~skeletal system development	70	2.26317	0.00150544	1425528_AT, 1437339_S_AT, 1437717_X_AT, 1452701_X_AT, 1427433_S_AT, 1450923_AT, 1450388_S_AT, 1425492_AT, 1426238_AT, 1449254_AT, 1436791_AT, 1426880_AT, 1460436_AT, 1434510_AT, 1448208_AT, 1454960_AT, 1453200_AT, 1418415_AT, 1437382_AT, 1459843_S_AT, 1456229_AT, 1416136_AT, 1423428_AT, 1448926_AT, 1452412_AT, 1439364_A_AT, 1416855_AT, 1416035_AT, 1433489_S_AT, 1416624_A_AT, 1427060_AT, 1449939_S…	2114	265	11375	1.42134	0.997085	0.290653	2.75158
SP_PIR_KEYWORDS	amino-acid transport	14	0.452635	0.00150737	1448889_AT, 1448783_AT, 1429593_AT, 1454764_S_AT, 1456241_A_AT, 1417392_A_AT, 1460541_AT, 1451879_A_AT, 1425364_A_AT, 1447181_S_AT, 1455249_AT, 1454991_AT, 1417929_AT, 1426722_AT, 1455442_AT, 1427221_AT, 1454992_AT	2769	31	15511	2.52978	0.615723	0.051746	2.21974
INTERPRO	IPR001128:Cytochrome P450	25	0.808277	0.00155706	1426064_AT, 1419559_AT, 1448792_A_AT, 1419704_AT, 1417071_S_AT, 1419590_AT, 1417651_AT, 1424853_S_AT, 1418113_AT, 1423257_AT, 1422333_AT, 1456362_AT, 1416612_AT, 1417277_AT, 1418653_AT, 1430172_A_AT, 1417070_AT, 1448816_AT, 1455691_AT, 1448804_AT, 1428283_AT, 1419039_AT, 1416827_AT, 1419040_AT, 1424273_AT, 1450574_AT, 1424576_S_AT, 1448683_AT	2679	74	15114	1.90597	0.987938	0.161975	2.74974
INTERPRO	IPR002017:Spectrin repeat	11	0.355642	0.00157431	1444089_AT, 1427888_A_AT, 1452222_AT, 1428847_A_AT, 1427889_AT, 1441153_AT, 1433745_AT, 1428585_AT, 1434140_AT, 1455493_AT, 1454711_AT, 1441507_AT, 1429796_AT, 1459009_AT, 1459098_AT, 1452269_AT	2679	21	15114	2.95515	0.988515	0.157848	2.7798
GOTERM_BP_FAT	GO:0030323~respiratory tube development	35	1.13159	0.00167874	1437339_S_AT, 1448647_AT, 1450872_S_AT, 1454834_AT, 1425492_AT, 1434758_AT, 1425493_AT, 1438718_AT, 1436791_AT, 1418634_AT, 1434102_AT, 1448416_AT, 1450404_AT, 1426778_AT, 1434310_AT, 1426779_X_AT, 1448383_AT, 1421140_A_AT, 1449314_AT, 1435435_AT, 1437056_X_AT, 1423872_A_AT, 1418102_AT, 1427680_A_AT, 1449187_AT, 1448926_AT, 1434395_AT, 1418982_AT, 1419309_AT, 1433489_S_AT, 1460458_AT, 1456131_X_A…	2114	112	11375	1.6815	0.998512	0.303508	3.06369
SMART	SM00150:SPEC	14	0.452635	0.00172777	1444089_AT, 1427888_A_AT, 1452222_AT, 1428847_A_AT, 1441153_AT, 1427889_AT, 1455549_AT, 1433745_AT, 1428585_AT, 1434140_AT, 1455493_AT, 1436034_AT, 1419835_S_AT, 1454711_AT, 1441507_AT, 1429796_AT, 1459009_AT, 1459098_AT, 1452269_AT	1508	31	8316	2.49046	0.5163	0.114009	2.39984
GOTERM_BP_FAT	GO:0001656~metanephros development	21	0.678952	0.00179717	1426561_A_AT, 1433489_S_AT, 1450768_AT, 1415874_AT, 1426298_AT, 1428348_AT, 1454966_AT, 1452106_AT, 1442322_AT, 1426560_A_AT, 1415691_AT, 1450489_AT, 1457687_AT, 1418876_AT, 1458140_AT, 1423635_AT, 1419057_AT, 1458229_AT, 1452107_S_AT, 1416693_AT, 1421429_A_AT, 1424659_AT, 1417447_AT, 1455431_AT, 1450782_AT, 1423760_AT, 1419486_AT, 1423396_AT, 1425995_S_AT, 1437983_AT, 1419485_AT, 1434376_AT	2114	56	11375	2.0178	0.999061	0.307093	3.27645
SP_PIR_KEYWORDS	rrna-binding	9	0.29098	0.0019841	1424000_A_AT, 1453729_A_AT, 1438927_X_AT, 1417615_A_AT, 1435712_A_AT, 1433689_S_AT, 1417762_A_AT, 1426659_A_AT, 1448739_X_AT, 1426660_X_AT, 1437976_X_AT, 1437975_A_AT, 1455572_X_AT, 1424130_A_AT, 1423665_A_AT	2769	15	15511	3.361	0.71611	0.0641237	2.91215
UP_SEQ_FEATURE	repeat:LDL-receptor class B 5	8	0.258649	0.002024	1435893_AT, 1423516_A_AT, 1418093_A_AT, 1426258_AT, 1453003_AT, 1440882_AT, 1427133_S_AT, 1448655_AT, 1421821_AT	2704	12	15061	3.71326	0.999991	0.619817	3.83538
UP_SEQ_FEATURE	domain:CH	16	0.517297	0.00202613	1455794_AT, 1450981_AT, 1436836_X_AT, 1417380_AT, 1438354_X_AT, 1435207_AT, 1417379_AT, 1436759_X_AT, 1452469_A_AT, 1455570_X_AT, 1433885_AT, 1448600_S_AT, 1456380_X_AT, 1459894_AT, 1424586_AT, 1434998_AT, 1426724_AT, 1435106_AT, 1435321_AT, 1442757_AT, 1438032_AT, 1428300_AT, 1449066_A_AT, 1417123_AT, 1417917_AT, 1445398_AT, 1458440_AT, 1423505_AT, 1417122_AT	2704	39	15061	2.28509	0.999991	0.59084	3.83933
GOTERM_BP_FAT	GO:0045834~positive regulation of lipid metabolic process	12	0.387973	0.00203169	1431079_AT, 1416330_AT, 1432466_A_AT, 1417123_AT, 1423396_AT, 1436737_A_AT, 1428143_A_AT, 1448600_S_AT, 1426690_A_AT, 1422651_AT, 1424485_AT, 1460708_S_AT, 1423104_AT, 1417122_AT	2114	24	11375	2.6904	0.999622	0.325673	3.69642
INTERPRO	IPR004045:Glutathione S-transferase, N-terminal	12	0.387973	0.00205009	1423436_AT, 1418186_AT, 1456036_X_AT, 1416411_AT, 1421040_A_AT, 1453708_A_AT, 1419072_AT, 1421041_S_AT, 1429574_AT, 1423437_AT, 1416368_AT, 1417364_AT, 1416531_AT, 1423891_AT	2679	25	15114	2.708	0.997026	0.193846	3.60544
GOTERM_MF_FAT	GO:0004364~glutathione transferase activity	12	0.387973	0.00205299	1423436_AT, 1418186_AT, 1456036_X_AT, 1452823_AT, 1416411_AT, 1415897_A_AT, 1421040_A_AT, 1453708_A_AT, 1419072_AT, 1421041_S_AT, 1423437_AT, 1416368_AT, 1416531_AT, 1423891_AT	2070	24	11124	2.68696	0.947396	0.279073	3.33874
UP_SEQ_FEATURE	binding site:GTP	9	0.29098	0.00206081	1429234_S_AT, 1448253_AT, 1448729_A_AT, 1416209_AT, 1426801_AT, 1423439_AT, 1437995_X_AT, 1454610_AT, 1425615_A_AT, 1455422_X_AT, 1450706_A_AT, 1452620_AT, 1437208_AT, 1455209_AT	2704	15	15061	3.34194	0.999993	0.570028	3.90382
COG_ONTOLOGY	Secondary metabolites biosynthesis, transport, and catabolism	26	0.840608	0.00208314	1426064_AT, 1419559_AT, 1448792_A_AT, 1419704_AT, 1417071_S_AT, 1419590_AT, 1417651_AT, 1424853_S_AT, 1418113_AT, 1423257_AT, 1424715_AT, 1422333_AT, 1456362_AT, 1416612_AT, 1417277_AT, 1418653_AT, 1430172_A_AT, 1417070_AT, 1448816_AT, 1455691_AT, 1448804_AT, 1428283_AT, 1419039_AT, 1419040_AT, 1416827_AT, 1424273_AT, 1450574_AT, 1424576_S_AT, 1448683_AT	305	85	1814	1.81925	0.0742551	0.0742551	1.85501
GOTERM_MF_FAT	GO:0005509~calcium ion binding	178	5.75493	0.00211736	1437675_AT, 1453181_X_AT, 1423628_S_AT, 1437385_AT, 1419252_AT, 1427889_AT, 1416762_AT, 1448812_AT, 1426238_AT, 1417568_AT, 1448906_AT, 1452296_AT, 1418634_AT, 1460214_AT, 1426560_A_AT, 1418744_S_AT, 1449396_AT, 1417399_AT, 1419091_A_AT, 1440201_AT, 1415812_AT, 1452398_AT, 1460330_AT, 1460735_AT, 1449020_AT, 1445723_AT, 1452784_AT, 1460694_S_AT, 1417611_AT, 1416136_AT, 1437760_AT, 1417009_AT, 141…	2070	784	11124	1.2201	0.95204	0.261947	3.44171
SP_PIR_KEYWORDS	cell shape	12	0.387973	0.00217643	1435220_S_AT, 1434180_AT, 1416511_A_AT, 1416329_AT, 1419309_AT, 1424376_AT, 1450850_AT, 1426642_AT, 1422629_S_AT, 1436801_X_AT, 1420171_S_AT, 1418712_AT, 1422642_AT	2769	25	15511	2.6888	0.748763	0.0667368	3.1902
SMART	SM00181:EGF	53	1.71355	0.00227851	1437339_S_AT, 1419423_AT, 1438312_S_AT, 1441899_X_AT, 1437385_AT, 1427086_AT, 1460208_AT, 1418405_AT, 1423516_A_AT, 1452296_AT, 1427183_AT, 1455556_AT, 1418634_AT, 1452106_AT, 1426560_A_AT, 1451119_A_AT, 1455978_A_AT, 1435603_AT, 1440882_AT, 1456133_X_AT, 1417399_AT, 1434070_AT, 1416342_AT, 1455993_AT, 1418093_A_AT, 1433529_AT, 1451161_A_AT, 1426990_AT, 1436448_A_AT, 1416808_AT, 1418058_AT, 14485…	1508	197	8316	1.48362	0.616367	0.127914	3.1535
UP_SEQ_FEATURE	domain:Fibronectin type-III 6	12	0.387973	0.00228138	1416342_AT, 1433833_AT, 1435537_AT, 1454984_AT, 1427486_AT, 1424886_AT, 1452783_AT, 1426903_AT, 1426642_AT, 1420842_AT, 1427168_A_AT, 1426794_AT, 1441498_AT, 1429052_AT, 1442140_AT, 1426258_AT, 1453003_AT, 1420843_AT	2704	25	15061	2.67355	0.999998	0.58196	4.31297
GOTERM_BP_FAT	GO:0032868~response to insulin stimulus	21	0.678952	0.00229316	1449182_AT, 1417410_S_AT, 1435658_AT, 1423362_AT, 1418729_AT, 1416981_AT, 1426225_AT, 1416265_AT, 1416041_AT, 1450628_AT, 1416983_S_AT, 1438682_AT, 1416657_AT, 1416982_AT, 1417562_AT, 1425515_AT, 1416693_AT, 1444472_AT, 1449201_AT, 1433694_AT, 1456482_AT, 1434446_AT, 1436737_A_AT, 1434976_X_AT, 1435879_AT, 1418728_AT, 1423104_AT	2114	57	11375	1.9824	0.999863	0.345333	4.16265
INTERPRO	IPR017972:Cytochrome P450, conserved site	25	0.808277	0.00233245	1426064_AT, 1419559_AT, 1448792_A_AT, 1419704_AT, 1417071_S_AT, 1419590_AT, 1417651_AT, 1424853_S_AT, 1418113_AT, 1423257_AT, 1422333_AT, 1456362_AT, 1416612_AT, 1417277_AT, 1418653_AT, 1430172_A_AT, 1417070_AT, 1448816_AT, 1455691_AT, 1448804_AT, 1428283_AT, 1419039_AT, 1416827_AT, 1419040_AT, 1424273_AT, 1450574_AT, 1424576_S_AT, 1448683_AT	2679	76	15114	1.85581	0.998667	0.210564	4.0923
GOTERM_BP_FAT	GO:0045785~positive regulation of cell adhesion	17	0.549628	0.00235947	1426561_A_AT, 1424186_AT, 1427053_AT, 1437502_X_AT, 1460302_AT, 1449254_AT, 1455627_AT, 1448182_A_AT, 1452106_AT, 1448600_S_AT, 1426560_A_AT, 1418758_A_AT, 1425310_A_AT, 1415935_AT, 1448321_AT, 1421811_AT, 1452107_S_AT, 1427054_S_AT, 1421429_A_AT, 1422445_AT, 1416034_AT, 1417123_AT, 1416808_AT, 1422444_AT, 1451783_A_AT, 1452207_AT, 1417122_AT, 1435543_AT	2114	42	11375	2.17794	0.999894	0.340372	4.28054
SP_PIR_KEYWORDS	alternative splicing	834	26.9641	0.00235947	1415712_AT, 1452250_A_AT, 1452327_AT, 1426566_S_AT, 1439837_AT, 1435322_AT, 1454628_AT, 1427889_AT, 1424836_A_AT, 1429065_AT, 1447754_X_AT, 1434758_AT, 1440742_AT, 1418634_AT, 1434449_AT, 1419047_AT, 1448600_S_AT, 1436818_A_AT, 1418377_A_AT, 1451790_A_AT, 1419458_AT, 1433915_S_AT, 1436714_AT, 1426955_AT, 1434082_AT, 1437801_AT, 1434383_AT, 1423836_AT, 1427746_X_AT, 1433682_AT, 1437397_AT, 1415749…	2769	4325	15511	1.08018	0.77635	0.068834	3.45413
GOTERM_CC_FAT	GO:0015629~actin cytoskeleton	54	1.74588	0.00236232	1427260_A_AT, 1419738_A_AT, 1420930_S_AT, 1425088_AT, 1427889_AT, 1423088_AT, 1448149_AT, 1436953_AT, 1437692_X_AT, 1440285_AT, 1434089_AT, 1424770_AT, 1436631_AT, 1436307_AT, 1450650_AT, 1448989_A_AT, 1433907_AT, 1433768_AT, 1459098_AT, 1452269_AT, 1435463_S_AT, 1419091_A_AT, 1416079_A_AT, 1427888_A_AT, 1423031_AT, 1458550_AT, 1450997_AT, 1452222_AT, 1419648_AT, 1419649_S_AT, 1428847_A_AT, 14354…	1928	199	10486	1.47585	0.743324	0.0657367	3.41314
GOTERM_BP_FAT	GO:0043434~response to peptide hormone stimulus	28	0.90527	0.00236735	1449182_AT, 1460700_AT, 1417410_S_AT, 1435658_AT, 1423362_AT, 1418729_AT, 1416981_AT, 1426225_AT, 1416265_AT, 1457687_AT, 1431833_A_AT, 1421066_AT, 1416041_AT, 1450628_AT, 1416983_S_AT, 1438682_AT, 1419100_AT, 1416657_AT, 1416982_AT, 1435435_AT, 1425515_AT, 1417562_AT, 1416693_AT, 1444472_AT, 1449201_AT, 1433694_AT, 1423858_A_AT, 1421065_AT, 1423569_AT, 1456482_AT, 1434446_AT, 1436737_A_AT, 14349…	2114	85	11375	1.7725	0.999897	0.329223	4.29454
GOTERM_BP_FAT	GO:0048514~blood vessel morphogenesis	54	1.74588	0.00238923	1425528_AT, 1437385_AT, 1450704_AT, 1421116_A_AT, 1427433_S_AT, 1450923_AT, 1418084_AT, 1452649_AT, 1434025_AT, 1450644_AT, 1437692_X_AT, 1436475_AT, 1424842_A_AT, 1438718_AT, 1425582_A_AT, 1457198_AT, 1418634_AT, 1429085_AT, 1451179_A_AT, 1423250_A_AT, 1454896_AT, 1448831_AT, 1437992_X_AT, 1450992_A_AT, 1419091_A_AT, 1448383_AT, 1429177_X_AT, 1417574_AT, 1422528_A_AT, 1426955_AT, 1434776_AT, 144…	2114	197	11375	1.47494	0.999906	0.320381	4.33342
GOTERM_BP_FAT	GO:0030324~lung development	34	1.09926	0.00241244	1448647_AT, 1450872_S_AT, 1454834_AT, 1425492_AT, 1434758_AT, 1425493_AT, 1438718_AT, 1436791_AT, 1418634_AT, 1434102_AT, 1448416_AT, 1426778_AT, 1450404_AT, 1434310_AT, 1426779_X_AT, 1448383_AT, 1421140_A_AT, 1449314_AT, 1435435_AT, 1437056_X_AT, 1423872_A_AT, 1418102_AT, 1427680_A_AT, 1449187_AT, 1448926_AT, 1434395_AT, 1418982_AT, 1419309_AT, 1433489_S_AT, 1460458_AT, 1456131_X_AT, 1421917_AT,…	2114	110	11375	1.66315	0.999914	0.312284	4.37462
SP_PIR_KEYWORDS	membrane	969	31.3288	0.00249286	1419246_S_AT, 1437932_A_AT, 1452250_A_AT, 1452854_AT, 1426566_S_AT, 1452136_AT, 1419129_AT, 1435135_AT, 1418835_AT, 1432270_A_AT, 1429065_AT, 1431226_A_AT, 1437821_AT, 1452953_AT, 1434130_AT, 1418634_AT, 1421374_A_AT, 1433747_AT, 1434449_AT, 1419652_S_AT, 1419047_AT, 1417957_A_AT, 1447623_S_AT, 1419458_AT, 1438008_AT, 1438934_X_AT, 1434383_AT, 1427746_X_AT, 1427042_AT, 1437397_AT, 1435896_AT, 141…	2769	5068	15511	1.07104	0.794528	0.0694034	3.64603
UP_SEQ_FEATURE	domain:EGF-like 6	15	0.484966	0.00250887	1416342_AT, 1419423_AT, 1455993_AT, 1418093_A_AT, 1449315_AT, 1427086_AT, 1460208_AT, 1424659_AT, 1449939_S_AT, 1419442_AT, 1426990_AT, 1425896_A_AT, 1451888_A_AT, 1452296_AT, 1416808_AT, 1418634_AT, 1442322_AT, 1455978_A_AT, 1452270_S_AT, 1435603_AT, 1434530_AT, 1458140_AT, 1448655_AT	2704	36	15061	2.32079	0.999999	0.593147	4.73323
GOTERM_BP_FAT	GO:0008360~regulation of cell shape	18	0.581959	0.0025513	1435220_S_AT, 1434180_AT, 1416511_A_AT, 1449028_AT, 1448765_AT, 1416742_AT, 1416329_AT, 1419309_AT, 1433490_S_AT, 1418553_AT, 1424376_AT, 1450850_AT, 1426642_AT, 1417558_AT, 1422629_S_AT, 1455870_AT, 1436801_X_AT, 1449168_A_AT, 1420171_S_AT, 1418712_AT, 1422642_AT	2114	46	11375	2.10553	0.99995	0.316637	4.62084
GOTERM_CC_FAT	GO:0016323~basolateral plasma membrane	40	1.29324	0.0027851	1421482_AT, 1455158_AT, 1419134_AT, 1416203_AT, 1435494_S_AT, 1419550_A_AT, 1417749_A_AT, 1448213_AT, 1429111_AT, 1424842_A_AT, 1450768_AT, 1416464_AT, 1417240_AT, 1450404_AT, 1416579_A_AT, 1459098_AT, 1457528_AT, 1435649_AT, 1417329_AT, 1435435_AT, 1451827_A_AT, 1431375_S_AT, 1428585_AT, 1422445_AT, 1419161_A_AT, 1434376_AT, 1442223_AT, 1449145_A_AT, 1424801_AT, 1416891_AT, 1434773_A_AT, 1424800…	1928	138	10486	1.57646	0.798843	0.0735222	4.01241
UP_SEQ_FEATURE	glycosylation site:N-linked (GlcNAc...)	611	19.7543	0.00285284	1419298_AT, 1434802_S_AT, 1417491_AT, 1452250_A_AT, 1452136_AT, 1426566_S_AT, 1419129_AT, 1450388_S_AT, 1435135_AT, 1429065_AT, 1431226_A_AT, 1434758_AT, 1452296_AT, 1418634_AT, 1433747_AT, 1434449_AT, 1419652_S_AT, 1419047_AT, 1417957_A_AT, 1441326_AT, 1451790_A_AT, 1438934_X_AT, 1426955_AT, 1427746_X_AT, 1417710_AT, 1427042_AT, 1437397_AT, 1415943_AT, 1422671_S_AT, 1421890_AT, 1452784_AT, 14488…	2704	3101	15061	1.09745	1	0.618106	5.36536
GOTERM_BP_FAT	GO:0031589~cell-substrate adhesion	21	0.678952	0.00289955	1416985_AT, 1426561_A_AT, 1419703_AT, 1448846_A_AT, 1417533_A_AT, 1423516_A_AT, 1426642_AT, 1452106_AT, 1426560_A_AT, 1435603_AT, 1436046_X_AT, 1457687_AT, 1424485_AT, 1456133_X_AT, 1451446_AT, 1456195_X_AT, 1452107_S_AT, 1435448_AT, 1418788_AT, 1436223_AT, 1421429_A_AT, 1417534_AT, 1422445_AT, 1416808_AT, 1423396_AT, 1422444_AT, 1460602_AT, 1436737_A_AT, 1442140_AT, 1423135_AT, 1455348_X_AT	2114	58	11375	1.94822	0.999987	0.34081	5.23568
GOTERM_BP_FAT	GO:0032870~cellular response to hormone stimulus	21	0.678952	0.00289955	1460700_AT, 1417410_S_AT, 1437101_AT, 1418729_AT, 1416981_AT, 1416265_AT, 1421066_AT, 1416041_AT, 1450628_AT, 1416983_S_AT, 1438682_AT, 1416657_AT, 1416982_AT, 1417562_AT, 1425515_AT, 1448975_S_AT, 1416693_AT, 1444472_AT, 1449201_AT, 1433694_AT, 1421065_AT, 1456482_AT, 1434446_AT, 1436737_A_AT, 1434976_X_AT, 1435879_AT, 1418728_AT, 1439441_X_AT, 1423104_AT	2114	58	11375	1.94822	0.999987	0.34081	5.23568
GOTERM_BP_FAT	GO:0008202~steroid metabolic process	45	1.4549	0.00302572	1448506_AT, 1420531_AT, 1421839_AT, 1460192_AT, 1416761_AT, 1437378_X_AT, 1455201_X_AT, 1438322_X_AT, 1418729_AT, 1422333_AT, 1456362_AT, 1426690_A_AT, 1418940_AT, 1419002_S_AT, 1455820_X_AT, 1426258_AT, 1423418_AT, 1418190_AT, 1448130_AT, 1448804_AT, 1449201_AT, 1426990_AT, 1423858_A_AT, 1426547_AT, 1417950_A_AT, 1450574_AT, 1425391_A_AT, 1416806_AT, 1453003_AT, 1437312_AT, 1427963_S_AT, 1425771…	2114	159	11375	1.52287	0.999992	0.342541	5.4575
GOTERM_BP_FAT	GO:0032869~cellular response to insulin stimulus	17	0.549628	0.00311984	1416983_S_AT, 1438682_AT, 1416657_AT, 1416982_AT, 1417562_AT, 1425515_AT, 1416693_AT, 1449201_AT, 1444472_AT, 1433694_AT, 1417410_S_AT, 1418729_AT, 1416981_AT, 1456482_AT, 1434446_AT, 1436737_A_AT, 1416265_AT, 1434976_X_AT, 1418728_AT, 1435879_AT, 1423104_AT, 1416041_AT, 1450628_AT	2114	43	11375	2.12729	0.999994	0.341326	5.62266
GOTERM_CC_FAT	GO:0022625~cytosolic large ribosomal subunit	6	0.193986	0.0031484	1426162_A_AT, 1415942_AT, 1426163_X_AT, 1415979_X_AT, 1416219_AT, 1443843_X_AT, 1460201_A_AT, 1435897_AT	1928	7	10486	4.66183	0.836866	0.0791126	4.5246
SP_PIR_KEYWORDS	egf-like domain	55	1.77821	0.00326537	1419423_AT, 1438312_S_AT, 1441899_X_AT, 1437385_AT, 1427086_AT, 1460208_AT, 1418405_AT, 1426238_AT, 1423516_A_AT, 1452296_AT, 1427183_AT, 1455556_AT, 1418634_AT, 1452106_AT, 1428012_AT, 1426560_A_AT, 1426258_AT, 1451119_A_AT, 1455978_A_AT, 1435603_AT, 1440882_AT, 1417399_AT, 1434070_AT, 1416342_AT, 1455993_AT, 1418093_A_AT, 1456437_X_AT, 1433529_AT, 1451161_A_AT, 1426990_AT, 1436448_A_AT, 1416808…	2769	212	15511	1.45326	0.874271	0.086213	4.75048
GOTERM_BP_FAT	GO:0010959~regulation of metal ion transport	18	0.581959	0.00331671	1450431_A_AT, 1440201_AT, 1437675_AT, 1449881_A_AT, 1416657_AT, 1441870_S_AT, 1447231_AT, 1423269_A_AT, 1437400_AT, 1434944_AT, 1433643_AT, 1424989_AT, 1417753_AT, 1448320_AT, 1460332_AT, 1426926_AT, 1441305_AT, 1418475_AT, 1423135_AT, 1457687_AT, 1435879_AT, 1424990_AT, 1416041_AT, 1449145_A_AT	2114	47	11375	2.06073	0.999997	0.348919	5.96725
GOTERM_MF_FAT	GO:0005159~insulin-like growth factor receptor binding	6	0.193986	0.00333003	1442586_AT, 1438682_AT, 1418507_S_AT, 1425515_AT, 1448975_S_AT, 1438470_AT, 1437401_AT, 1446085_AT, 1452014_A_AT, 1419519_AT, 1449109_AT, 1434413_AT, 1423104_AT, 1448152_AT	2070	7	11124	4.60621	0.991603	0.352435	5.36243
GOTERM_BP_FAT	GO:0009725~response to hormone stimulus	43	1.39024	0.00335314	1442359_AT, 1449182_AT, 1420546_AT, 1437502_X_AT, 1417410_S_AT, 1435658_AT, 1423362_AT, 1418729_AT, 1416981_AT, 1426261_S_AT, 1433747_AT, 1416265_AT, 1457687_AT, 1448416_AT, 1421066_AT, 1446071_AT, 1448383_AT, 1448804_AT, 1435435_AT, 1425515_AT, 1451263_A_AT, 1416693_AT, 1449201_AT, 1423858_A_AT, 1416034_AT, 1421065_AT, 1423569_AT, 1418728_AT, 1449145_A_AT, 1428636_AT, 1460700_AT, 1437101_AT, 144…	2114	151	11375	1.53228	0.999998	0.342853	6.03088
UP_SEQ_FEATURE	domain:EGF-like 5	15	0.484966	0.00337883	1416342_AT, 1419423_AT, 1455993_AT, 1418093_A_AT, 1449315_AT, 1427086_AT, 1427133_S_AT, 1424659_AT, 1449939_S_AT, 1419442_AT, 1426990_AT, 1451888_A_AT, 1460586_AT, 1452296_AT, 1442322_AT, 1455978_A_AT, 1448529_AT, 1452270_S_AT, 1435603_AT, 1434530_AT, 1458140_AT, 1448655_AT	2704	37	15061	2.25807	1	0.659397	6.32431
KEGG_PATHWAY	mmu00982:Drug metabolism	26	0.840608	0.0034262	1426064_AT, 1419704_AT, 1418186_AT, 1456036_X_AT, 1419590_AT, 1417651_AT, 1421058_AT, 1419435_AT, 1452592_AT, 1418113_AT, 1415897_A_AT, 1427961_S_AT, 1426261_S_AT, 1421040_A_AT, 1419072_AT, 1423437_AT, 1418653_AT, 1448789_AT, 1427960_AT, 1416368_AT, 1424783_A_AT, 1426260_A_AT, 1423436_AT, 1452823_AT, 1416411_AT, 1419039_AT, 1419040_AT, 1424273_AT, 1453708_A_AT, 1424576_S_AT, 1416531_AT, 1448683_AT	977	69	4535	1.74907	0.482611	0.123477	4.18299
GOTERM_CC_FAT	GO:0005886~plasma membrane	516	16.6828	0.00342873	1437932_A_AT, 1419246_S_AT, 1437675_AT, 1415712_AT, 1434802_S_AT, 1452250_A_AT, 1417491_AT, 1423747_A_AT, 1423628_S_AT, 1416203_AT, 1419252_AT, 1442167_AT, 1427889_AT, 1434794_AT, 1456989_AT, 1423893_X_AT, 1448590_AT, 1437821_AT, 1425364_A_AT, 1460623_AT, 1435658_AT, 1418634_AT, 1419652_S_AT, 1434449_AT, 1433747_AT, 1420834_AT, 1448600_S_AT, 1436566_AT, 1455820_X_AT, 1418758_A_AT, 1417240_AT, 144…	1928	2548	10486	1.10142	0.861226	0.0822823	4.91807
INTERPRO	IPR014847:FERM adjacent (FA)	8	0.258649	0.00343809	1449445_X_AT, 1455861_AT, 1434575_AT, 1418294_AT, 1426010_A_AT, 1419062_AT, 1449167_AT, 1433490_S_AT, 1452280_AT	2679	13	15114	3.47179	0.999943	0.285864	5.97643
GOTERM_BP_FAT	GO:0007160~cell-matrix adhesion	19	0.61429	0.00346445	1416985_AT, 1426561_A_AT, 1419703_AT, 1417533_A_AT, 1423516_A_AT, 1426642_AT, 1452106_AT, 1426560_A_AT, 1435603_AT, 1457687_AT, 1424485_AT, 1456133_X_AT, 1456195_X_AT, 1452107_S_AT, 1435448_AT, 1418788_AT, 1436223_AT, 1421429_A_AT, 1417534_AT, 1422445_AT, 1416808_AT, 1423396_AT, 1422444_AT, 1460602_AT, 1436737_A_AT, 1442140_AT, 1423135_AT	2114	51	11375	2.00461	0.999999	0.343118	6.22505
GOTERM_MF_FAT	GO:0015293~symporter activity	37	1.19625	0.00346707	1454764_S_AT, 1422856_AT, 1436521_AT, 1416639_AT, 1427221_AT, 1417600_AT, 1450404_AT, 1457528_AT, 1419057_AT, 1417329_AT, 1448889_AT, 1415958_AT, 1431379_A_AT, 1435387_AT, 1416629_AT, 1435484_AT, 1426340_AT, 1455249_AT, 1455442_AT, 1448502_AT, 1434867_AT, 1417538_AT, 1415959_AT, 1425034_AT, 1434773_A_AT, 1425033_AT, 1439519_AT, 1452031_AT, 1437755_AT, 1430804_AT, 1451879_A_AT, 1426600_AT, 1424308…	2070	125	11124	1.59068	0.993105	0.339491	5.57721
UP_SEQ_FEATURE	repeat:Spectrin 3	9	0.29098	0.00347731	1444089_AT, 1427888_A_AT, 1419835_S_AT, 1428847_A_AT, 1441507_AT, 1454711_AT, 1427889_AT, 1429796_AT, 1455549_AT, 1433745_AT, 1459098_AT, 1428585_AT	2704	16	15061	3.13307	1	0.650112	6.50283
SP_PIR_KEYWORDS	steroidogenesis	8	0.258649	0.0035867	1420531_AT, 1418729_AT, 1455691_AT, 1422333_AT, 1416968_A_AT, 1417554_AT, 1450574_AT, 1448804_AT, 1449201_AT, 1448453_AT, 1418728_AT	2769	13	15511	3.44718	0.897517	0.0905533	5.2064
GOTERM_CC_FAT	GO:0070161~anchoring junction	35	1.13159	0.00358811	1435494_S_AT, 1417749_A_AT, 1427889_AT, 1448149_AT, 1429111_AT, 1424842_A_AT, 1450768_AT, 1440131_AT, 1436631_AT, 1422629_S_AT, 1436698_X_AT, 1417240_AT, 1449740_S_AT, 1427888_A_AT, 1435649_AT, 1435435_AT, 1436984_AT, 1451827_A_AT, 1431375_S_AT, 1428585_AT, 1422445_AT, 1455861_AT, 1417703_AT, 1419161_A_AT, 1417319_AT, 1442223_AT, 1424456_AT, 1424801_AT, 1424800_AT, 1433985_AT, 1434621_AT, 1452264…	1928	118	10486	1.6132	0.873419	0.0825157	5.14111
GOTERM_BP_FAT	GO:0010817~regulation of hormone levels	35	1.13159	0.00370654	1437339_S_AT, 1448506_AT, 1417991_AT, 1428977_AT, 1416761_AT, 1421058_AT, 1416050_A_AT, 1437378_X_AT, 1455201_X_AT, 1449209_A_AT, 1424715_AT, 1418729_AT, 1422645_AT, 1419392_AT, 1456362_AT, 1426225_AT, 1455820_X_AT, 1420541_AT, 1416612_AT, 1448789_AT, 1418295_S_AT, 1437310_AT, 1422789_AT, 1448804_AT, 1448975_S_AT, 1423150_AT, 1449201_AT, 1455803_AT, 1450782_AT, 1419136_AT, 1423396_AT, 1450574_AT,…	2114	117	11375	1.60964	0.999999	0.353412	6.64605
GOTERM_CC_FAT	GO:0005923~tight junction	24	0.775946	0.0038597	1437932_A_AT, 1436568_AT, 1452387_A_AT, 1417839_AT, 1443231_AT, 1417749_A_AT, 1433782_AT, 1416003_AT, 1457506_AT, 1417896_AT, 1450071_AT, 1434089_AT, 1460214_AT, 1445377_AT, 1441254_AT, 1435805_AT, 1434851_S_AT, 1435461_AT, 1424894_AT, 1433781_A_AT, 1420985_AT, 1420434_AT, 1450072_AT, 1449091_AT, 1424595_AT, 1448393_AT, 1460356_AT, 1420851_AT, 1460569_X_AT	1928	72	10486	1.81293	0.891784	0.0851041	5.52004
GOTERM_CC_FAT	GO:0070160~occluding junction	24	0.775946	0.0038597	1437932_A_AT, 1436568_AT, 1452387_A_AT, 1417839_AT, 1443231_AT, 1417749_A_AT, 1433782_AT, 1416003_AT, 1457506_AT, 1417896_AT, 1450071_AT, 1434089_AT, 1460214_AT, 1445377_AT, 1441254_AT, 1435805_AT, 1434851_S_AT, 1435461_AT, 1424894_AT, 1433781_A_AT, 1420985_AT, 1420434_AT, 1450072_AT, 1449091_AT, 1424595_AT, 1448393_AT, 1460356_AT, 1420851_AT, 1460569_X_AT	1928	72	10486	1.81293	0.891784	0.0851041	5.52004
KEGG_PATHWAY	mmu04920:Adipocytokine signaling pathway	25	0.808277	0.00388214	1422526_AT, 1438157_S_AT, 1419127_AT, 1434773_A_AT, 1439675_AT, 1451140_S_AT, 1421878_AT, 1460700_AT, 1456395_AT, 1420088_AT, 1423439_AT, 1460316_AT, 1423883_AT, 1452771_S_AT, 1426600_AT, 1449051_AT, 1424119_AT, 1426044_A_AT, 1422651_AT, 1421066_AT, 1449731_S_AT, 1423831_AT, 1416657_AT, 1415958_AT, 1460336_AT, 1450643_S_AT, 1421065_AT, 1455899_X_AT, 1427705_A_AT, 1437751_AT, 1425615_A_AT, 1417291…	977	66	4535	1.75824	0.52613	0.117036	4.72734
UP_SEQ_FEATURE	domain:EGF-like 6; calcium-binding	11	0.355642	0.00399511	1417018_AT, 1427183_AT, 1418925_AT, 1416164_AT, 1438312_S_AT, 1451119_A_AT, 1448529_AT, 1418049_AT, 1435336_AT, 1451161_A_AT, 1427133_S_AT, 1434070_AT	2704	23	15061	2.66386	1	0.682251	7.43616
INTERPRO	IPR018249:EF-HAND 2	50	1.61655	0.00407788	1417228_AT, 1417090_AT, 1419252_AT, 1427889_AT, 1420820_AT, 1416762_AT, 1448812_AT, 1433875_AT, 1448738_AT, 1417568_AT, 1422449_S_AT, 1423807_A_AT, 1424698_S_AT, 1422852_AT, 1447676_X_AT, 1418744_S_AT, 1416803_AT, 1417239_AT, 1459098_AT, 1417569_AT, 1427888_A_AT, 1451287_S_AT, 1438933_X_AT, 1433592_AT, 1428847_A_AT, 1455584_AT, 1460406_AT, 1419814_S_AT, 1428585_AT, 1417753_AT, 1425560_A_AT, 14242…	2679	192	15114	1.46918	0.999991	0.32033	7.05069
KEGG_PATHWAY	mmu04960:Aldosterone-regulated sodium reabsorption	18	0.581959	0.00409376	1418207_AT, 1439369_X_AT, 1439368_A_AT, 1425088_AT, 1416761_AT, 1437400_AT, 1427060_AT, 1452014_A_AT, 1418475_AT, 1416041_AT, 1418613_AT, 1438682_AT, 1435991_AT, 1425515_AT, 1423269_A_AT, 1437401_AT, 1443823_S_AT, 1456482_AT, 1435148_AT, 1419519_AT, 1441305_AT, 1434446_AT, 1419079_AT, 1434413_AT, 1423104_AT	977	42	4535	1.98933	0.545071	0.106417	4.97902
SP_PIR_KEYWORDS	magnesium	91	2.94213	0.00409752	1422526_AT, 1435787_AT, 1448333_AT, 1448864_AT, 1434516_AT, 1453352_AT, 1425492_AT, 1418128_AT, 1451985_AT, 1439148_A_AT, 1451666_AT, 1426044_A_AT, 1447623_S_AT, 1423418_AT, 1460565_AT, 1435985_AT, 1454728_S_AT, 1434864_AT, 1425678_A_AT, 1416230_AT, 1434026_AT, 1439459_X_AT, 1437382_AT, 1435029_AT, 1423611_AT, 1451575_A_AT, 1416471_AT, 1455441_AT, 1458383_AT, 1435902_AT, 1431236_AT, 1423999_AT, 1…	2769	388	15511	1.31379	0.925961	0.0988889	5.92699
GOTERM_BP_FAT	GO:0007264~small GTPase mediated signal transduction	65	2.10152	0.00410396	1427992_A_AT, 1419246_S_AT, 1424169_AT, 1416511_A_AT, 1460621_X_AT, 1420930_S_AT, 1422919_AT, 1434794_AT, 1416165_AT, 1454988_S_AT, 1424376_AT, 1418553_AT, 1424648_AT, 1434312_AT, 1451985_AT, 1448600_S_AT, 1436566_AT, 1434998_AT, 1426063_A_AT, 1460708_S_AT, 1460634_AT, 1423332_AT, 1438933_X_AT, 1423854_A_AT, 1437608_X_AT, 1434509_AT, 1450994_AT, 1423990_AT, 1452398_AT, 1426799_AT, 1424894_AT, 142…	2114	252	11375	1.3879	1	0.37418	7.3333
UP_SEQ_FEATURE	domain:EF-hand 1	42	1.3579	0.00411869	1417228_AT, 1417090_AT, 1419252_AT, 1427889_AT, 1448738_AT, 1448812_AT, 1433875_AT, 1417568_AT, 1422449_S_AT, 1423807_A_AT, 1424698_S_AT, 1422852_AT, 1416803_AT, 1417239_AT, 1459098_AT, 1417569_AT, 1427888_A_AT, 1451287_S_AT, 1438933_X_AT, 1433592_AT, 1428847_A_AT, 1455584_AT, 1460406_AT, 1419814_S_AT, 1428585_AT, 1424263_AT, 1451451_AT, 1418704_AT, 1416221_AT, 1458667_AT, 1448507_AT, 1415870_AT,…	2704	153	15061	1.52899	1	0.675588	7.6576
GOTERM_MF_FAT	GO:0001871~pattern binding	36	1.16392	0.00419108	1419423_AT, 1448846_A_AT, 1441899_X_AT, 1427053_AT, 1435981_AT, 1460208_AT, 1434758_AT, 1438718_AT, 1416740_AT, 1434479_AT, 1423606_AT, 1433795_AT, 1416666_AT, 1457429_S_AT, 1428853_AT, 1437056_X_AT, 1449368_AT, 1449319_AT, 1448254_AT, 1447314_AT, 1434376_AT, 1455348_X_AT, 1424186_AT, 1419703_AT, 1429379_AT, 1448398_S_AT, 1416221_AT, 1432466_A_AT, 1460302_AT, 1433489_S_AT, 1460458_AT, 1448259_AT,…	2070	122	11124	1.58574	0.997567	0.37058	6.70436
GOTERM_MF_FAT	GO:0030247~polysaccharide binding	36	1.16392	0.00419108	1419423_AT, 1448846_A_AT, 1441899_X_AT, 1427053_AT, 1435981_AT, 1460208_AT, 1434758_AT, 1438718_AT, 1416740_AT, 1434479_AT, 1423606_AT, 1433795_AT, 1416666_AT, 1457429_S_AT, 1428853_AT, 1437056_X_AT, 1449368_AT, 1449319_AT, 1448254_AT, 1447314_AT, 1434376_AT, 1455348_X_AT, 1424186_AT, 1419703_AT, 1429379_AT, 1448398_S_AT, 1416221_AT, 1432466_A_AT, 1460302_AT, 1433489_S_AT, 1460458_AT, 1448259_AT,…	2070	122	11124	1.58574	0.997567	0.37058	6.70436
UP_SEQ_FEATURE	domain:EGF-like 2	24	0.775946	0.00420503	1419423_AT, 1427086_AT, 1460208_AT, 1418405_AT, 1419442_AT, 1449939_S_AT, 1423516_A_AT, 1451888_A_AT, 1452296_AT, 1460586_AT, 1455556_AT, 1418634_AT, 1442322_AT, 1455978_A_AT, 1435603_AT, 1434530_AT, 1434070_AT, 1458140_AT, 1416342_AT, 1455993_AT, 1449315_AT, 1418788_AT, 1451161_A_AT, 1427133_S_AT, 1424659_AT, 1425896_A_AT, 1416808_AT, 1420911_A_AT, 1442140_AT, 1438567_AT, 1448529_AT	2704	74	15061	1.80645	1	0.666178	7.81201
INTERPRO	IPR015369:Follistatin/Osteonectin-like EGF domain	5	0.161655	0.00422276	1448392_AT, 1416114_AT, 1416589_AT, 1421365_AT, 1416221_AT, 1434458_AT, 1448259_AT, 1422803_AT	2679	5	15114	5.64166	0.999994	0.320906	7.29233
UP_SEQ_FEATURE	domain:Fibronectin type-III 3	23	0.743615	0.00435486	1433833_AT, 1423278_AT, 1422541_AT, 1427486_AT, 1455771_AT, 1424886_AT, 1434957_AT, 1452783_AT, 1426903_AT, 1426642_AT, 1420842_AT, 1418674_AT, 1427168_A_AT, 1441498_AT, 1426258_AT, 1435603_AT, 1420843_AT, 1449563_AT, 1416342_AT, 1435537_AT, 1454984_AT, 1458229_AT, 1418788_AT, 1427231_AT, 1426794_AT, 1434446_AT, 1442140_AT, 1429052_AT, 1453003_AT	2704	70	15061	1.83011	1	0.662746	8.07939
GOTERM_MF_FAT	GO:0008201~heparin binding	26	0.840608	0.00435821	1419703_AT, 1424186_AT, 1448846_A_AT, 1448398_S_AT, 1427053_AT, 1435981_AT, 1432466_A_AT, 1416221_AT, 1460302_AT, 1433489_S_AT, 1460458_AT, 1448259_AT, 1434758_AT, 1438718_AT, 1426642_AT, 1423153_X_AT, 1416740_AT, 1434479_AT, 1452148_AT, 1436046_X_AT, 1451527_AT, 1415935_AT, 1421811_AT, 1423606_AT, 1427054_S_AT, 1422571_AT, 1416666_AT, 1435857_S_AT, 1428853_AT, 1437056_X_AT, 1449319_AT, 1448254_A…	2070	80	11124	1.74652	0.998087	0.3605	6.96276
GOTERM_MF_FAT	GO:0060589~nucleoside-triphosphatase regulator activity	88	2.84513	0.00442965	1425362_AT, 1452327_AT, 1433745_AT, 1424588_AT, 1418553_AT, 1452220_AT, 1434754_AT, 1419248_AT, 1424585_AT, 1419247_AT, 1416996_AT, 1448600_S_AT, 1418758_A_AT, 1434998_AT, 1419458_AT, 1451526_AT, 1438933_X_AT, 1434509_AT, 1433682_AT, 1452398_AT, 1425787_A_AT, 1455137_AT, 1417123_AT, 1444028_S_AT, 1460578_AT, 1435096_AT, 1451783_A_AT, 1459991_AT, 1425518_AT, 1431798_A_AT, 1418749_AT, 1417380_AT, 1…	2070	360	11124	1.31362	0.998274	0.345654	7.073
UP_SEQ_FEATURE	active site:Proton acceptor	141	4.55868	0.00463158	1418654_AT, 1419298_AT, 1448864_AT, 1416761_AT, 1439168_AT, 1453231_AT, 1425492_AT, 1433745_AT, 1449209_A_AT, 1451985_AT, 1423869_S_AT, 1439148_A_AT, 1438877_AT, 1417176_AT, 1424451_AT, 1426044_A_AT, 1447623_S_AT, 1448789_AT, 1436413_AT, 1417630_AT, 1449396_AT, 1450997_AT, 1451260_AT, 1427903_AT, 1434082_AT, 1435985_AT, 1448765_AT, 1425678_A_AT, 1436448_A_AT, 1436301_AT, 1437382_AT, 1435029_AT, 1…	2704	637	15061	1.2329	1	0.669772	8.57127
KEGG_PATHWAY	mmu04510:Focal adhesion	58	1.8752	0.00469279	1443390_AT, 1452250_A_AT, 1424113_AT, 1455158_AT, 1444762_AT, 1421878_AT, 1448590_AT, 1420820_AT, 1454979_AT, 1437821_AT, 1449254_AT, 1429111_AT, 1418854_AT, 1452220_AT, 1437735_AT, 1448600_S_AT, 1423110_AT, 1416740_AT, 1423885_AT, 1434479_AT, 1457687_AT, 1417240_AT, 1456133_X_AT, 1415907_AT, 1460708_S_AT, 1434745_AT, 1416342_AT, 1416122_AT, 1418093_A_AT, 1448765_AT, 1425515_AT, 1450994_AT, 14278…	977	193	4535	1.39493	0.594704	0.106753	5.68816
GOTERM_CC_FAT	GO:0005604~basement membrane	23	0.743615	0.00477625	1448392_AT, 1424186_AT, 1426561_A_AT, 1424113_AT, 1457038_AT, 1416742_AT, 1424114_S_AT, 1454677_AT, 1437692_X_AT, 1423516_A_AT, 1456131_X_AT, 1426642_AT, 1455627_AT, 1433662_S_AT, 1416589_AT, 1452106_AT, 1426560_A_AT, 1416740_AT, 1434479_AT, 1451119_A_AT, 1423885_AT, 1426778_AT, 1419091_A_AT, 1416342_AT, 1415935_AT, 1425546_A_AT, 1448321_AT, 1426779_X_AT, 1418237_S_AT, 1426955_AT, 1452107_S_AT, 1…	1928	69	10486	1.81293	0.936259	0.100469	6.78846
INTERPRO	IPR002401:Cytochrome P450, E-class, group I	20	0.646621	0.0050208	1419559_AT, 1455691_AT, 1448792_A_AT, 1419590_AT, 1448804_AT, 1417071_S_AT, 1428283_AT, 1417651_AT, 1424853_S_AT, 1418113_AT, 1419039_AT, 1423257_AT, 1419040_AT, 1416827_AT, 1422333_AT, 1424273_AT, 1424576_S_AT, 1416612_AT, 1418653_AT, 1417277_AT, 1430172_A_AT, 1448683_AT, 1417070_AT	2679	59	15114	1.91243	0.999999	0.359773	8.61282
GOTERM_CC_FAT	GO:0005912~adherens junction	31	1.00226	0.00505359	1424801_AT, 1424800_AT, 1433985_AT, 1434621_AT, 1417749_A_AT, 1452264_AT, 1427889_AT, 1435207_AT, 1448149_AT, 1424842_A_AT, 1429111_AT, 1450768_AT, 1440131_AT, 1436631_AT, 1422629_S_AT, 1415691_AT, 1436698_X_AT, 1417240_AT, 1416156_AT, 1427888_A_AT, 1446426_AT, 1434180_AT, 1435649_AT, 1455164_AT, 1437807_X_AT, 1449028_AT, 1435435_AT, 1451827_A_AT, 1455056_AT, 1436984_AT, 1431375_S_AT, 1428585_AT,…	1928	103	10486	1.63692	0.945697	0.102279	7.16914
GOTERM_MF_FAT	GO:0016713~oxidoreductase activity, acting on paired donors, with incorporation or reduction of molecular oxygen, reduced iron-sulfur protein as one donor, and incorporation of one atom of oxygen	5	0.161655	0.00508271	1456362_AT, 1450574_AT, 1448804_AT, 1424853_S_AT, 1423257_AT	2070	5	11124	5.37391	0.999326	0.366428	8.07512
GOTERM_BP_FAT	GO:0017015~regulation of transforming growth factor beta receptor signaling pathway	13	0.420304	0.00511068	1421811_AT, 1426561_A_AT, 1440870_AT, 1456547_AT, 1452107_S_AT, 1454960_AT, 1432176_A_AT, 1460302_AT, 1450839_AT, 1418926_AT, 1421429_A_AT, 1417956_AT, 1436736_X_AT, 1419065_AT, 1454966_AT, 1444785_AT, 1452106_AT, 1426560_A_AT, 1423389_AT, 1426373_AT, 1452207_AT	2114	30	11375	2.33168	1	0.432932	9.05284
KEGG_PATHWAY	mmu03320:PPAR signaling pathway	26	0.840608	0.00527489	1420715_A_AT, 1452701_X_AT, 1422526_AT, 1417556_AT, 1439675_AT, 1424853_S_AT, 1448764_A_AT, 1416023_AT, 1416624_A_AT, 1423439_AT, 1423257_AT, 1455201_X_AT, 1435658_AT, 1460316_AT, 1423883_AT, 1456424_S_AT, 1452771_S_AT, 1424451_AT, 1449051_AT, 1422651_AT, 1416021_A_AT, 1415965_AT, 1431833_A_AT, 1417023_A_AT, 1451263_A_AT, 1415822_AT, 1450643_S_AT, 1418197_AT, 1415823_AT, 1417963_AT, 1415964_AT, 1…	977	71	4535	1.6998	0.637764	0.106696	6.37259
GOTERM_CC_FAT	GO:0031252~cell leading edge	33	1.06693	0.00532186	1422541_AT, 1416329_AT, 1423088_AT, 1423893_X_AT, 1448149_AT, 1454979_AT, 1437821_AT, 1429111_AT, 1436631_AT, 1418758_A_AT, 1418744_S_AT, 1434998_AT, 1415812_AT, 1436984_AT, 1431375_S_AT, 1427231_AT, 1434140_AT, 1456569_X_AT, 1428319_AT, 1442223_AT, 1437448_S_AT, 1438118_X_AT, 1424801_AT, 1424800_AT, 1433985_AT, 1417380_AT, 1456292_A_AT, 1436025_AT, 1419309_AT, 1417379_AT, 1435885_S_AT, 1437216_A…	1928	112	10486	1.6025	0.953497	0.10379	7.53599
GOTERM_BP_FAT	GO:0030036~actin cytoskeleton organization	45	1.4549	0.0056159	1428579_AT, 1455946_X_AT, 1454979_AT, 1436759_X_AT, 1437821_AT, 1417410_S_AT, 1418553_AT, 1440285_AT, 1450768_AT, 1435551_AT, 1426010_A_AT, 1416265_AT, 1422629_S_AT, 1419062_AT, 1457687_AT, 1435106_AT, 1435435_AT, 1418209_A_AT, 1415812_AT, 1450994_AT, 1433682_AT, 1428585_AT, 1417917_AT, 1445398_AT, 1456569_X_AT, 1448962_AT, 1455870_AT, 1418210_AT, 1428319_AT, 1449187_AT, 1442223_AT, 1416985_AT, 1…	2114	164	11375	1.47644	1	0.454577	9.90438
BIOCARTA	m_melanocytepathway:Melanocyte Development and Pigmentation Pathway	6	0.193986	0.00565796	1452901_AT, 1448117_AT, 1452514_A_AT, 1415855_AT, 1434765_AT, 1457687_AT, 1455214_AT	238	7	1130	4.06963	0.745242	0.495264	7.06647
UP_SEQ_FEATURE	domain:EGF-like 7; calcium-binding	11	0.355642	0.00576153	1418925_AT, 1438312_S_AT, 1418093_A_AT, 1451161_A_AT, 1460208_AT, 1426990_AT, 1425896_A_AT, 1455556_AT, 1418634_AT, 1451119_A_AT, 1418049_AT, 1452270_S_AT, 1435336_AT, 1434070_AT	2704	24	15061	2.55287	1	0.733904	10.554
GOTERM_CC_FAT	GO:0044448~cell cortex part	23	0.743615	0.00578251	1444089_AT, 1429234_S_AT, 1448729_A_AT, 1427260_A_AT, 1425088_AT, 1441153_AT, 1427889_AT, 1426801_AT, 1440285_AT, 1427520_A_AT, 1454610_AT, 1424770_AT, 1416464_AT, 1433883_AT, 1437208_AT, 1456072_AT, 1452269_AT, 1427888_A_AT, 1424168_A_AT, 1452222_AT, 1434865_A_AT, 1437995_X_AT, 1428585_AT, 1417038_AT, 1424769_S_AT, 1436048_AT, 1441507_AT, 1455422_X_AT, 1424768_AT, 1427868_X_AT, 1420171_S_AT, 145…	1928	70	10486	1.78703	0.964371	0.108621	8.16275
GOTERM_MF_FAT	GO:0030695~GTPase regulator activity	86	2.78047	0.00583269	1425362_AT, 1452327_AT, 1433745_AT, 1424588_AT, 1418553_AT, 1452220_AT, 1434754_AT, 1419248_AT, 1424585_AT, 1419247_AT, 1416996_AT, 1448600_S_AT, 1418758_A_AT, 1434998_AT, 1419458_AT, 1451526_AT, 1438933_X_AT, 1434509_AT, 1433682_AT, 1452398_AT, 1425787_A_AT, 1455137_AT, 1417123_AT, 1444028_S_AT, 1460578_AT, 1435096_AT, 1451783_A_AT, 1459991_AT, 1425518_AT, 1431798_A_AT, 1418749_AT, 1417380_AT, 1…	2070	354	11124	1.30553	0.999771	0.38927	9.21342
INTERPRO	IPR000742:EGF-like, type 3	48	1.55189	0.00589775	1419423_AT, 1438312_S_AT, 1441899_X_AT, 1437385_AT, 1427086_AT, 1460208_AT, 1418405_AT, 1426238_AT, 1423516_A_AT, 1427183_AT, 1452296_AT, 1455556_AT, 1418634_AT, 1452106_AT, 1426560_A_AT, 1451119_A_AT, 1435603_AT, 1440882_AT, 1417399_AT, 1434070_AT, 1416342_AT, 1455993_AT, 1418093_A_AT, 1433529_AT, 1451161_A_AT, 1426990_AT, 1436448_A_AT, 1416808_AT, 1418058_AT, 1448529_AT, 1426561_A_AT, 1418059_A…	2679	186	15114	1.45591	1	0.398405	10.0434
GOTERM_BP_FAT	GO:0009719~response to endogenous stimulus	46	1.48723	0.00596479	1442359_AT, 1449182_AT, 1420546_AT, 1437502_X_AT, 1417410_S_AT, 1435658_AT, 1423362_AT, 1418729_AT, 1416981_AT, 1426261_S_AT, 1433747_AT, 1416265_AT, 1457687_AT, 1448416_AT, 1421066_AT, 1446071_AT, 1448383_AT, 1448804_AT, 1435435_AT, 1451263_A_AT, 1425515_AT, 1416693_AT, 1449201_AT, 1426340_AT, 1423858_A_AT, 1416034_AT, 1421065_AT, 1423569_AT, 1418728_AT, 1449145_A_AT, 1417516_AT, 1428636_AT, 146…	2114	169	11375	1.4646	1	0.465574	10.488
GOTERM_BP_FAT	GO:0008285~negative regulation of cell proliferation	57	1.84287	0.00597192	1424169_AT, 1450923_AT, 1437502_X_AT, 1454834_AT, 1448149_AT, 1454677_AT, 1460623_AT, 1450768_AT, 1416066_AT, 1455556_AT, 1449152_AT, 1436791_AT, 1449450_AT, 1436631_AT, 1420091_S_AT, 1434102_AT, 1426083_A_AT, 1423250_A_AT, 1418744_S_AT, 1454896_AT, 1457687_AT, 1420092_AT, 1421066_AT, 1423635_AT, 1436161_AT, 1438917_X_AT, 1439747_AT, 1448208_AT, 1435435_AT, 1433795_AT, 1416168_AT, 1451827_A_AT, 1…	2114	219	11375	1.40048	1	0.457086	10.4999
GOTERM_BP_FAT	GO:0060322~head development	10	0.323311	0.00601502	1426015_S_AT, 1422789_AT, 1435778_AT, 1439364_A_AT, 1417965_AT, 1446421_AT, 1457491_AT, 1436317_AT, 1423025_A_AT, 1421917_AT, 1458884_AT, 1434424_AT, 1448789_AT, 1443111_AT, 1416136_AT	2114	20	11375	2.6904	1	0.450887	10.5717
UP_SEQ_FEATURE	repeat:Spectrin 4	8	0.258649	0.00627696	1444089_AT, 1427888_A_AT, 1419835_S_AT, 1428847_A_AT, 1441507_AT, 1454711_AT, 1427889_AT, 1429796_AT, 1433745_AT, 1459098_AT, 1428585_AT	2704	14	15061	3.1828	1	0.750231	11.4449
SP_PIR_KEYWORDS	Monooxygenase	28	0.90527	0.0062783	1426064_AT, 1419559_AT, 1448792_A_AT, 1419704_AT, 1417071_S_AT, 1419590_AT, 1460621_X_AT, 1420546_AT, 1417651_AT, 1424853_S_AT, 1420830_X_AT, 1418113_AT, 1423257_AT, 1460590_S_AT, 1422333_AT, 1456362_AT, 1432842_S_AT, 1416612_AT, 1418653_AT, 1417277_AT, 1417070_AT, 1430172_A_AT, 1455691_AT, 1437608_X_AT, 1448804_AT, 1428283_AT, 1419039_AT, 1419040_AT, 1416827_AT, 1420829_A_AT, 1424273_AT, 1450574…	2769	94	15511	1.66858	0.981556	0.142365	8.94619
SP_PIR_KEYWORDS	Sodium	28	0.90527	0.0062783	1425034_AT, 1437675_AT, 1452136_AT, 1425088_AT, 1425033_AT, 1447231_AT, 1454764_S_AT, 1440834_AT, 1439519_AT, 1430804_AT, 1437755_AT, 1422856_AT, 1424308_AT, 1426722_AT, 1418475_AT, 1440779_S_AT, 1434008_AT, 1423443_AT, 1450404_AT, 1457528_AT, 1440201_AT, 1419057_AT, 1417329_AT, 1448889_AT, 1424260_AT, 1429593_AT, 1440212_AT, 1439494_AT, 1431379_A_AT, 1456241_A_AT, 1455431_AT, 1435484_AT, 1435860…	2769	94	15511	1.66858	0.981556	0.142365	8.94619
SP_PIR_KEYWORDS	microsome	28	0.90527	0.0062783	1422526_AT, 1448792_A_AT, 1419559_AT, 1419704_AT, 1419590_AT, 1416761_AT, 1424853_S_AT, 1417651_AT, 1426960_A_AT, 1435135_AT, 1423414_AT, 1418113_AT, 1415897_A_AT, 1423257_AT, 1460316_AT, 1423883_AT, 1451361_A_AT, 1452771_S_AT, 1426261_S_AT, 1423869_S_AT, 1422333_AT, 1416612_AT, 1424130_A_AT, 1418653_AT, 1424783_A_AT, 1455227_AT, 1426260_A_AT, 1455691_AT, 1449623_AT, 1428283_AT, 1450643_S_AT, 143…	2769	94	15511	1.66858	0.981556	0.142365	8.94619
INTERPRO	IPR017933:Glutathione S-transferase/chloride channel, C-terminal	13	0.420304	0.00633379	1423436_AT, 1418186_AT, 1456036_X_AT, 1454866_S_AT, 1416411_AT, 1421040_A_AT, 1453708_A_AT, 1419072_AT, 1421041_S_AT, 1423437_AT, 1429574_AT, 1416368_AT, 1417364_AT, 1416531_AT, 1423891_AT	2679	32	15114	2.29192	1	0.411281	10.7468
UP_SEQ_FEATURE	compositionally biased region:Arg/Ser-rich	6	0.193986	0.0064159	1451485_AT, 1448584_AT, 1436767_AT, 1423251_AT, 1437751_AT, 1424802_A_AT, 1455351_AT, 1455261_AT, 1460336_AT, 1456395_AT, 1454914_AT, 1455352_AT	2704	8	15061	4.17742	1	0.744749	11.6836
INTERPRO	IPR001827:Homeobox protein, antennapedia type, conserved site	10	0.323311	0.00642302	1418415_AT, 1427454_AT, 1421537_AT, 1427433_S_AT, 1433638_S_AT, 1451660_A_AT, 1431099_AT, 1456229_AT, 1420565_AT, 1448926_AT, 1452412_AT	2679	21	15114	2.6865	1	0.406633	10.8901
INTERPRO	IPR001395:Aldo/keto reductase	10	0.323311	0.00642302	1455100_AT, 1423381_AT, 1418672_AT, 1456165_AT, 1425387_AT, 1422000_AT, 1423556_AT, 1455454_AT, 1419136_AT, 1450455_S_AT, 1445148_AT, 1425684_AT, 1425771_AT	2679	21	15114	2.6865	1	0.406633	10.8901
GOTERM_BP_FAT	GO:0046942~carboxylic acid transport	29	0.937601	0.0064603	1420715_A_AT, 1434897_A_AT, 1417551_AT, 1448783_AT, 1419309_AT, 1454764_S_AT, 1424562_A_AT, 1452031_AT, 1448213_AT, 1451879_A_AT, 1425364_A_AT, 1435658_AT, 1436521_AT, 1426722_AT, 1427221_AT, 1419579_AT, 1450404_AT, 1450032_AT, 1436912_AT, 1417329_AT, 1448889_AT, 1429593_AT, 1444242_AT, 1455069_X_AT, 1456241_A_AT, 1417392_A_AT, 1416629_AT, 1460541_AT, 1426340_AT, 1447181_S_AT, 1455249_AT, 1454991…	2114	95	11375	1.64256	1	0.466273	11.3108
GOTERM_BP_FAT	GO:0022604~regulation of cell morphogenesis	29	0.937601	0.0064603	1435220_S_AT, 1416511_A_AT, 1448361_AT, 1421116_A_AT, 1416742_AT, 1418084_AT, 1416329_AT, 1419309_AT, 1452649_AT, 1435254_AT, 1433490_S_AT, 1418553_AT, 1424376_AT, 1426642_AT, 1450850_AT, 1460077_AT, 1457198_AT, 1418057_AT, 1422629_S_AT, 1449168_A_AT, 1422642_AT, 1416484_AT, 1434180_AT, 1449028_AT, 1448765_AT, 1458229_AT, 1433795_AT, 1416483_AT, 1448943_AT, 1441684_AT, 1427100_AT, 1455609_AT, 141…	2114	95	11375	1.64256	1	0.466273	11.3108
UP_SEQ_FEATURE	domain:Sema	12	0.387973	0.00651304	1438934_X_AT, 1428623_AT, 1442226_AT, 1434776_AT, 1449202_AT, 1453286_AT, 1455037_AT, 1437422_AT, 1429459_AT, 1435254_AT, 1448415_A_AT, 1448110_AT, 1435361_AT, 1420824_AT, 1453055_AT	2704	28	15061	2.3871	1	0.737299	11.8501
INTERPRO	IPR002048:Calcium-binding EF-hand	36	1.16392	0.00653449	1417228_AT, 1417090_AT, 1419252_AT, 1427889_AT, 1420820_AT, 1448738_AT, 1448812_AT, 1417568_AT, 1422449_S_AT, 1423807_A_AT, 1424698_S_AT, 1422852_AT, 1416803_AT, 1417239_AT, 1459098_AT, 1417569_AT, 1427888_A_AT, 1438933_X_AT, 1433592_AT, 1428847_A_AT, 1455584_AT, 1460406_AT, 1428585_AT, 1451451_AT, 1416221_AT, 1458667_AT, 1448507_AT, 1415870_AT, 1436275_AT, 1448259_AT, 1456934_AT, 1435885_S_AT, 1…	2679	131	15114	1.55038	1	0.403264	11.0688
GOTERM_BP_FAT	GO:0010876~lipid localization	35	1.13159	0.00657131	1421839_AT, 1460192_AT, 1453352_AT, 1448213_AT, 1437378_X_AT, 1435658_AT, 1455201_X_AT, 1418729_AT, 1449089_AT, 1455820_X_AT, 1426258_AT, 1449024_A_AT, 1429240_AT, 1455011_AT, 1454728_S_AT, 1449201_AT, 1417963_AT, 1434026_AT, 1417950_A_AT, 1434423_AT, 1425391_A_AT, 1449588_AT, 1453003_AT, 1420913_AT, 1418728_AT, 1449145_A_AT, 1420715_A_AT, 1455396_AT, 1432466_A_AT, 1417561_AT, 1448513_A_AT, 14160…	2114	121	11375	1.55643	1	0.463731	11.4941
SP_PIR_KEYWORDS	isopeptide bond	65	2.10152	0.00663173	1452701_X_AT, 1435670_AT, 1434897_A_AT, 1448846_A_AT, 1416256_A_AT, 1424562_A_AT, 1420088_AT, 1455095_AT, 1437821_AT, 1456436_X_AT, 1425364_A_AT, 1416880_AT, 1455434_A_AT, 1433592_AT, 1455069_X_AT, 1434633_AT, 1423846_X_AT, 1459393_AT, 1424040_AT, 1422855_AT, 1422018_AT, 1415942_AT, 1457580_AT, 1417395_AT, 1418373_AT, 1450072_AT, 1425995_S_AT, 1435151_A_AT, 1437527_X_AT, 1415996_AT, 1455348_X_AT,…	2769	267	15511	1.3637	0.98528	0.144647	9.42691
UP_SEQ_FEATURE	splice variant	825	26.6731	0.00665117	1415712_AT, 1452327_AT, 1426566_S_AT, 1439837_AT, 1435322_AT, 1427889_AT, 1454628_AT, 1424836_A_AT, 1429065_AT, 1447754_X_AT, 1434758_AT, 1440742_AT, 1418634_AT, 1434449_AT, 1419047_AT, 1436818_A_AT, 1418377_A_AT, 1451790_A_AT, 1419458_AT, 1433915_S_AT, 1436714_AT, 1426955_AT, 1434082_AT, 1437801_AT, 1434383_AT, 1423836_AT, 1427746_X_AT, 1433682_AT, 1437397_AT, 1415749_A_AT, 1415943_AT, 1453362_X…	2704	4295	15061	1.06989	1	0.732359	12.0864
KEGG_PATHWAY	mmu01040:Biosynthesis of unsaturated fatty acids	12	0.387973	0.00668844	1417094_AT, 1416444_AT, 1415822_AT, 1423680_AT, 1452173_AT, 1415823_AT, 1415964_AT, 1415824_AT, 1415840_AT, 1442656_AT, 1417403_AT, 1424451_AT, 1419002_S_AT, 1437211_X_AT, 1419001_AT, 1415965_AT, 1417404_AT, 1443147_AT, 1422925_S_AT, 1439478_AT	977	24	4535	2.32088	0.724314	0.120894	8.01565
GOTERM_MF_FAT	GO:0005539~glycosaminoglycan binding	32	1.03459	0.0067162	1429379_AT, 1419703_AT, 1424186_AT, 1419423_AT, 1448846_A_AT, 1448398_S_AT, 1441899_X_AT, 1427053_AT, 1435981_AT, 1432466_A_AT, 1416221_AT, 1460302_AT, 1433489_S_AT, 1460458_AT, 1448259_AT, 1434758_AT, 1438718_AT, 1426642_AT, 1423153_X_AT, 1416740_AT, 1434479_AT, 1452148_AT, 1436046_X_AT, 1451527_AT, 1415935_AT, 1421811_AT, 1423606_AT, 1433795_AT, 1427054_S_AT, 1422571_AT, 1416666_AT, 1435857_S_A…	2070	108	11124	1.59227	0.999936	0.415201	10.5374
UP_SEQ_FEATURE	short sequence motif:Antp-type hexapeptide	10	0.323311	0.00700585	1418415_AT, 1427454_AT, 1421537_AT, 1427433_S_AT, 1433638_S_AT, 1451660_A_AT, 1431099_AT, 1456229_AT, 1420565_AT, 1448926_AT, 1452412_AT	2704	21	15061	2.65233	1	0.738771	12.6903
UP_SEQ_FEATURE	domain:GST N-terminal	10	0.323311	0.00700585	1423436_AT, 1453708_A_AT, 1421040_A_AT, 1418186_AT, 1419072_AT, 1456036_X_AT, 1423437_AT, 1429574_AT, 1416368_AT, 1417364_AT, 1416411_AT, 1416531_AT	2704	21	15061	2.65233	1	0.738771	12.6903
UP_SEQ_FEATURE	domain:Fibronectin type-III 7	10	0.323311	0.00700585	1416342_AT, 1433833_AT, 1435537_AT, 1427486_AT, 1424886_AT, 1452783_AT, 1426903_AT, 1426642_AT, 1420842_AT, 1427168_A_AT, 1441498_AT, 1426794_AT, 1429052_AT, 1442140_AT, 1420843_AT	2704	21	15061	2.65233	1	0.738771	12.6903
GOTERM_BP_FAT	GO:0030029~actin filament-based process	47	1.51956	0.00706055	1428579_AT, 1455946_X_AT, 1423893_X_AT, 1454979_AT, 1436953_AT, 1436759_X_AT, 1437821_AT, 1417410_S_AT, 1418553_AT, 1440285_AT, 1450768_AT, 1435551_AT, 1426010_A_AT, 1416265_AT, 1422629_S_AT, 1419062_AT, 1457687_AT, 1435106_AT, 1435435_AT, 1418209_A_AT, 1415812_AT, 1450994_AT, 1433682_AT, 1428585_AT, 1417917_AT, 1445398_AT, 1456569_X_AT, 1448962_AT, 1455870_AT, 1418210_AT, 1428319_AT, 1449187_AT,…	2114	175	11375	1.44513	1	0.479898	12.2979
UP_SEQ_FEATURE	domain:EF-hand 2	41	1.32557	0.0071527	1417228_AT, 1417090_AT, 1419252_AT, 1427889_AT, 1448738_AT, 1448812_AT, 1433875_AT, 1417568_AT, 1422449_S_AT, 1423807_A_AT, 1424698_S_AT, 1422852_AT, 1416803_AT, 1417239_AT, 1459098_AT, 1417569_AT, 1427888_A_AT, 1438933_X_AT, 1433592_AT, 1428847_A_AT, 1455584_AT, 1460406_AT, 1419814_S_AT, 1428585_AT, 1451451_AT, 1416221_AT, 1458667_AT, 1448507_AT, 1415870_AT, 1436275_AT, 1448259_AT, 1456934_AT, 1…	2704	153	15061	1.49259	1	0.734565	12.9392
INTERPRO	IPR000219:Dbl homology (DH) domain	21	0.678952	0.00715292	1424250_A_AT, 1446965_AT, 1433745_AT, 1419457_AT, 1418553_AT, 1435885_S_AT, 1434680_AT, 1418057_AT, 1448600_S_AT, 1454711_AT, 1429796_AT, 1427033_AT, 1425899_A_AT, 1419513_A_AT, 1419458_AT, 1455337_AT, 1433682_AT, 1435884_AT, 1452338_S_AT, 1434140_AT, 1449066_A_AT, 1417123_AT, 1454656_AT, 1460578_AT, 1435363_AT, 1417122_AT, 1452280_AT, 1448978_AT	2679	65	15114	1.82269	1	0.423072	12.0542
SP_PIR_KEYWORDS	Fatty acid biosynthesis	16	0.517297	0.00721029	1458678_AT, 1416444_AT, 1451140_S_AT, 1426960_A_AT, 1423680_AT, 1423414_AT, 1436355_AT, 1442656_AT, 1417403_AT, 1424119_AT, 1437211_X_AT, 1415965_AT, 1417404_AT, 1434185_AT, 1448816_AT, 1423831_AT, 1415822_AT, 1415823_AT, 1443904_AT, 1415964_AT, 1416827_AT, 1436448_A_AT, 1415840_AT, 1415824_AT, 1423828_AT	2769	44	15511	2.03697	0.989826	0.151133	10.2087
GOTERM_MF_FAT	GO:0016564~transcription repressor activity	54	1.74588	0.00730969	1435070_AT, 1422751_AT, 1425528_AT, 1415712_AT, 1434705_AT, 1434033_AT, 1451252_AT, 1416724_X_AT, 1434148_AT, 1424089_A_AT, 1429002_AT, 1422887_A_AT, 1441253_AT, 1449089_AT, 1450637_A_AT, 1419642_AT, 1418025_AT, 1439490_AT, 1428845_AT, 1440870_AT, 1435197_AT, 1449314_AT, 1421140_A_AT, 1451263_A_AT, 1416614_AT, 1418091_AT, 1448504_A_AT, 1417394_AT, 1417395_AT, 1457580_AT, 1427705_A_AT, 1417742_A_A…	2070	207	11124	1.40189	0.999973	0.424968	11.4166
GOTERM_MF_FAT	GO:0005088~Ras guanyl-nucleotide exchange factor activity	26	0.840608	0.00734662	1424250_A_AT, 1450932_S_AT, 1446965_AT, 1433745_AT, 1419457_AT, 1418553_AT, 1435885_S_AT, 1450931_AT, 1431829_A_AT, 1434680_AT, 1424585_AT, 1454711_AT, 1448600_S_AT, 1418057_AT, 1429796_AT, 1427033_AT, 1425899_A_AT, 1419458_AT, 1419513_A_AT, 1455337_AT, 1435884_AT, 1433682_AT, 1452338_S_AT, 1434140_AT, 1455137_AT, 1449066_A_AT, 1417123_AT, 1444028_S_AT, 1454656_AT, 1460578_AT, 1435363_AT, 1451783…	2070	83	11124	1.68339	0.999974	0.41041	11.471
GOTERM_CC_FAT	GO:0044445~cytosolic part	20	0.646621	0.00746934	1426162_A_AT, 1416219_AT, 1416780_AT, 1438776_X_AT, 1421878_AT, 1459986_A_AT, 1455195_AT, 1427404_X_AT, 1455662_X_AT, 1416054_AT, 1439148_A_AT, 1415979_X_AT, 1437413_X_AT, 1436064_X_AT, 1438986_X_AT, 1438859_X_AT, 1438682_AT, 1437510_X_AT, 1421704_A_AT, 1428530_X_AT, 1416069_AT, 1460637_S_AT, 1425515_AT, 1435897_AT, 1456628_X_AT, 1415833_X_AT, 1453362_X_AT, 1415942_AT, 1426163_X_AT, 1449243_A_AT,…	1928	59	10486	1.84366	0.98658	0.133852	10.4242
GOTERM_BP_FAT	GO:0010033~response to organic substance	94	3.03912	0.00750939	1442359_AT, 1449182_AT, 1418506_A_AT, 1426236_A_AT, 1420088_AT, 1418981_AT, 1435658_AT, 1418729_AT, 1416981_AT, 1426261_S_AT, 1435418_AT, 1433747_AT, 1439148_A_AT, 1416880_AT, 1416265_AT, 1449324_AT, 1419295_AT, 1446071_AT, 1448765_AT, 1435435_AT, 1416457_AT, 1419040_AT, 1416966_AT, 1423858_A_AT, 1426926_AT, 1422438_AT, 1437527_X_AT, 1425260_AT, 1418728_AT, 1417516_AT, 1433855_AT, 1438157_S_AT, 1…	2114	396	11375	1.27726	1	0.493014	13.0292
GOTERM_BP_FAT	GO:0060541~respiratory system development	35	1.13159	0.00752313	1448647_AT, 1450872_S_AT, 1454834_AT, 1425492_AT, 1434758_AT, 1425493_AT, 1438718_AT, 1436791_AT, 1418634_AT, 1434102_AT, 1448416_AT, 1448789_AT, 1450404_AT, 1426778_AT, 1434310_AT, 1426779_X_AT, 1448383_AT, 1421140_A_AT, 1449314_AT, 1435435_AT, 1437056_X_AT, 1423872_A_AT, 1418102_AT, 1427680_A_AT, 1449187_AT, 1448926_AT, 1434395_AT, 1418982_AT, 1419309_AT, 1433489_S_AT, 1460458_AT, 1456131_X_AT,…	2114	122	11375	1.54367	1	0.485754	13.0515
GOTERM_BP_FAT	GO:0015849~organic acid transport	29	0.937601	0.00754152	1420715_A_AT, 1434897_A_AT, 1417551_AT, 1448783_AT, 1419309_AT, 1454764_S_AT, 1424562_A_AT, 1452031_AT, 1448213_AT, 1451879_A_AT, 1425364_A_AT, 1435658_AT, 1436521_AT, 1426722_AT, 1427221_AT, 1419579_AT, 1450404_AT, 1450032_AT, 1436912_AT, 1417329_AT, 1448889_AT, 1429593_AT, 1444242_AT, 1455069_X_AT, 1456241_A_AT, 1417392_A_AT, 1416629_AT, 1460541_AT, 1426340_AT, 1447181_S_AT, 1455249_AT, 1454991…	2114	96	11375	1.62545	1	0.478929	13.0813
GOTERM_BP_FAT	GO:0048844~artery morphogenesis	8	0.258649	0.00763115	1425528_AT, 1419486_AT, 1432466_A_AT, 1432176_A_AT, 1416693_AT, 1459305_AT, 1419485_AT, 1423389_AT, 1424485_AT	2114	14	11375	3.07474	1	0.475498	13.2266
INTERPRO	IPR012677:Nucleotide-binding, alpha-beta plait	51	1.64888	0.00780265	1421000_AT, 1447898_S_AT, 1434888_A_AT, 1438927_X_AT, 1424252_AT, 1420093_S_AT, 1455195_AT, 1433439_AT, 1451154_A_AT, 1445689_AT, 1439246_X_AT, 1436938_AT, 1450874_AT, 1424033_AT, 1436064_X_AT, 1436843_AT, 1436818_A_AT, 1452821_AT, 1434005_AT, 1452712_AT, 1429009_AT, 1450069_A_AT, 1433979_AT, 1424251_A_AT, 1428407_AT, 1454725_AT, 1426659_A_AT, 1460336_AT, 1455352_AT, 1426660_X_AT, 1453362_X_AT, 1…	2679	203	15114	1.41736	1	0.442561	13.0783
GOTERM_MF_FAT	GO:0005089~Rho guanyl-nucleotide exchange factor activity	23	0.743615	0.00804453	1424250_A_AT, 1450932_S_AT, 1446965_AT, 1433745_AT, 1419457_AT, 1418553_AT, 1450931_AT, 1435885_S_AT, 1434680_AT, 1454711_AT, 1448600_S_AT, 1418057_AT, 1429796_AT, 1427033_AT, 1425899_A_AT, 1419458_AT, 1419513_A_AT, 1455337_AT, 1433682_AT, 1435884_AT, 1452338_S_AT, 1434140_AT, 1449066_A_AT, 1417123_AT, 1444028_S_AT, 1454656_AT, 1460578_AT, 1435363_AT, 1451783_A_AT, 1417122_AT, 1452280_AT, 1448978…	2070	71	11124	1.74085	0.999991	0.423721	12.4939
SP_PIR_KEYWORDS	kinase	148	4.785	0.0083949	1423747_A_AT, 1451140_S_AT, 1417273_AT, 1434516_AT, 1425492_AT, 1433745_AT, 1449152_AT, 1454633_AT, 1447623_S_AT, 1417630_AT, 1450997_AT, 1434082_AT, 1435985_AT, 1429415_AT, 1426614_AT, 1448765_AT, 1425678_A_AT, 1436301_AT, 1435029_AT, 1423428_AT, 1452915_AT, 1431236_AT, 1423999_AT, 1433515_S_AT, 1433489_S_AT, 1433676_AT, 1423444_AT, 1418488_S_AT, 1454711_AT, 1451986_S_AT, 1455399_AT, 1416657_AT,…	2769	687	15511	1.20676	0.995227	0.168318	11.7899
UP_SEQ_FEATURE	repeat:Spectrin 1	9	0.29098	0.00842904	1444089_AT, 1427888_A_AT, 1419835_S_AT, 1428847_A_AT, 1441507_AT, 1454711_AT, 1427889_AT, 1429796_AT, 1455549_AT, 1433745_AT, 1459098_AT, 1428585_AT	2704	18	15061	2.78495	1	0.780234	15.0744
UP_SEQ_FEATURE	repeat:Spectrin 2	9	0.29098	0.00842904	1444089_AT, 1427888_A_AT, 1419835_S_AT, 1428847_A_AT, 1441507_AT, 1454711_AT, 1427889_AT, 1429796_AT, 1455549_AT, 1433745_AT, 1459098_AT, 1428585_AT	2704	18	15061	2.78495	1	0.780234	15.0744
SP_PIR_KEYWORDS	duplication	32	1.03459	0.00853976	1452701_X_AT, 1434897_A_AT, 1419758_AT, 1421839_AT, 1427889_AT, 1415818_AT, 1424562_A_AT, 1448738_AT, 1448213_AT, 1437692_X_AT, 1422673_AT, 1426044_A_AT, 1455110_AT, 1447623_S_AT, 1419091_A_AT, 1416342_AT, 1427888_A_AT, 1418093_A_AT, 1418872_AT, 1427746_X_AT, 1453286_AT, 1455069_X_AT, 1449196_A_AT, 1426547_AT, 1417703_AT, 1430640_A_AT, 1425260_AT, 1424456_AT, 1452915_AT, 1415852_AT, 1419759_AT, 1…	2769	114	15511	1.5724	0.995649	0.165772	11.9815
GOTERM_BP_FAT	GO:0060429~epithelium development	65	2.10152	0.00859294	1448395_AT, 1457198_AT, 1418634_AT, 1436791_AT, 1452106_AT, 1426560_A_AT, 1422629_S_AT, 1448789_AT, 1416342_AT, 1426955_AT, 1454960_AT, 1437397_AT, 1428853_AT, 1422837_AT, 1436448_A_AT, 1418415_AT, 1429084_AT, 1416594_AT, 1425995_S_AT, 1424595_AT, 1448556_AT, 1434376_AT, 1442223_AT, 1455441_AT, 1425853_S_AT, 1448926_AT, 1437448_S_AT, 1424801_AT, 1424800_AT, 1433489_S_AT, 1423414_AT, 1423068_AT, 1…	2114	260	11375	1.3452	1	0.509103	14.7709
GOTERM_BP_FAT	GO:0030509~BMP signaling pathway	10	0.323311	0.00881631	1421832_AT, 1421365_AT, 1448208_AT, 1425494_S_AT, 1450388_S_AT, 1425492_AT, 1434458_AT, 1416081_AT, 1425493_AT, 1437382_AT, 1425895_A_AT, 1459843_S_AT, 1437312_AT, 1433586_AT, 1423635_AT, 1434310_AT	2114	21	11375	2.56228	1	0.510754	15.1258
SP_PIR_KEYWORDS	growth regulation	17	0.549628	0.00890423	1455792_X_AT, 1448724_AT, 1415948_AT, 1423105_A_AT, 1435492_AT, 1440742_AT, 1435382_AT, 1435383_X_AT, 1452850_S_AT, 1418850_AT, 1417399_AT, 1423349_AT, 1437853_X_AT, 1442586_AT, 1415923_AT, 1418507_S_AT, 1437801_AT, 1447885_X_AT, 1437802_X_AT, 1420497_A_AT, 1438470_AT, 1446085_AT, 1455899_X_AT, 1438597_X_AT, 1452350_AT, 1417742_A_AT, 1449109_AT, 1456142_X_AT, 1437132_X_AT, 1422818_AT, 1448670_AT,…	2769	49	15511	1.94343	0.996554	0.167167	12.4617
SMART	SM00054:EFh	36	1.16392	0.00905859	1417228_AT, 1417090_AT, 1419252_AT, 1427889_AT, 1420820_AT, 1448738_AT, 1448812_AT, 1417568_AT, 1422449_S_AT, 1423807_A_AT, 1424698_S_AT, 1422852_AT, 1416803_AT, 1417239_AT, 1459098_AT, 1417569_AT, 1427888_A_AT, 1438933_X_AT, 1433592_AT, 1428847_A_AT, 1455584_AT, 1460406_AT, 1428585_AT, 1451451_AT, 1416221_AT, 1458667_AT, 1448507_AT, 1415870_AT, 1436275_AT, 1448259_AT, 1456934_AT, 1435885_S_AT, 1…	1508	131	8316	1.51546	0.978115	0.379819	11.9994
SMART	SM00325:RhoGEF	21	0.678952	0.00907699	1424250_A_AT, 1446965_AT, 1433745_AT, 1419457_AT, 1418553_AT, 1435885_S_AT, 1434680_AT, 1418057_AT, 1448600_S_AT, 1454711_AT, 1429796_AT, 1427033_AT, 1425899_A_AT, 1419513_A_AT, 1419458_AT, 1455337_AT, 1433682_AT, 1435884_AT, 1452338_S_AT, 1434140_AT, 1449066_A_AT, 1417123_AT, 1454656_AT, 1460578_AT, 1435363_AT, 1417122_AT, 1452280_AT, 1448978_AT	1508	65	8316	1.78164	0.978285	0.346575	12.0223
SP_PIR_KEYWORDS	Sodium transport	29	0.937601	0.00916284	1425034_AT, 1437675_AT, 1452136_AT, 1425088_AT, 1425033_AT, 1447231_AT, 1454764_S_AT, 1440834_AT, 1439519_AT, 1430804_AT, 1437755_AT, 1422856_AT, 1424308_AT, 1426722_AT, 1418475_AT, 1440779_S_AT, 1434008_AT, 1423443_AT, 1450404_AT, 1457528_AT, 1436043_AT, 1440201_AT, 1436044_AT, 1419057_AT, 1417329_AT, 1448889_AT, 1424260_AT, 1429593_AT, 1440212_AT, 1439494_AT, 1431379_A_AT, 1456241_A_AT, 1455431…	2769	101	15511	1.6084	0.99708	0.166712	12.801
GOTERM_BP_FAT	GO:0006631~fatty acid metabolic process	46	1.48723	0.00931266	1423704_AT, 1418654_AT, 1422526_AT, 1424853_S_AT, 1451140_S_AT, 1423680_AT, 1435658_AT, 1442732_AT, 1442656_AT, 1417403_AT, 1449450_AT, 1449051_AT, 1424451_AT, 1424119_AT, 1419002_S_AT, 1437211_X_AT, 1451179_A_AT, 1422651_AT, 1443147_AT, 1422925_S_AT, 1434185_AT, 1448816_AT, 1439747_AT, 1451263_A_AT, 1415822_AT, 1415823_AT, 1419039_AT, 1419040_AT, 1436448_A_AT, 1417950_A_AT, 1415840_AT, 1430640_A…	2114	173	11375	1.43073	1	0.522844	15.9095
UP_SEQ_FEATURE	domain:EGF-like 4	17	0.549628	0.00940008	1416342_AT, 1419423_AT, 1455993_AT, 1418093_A_AT, 1449315_AT, 1427086_AT, 1427133_S_AT, 1424659_AT, 1449939_S_AT, 1419442_AT, 1451888_A_AT, 1423516_A_AT, 1460586_AT, 1452296_AT, 1416808_AT, 1455556_AT, 1418634_AT, 1442322_AT, 1455978_A_AT, 1448529_AT, 1434530_AT, 1458140_AT, 1448655_AT	2704	49	15061	1.93241	1	0.805892	16.6654
SP_PIR_KEYWORDS	acetylated amino end	10	0.323311	0.0096309	1419091_A_AT, 1458836_AT, 1421058_AT, 1428942_AT, 1415818_AT, 1416454_S_AT, 1448213_AT, 1448738_AT, 1437692_X_AT, 1417504_AT, 1456934_AT, 1428783_AT, 1429246_A_AT, 1422557_S_AT, 1430640_A_AT, 1438664_AT, 1456475_S_AT, 1452915_AT	2769	22	15511	2.54621	0.997836	0.169666	13.412
SP_PIR_KEYWORDS	lipid-binding	26	0.840608	0.00965821	1418704_AT, 1448506_AT, 1456654_AT, 1417556_AT, 1418315_AT, 1417965_AT, 1439675_AT, 1416778_AT, 1448764_A_AT, 1416023_AT, 1427226_AT, 1443832_S_AT, 1418729_AT, 1422333_AT, 1449051_AT, 1416021_A_AT, 1434339_AT, 1456152_AT, 1443111_AT, 1451499_AT, 1452882_AT, 1417023_A_AT, 1460459_AT, 1429240_AT, 1418092_S_AT, 1455011_AT, 1433915_S_AT, 1455691_AT, 1420840_AT, 1435991_AT, 1451263_A_AT, 1457491_AT, 1…	2769	88	15511	1.65504	0.997873	0.165542	13.4475
GOTERM_BP_FAT	GO:0006865~amino acid transport	22	0.711284	0.00974229	1434897_A_AT, 1417551_AT, 1448783_AT, 1419309_AT, 1454764_S_AT, 1424562_A_AT, 1452031_AT, 1425364_A_AT, 1451879_A_AT, 1436521_AT, 1426722_AT, 1427221_AT, 1419579_AT, 1436912_AT, 1448889_AT, 1429593_AT, 1455069_X_AT, 1456241_A_AT, 1417392_A_AT, 1416629_AT, 1460541_AT, 1447181_S_AT, 1426340_AT, 1455249_AT, 1454991_AT, 1417929_AT, 1455442_AT, 1454992_AT	2114	68	11375	1.74085	1	0.531739	16.5823
UP_SEQ_FEATURE	mutagenesis site	153	4.94665	0.00975024	1435070_AT, 1447849_S_AT, 1435787_AT, 1419252_AT, 1423893_X_AT, 1424836_A_AT, 1433745_AT, 1437400_AT, 1460623_AT, 1435658_AT, 1425364_A_AT, 1416981_AT, 1418634_AT, 1449089_AT, 1449051_AT, 1426560_A_AT, 1451179_A_AT, 1447623_S_AT, 1450992_A_AT, 1417630_AT, 1448484_AT, 1419458_AT, 1426955_AT, 1419649_S_AT, 1448765_AT, 1440431_AT, 1434633_AT, 1445723_AT, 1435029_AT, 1451575_A_AT, 1421823_A_AT, 14422…	2704	712	15061	1.1969	1	0.808083	17.2322
GOTERM_BP_FAT	GO:0006006~glucose metabolic process	37	1.19625	0.00991771	1449088_AT, 1442618_AT, 1423747_A_AT, 1451461_A_AT, 1439675_AT, 1416780_AT, 1417273_AT, 1423439_AT, 1427404_X_AT, 1436590_AT, 1418337_AT, 1421471_AT, 1439148_A_AT, 1426225_AT, 1419525_AT, 1449051_AT, 1438711_AT, 1422651_AT, 1416021_A_AT, 1448602_AT, 1438338_AT, 1450628_AT, 1448152_AT, 1435836_AT, 1416657_AT, 1420901_A_AT, 1416069_AT, 1419428_A_AT, 1448684_AT, 1433691_AT, 1416737_AT, 1431063_AT, 1…	2114	133	11375	1.49691	1	0.531075	16.8556
UP_SEQ_FEATURE	domain:EGF-like 9	10	0.323311	0.00999695	1416342_AT, 1419423_AT, 1418093_A_AT, 1427086_AT, 1424659_AT, 1419442_AT, 1427133_S_AT, 1452296_AT, 1442322_AT, 1455978_A_AT, 1435603_AT, 1458140_AT, 1434070_AT, 1448655_AT	2704	22	15061	2.53177	1	0.806853	17.6293
GOTERM_BP_FAT	GO:0048729~tissue morphogenesis	58	1.8752	0.0100012	1460170_AT, 1457038_AT, 1450923_AT, 1418084_AT, 1450388_S_AT, 1425492_AT, 1448395_AT, 1434458_AT, 1425493_AT, 1450768_AT, 1448752_AT, 1457198_AT, 1455556_AT, 1428348_AT, 1436791_AT, 1418634_AT, 1452106_AT, 1426560_A_AT, 1422629_S_AT, 1423250_A_AT, 1456200_AT, 1457687_AT, 1448789_AT, 1426778_AT, 1423635_AT, 1434070_AT, 1422735_AT, 1434310_AT, 1416342_AT, 1426779_X_AT, 1448208_AT, 1428847_A_AT, 143…	2114	229	11375	1.36282	1	0.527178	16.9854
SP_PIR_KEYWORDS	tumor suppressor	25	0.808277	0.0102931	1447849_S_AT, 1417346_AT, 1450784_AT, 1423771_AT, 1426570_A_AT, 1417850_AT, 1451716_AT, 1448496_A_AT, 1452648_AT, 1426263_AT, 1417410_S_AT, 1437101_AT, 1418840_AT, 1449152_AT, 1426221_AT, 1431960_AT, 1422731_AT, 1436413_AT, 1435828_AT, 1419905_S_AT, 1426569_A_AT, 1422637_AT, 1449002_AT, 1449110_AT, 1445597_S_AT, 1425995_S_AT, 1418330_AT, 1419906_AT, 1439441_X_AT, 1451611_AT, 1435543_AT	2769	84	15511	1.66716	0.998584	0.170903	14.2695
GOTERM_BP_FAT	GO:0002064~epithelial cell development	11	0.355642	0.0103108	1438973_X_AT, 1438945_X_AT, 1418237_S_AT, 1426955_AT, 1448975_S_AT, 1418091_AT, 1450782_AT, 1415800_AT, 1420672_AT, 1429084_AT, 1423396_AT, 1438650_X_AT, 1429085_AT, 1425895_A_AT, 1422629_S_AT, 1418324_AT, 1437992_X_AT	2114	25	11375	2.36755	1	0.531289	17.4648
GOTERM_MF_FAT	GO:0004197~cysteine-type endopeptidase activity	20	0.646621	0.0103476	1434416_A_AT, 1417346_AT, 1417491_AT, 1417228_AT, 1419314_AT, 1433501_AT, 1416382_AT, 1449265_AT, 1418981_AT, 1415995_AT, 1417490_AT, 1450652_AT, 1417109_AT, 1416265_AT, 1416257_AT, 1434099_AT, 1418671_AT, 1417492_AT, 1449297_AT, 1449839_AT, 1448591_AT, 1451019_AT, 1427785_X_AT, 1434100_X_AT, 1434483_AT	2070	60	11124	1.7913	1	0.492124	15.7911
GOTERM_BP_FAT	GO:0016485~protein processing	25	0.808277	0.0104085	1437339_S_AT, 1417009_AT, 1428977_AT, 1416625_AT, 1450704_AT, 1417551_AT, 1437726_X_AT, 1456500_AT, 1423954_AT, 1449265_AT, 1441912_X_AT, 1428012_AT, 1423153_X_AT, 1423068_AT, 1418787_AT, 1417426_AT, 1416051_AT, 1448383_AT, 1435793_AT, 1425985_S_AT, 1456437_X_AT, 1417063_AT, 1448975_S_AT, 1449401_AT, 1417381_AT, 1423150_AT, 1457664_X_AT, 1420388_AT, 1428853_AT, 1417867_AT, 1450876_AT	2114	81	11375	1.66074	1	0.52802	17.6155
INTERPRO	IPR006209:EGF	33	1.06693	0.010533	1419423_AT, 1438312_S_AT, 1441899_X_AT, 1460302_AT, 1427086_AT, 1460208_AT, 1423414_AT, 1419442_AT, 1418405_AT, 1449939_S_AT, 1421821_AT, 1426238_AT, 1452296_AT, 1455556_AT, 1418634_AT, 1442322_AT, 1455978_A_AT, 1418049_AT, 1435603_AT, 1440882_AT, 1435336_AT, 1434070_AT, 1458140_AT, 1421811_AT, 1418925_AT, 1418093_A_AT, 1433529_AT, 1422571_AT, 1449315_AT, 1426990_AT, 1427133_S_AT, 1415806_AT, 142…	2679	121	15114	1.53863	1	0.536863	17.2603
GOTERM_MF_FAT	GO:0031402~sodium ion binding	28	0.90527	0.0108165	1425034_AT, 1437675_AT, 1452136_AT, 1425088_AT, 1425033_AT, 1447231_AT, 1454764_S_AT, 1440834_AT, 1439519_AT, 1430804_AT, 1437755_AT, 1422856_AT, 1424308_AT, 1426722_AT, 1418475_AT, 1440779_S_AT, 1434008_AT, 1423443_AT, 1450404_AT, 1457528_AT, 1440201_AT, 1419057_AT, 1417329_AT, 1448889_AT, 1424260_AT, 1429593_AT, 1440212_AT, 1439494_AT, 1431379_A_AT, 1456241_A_AT, 1455431_AT, 1435484_AT, 1435860…	2070	94	11124	1.60074	1	0.492159	16.4479
INTERPRO	IPR017984:Chromo domain subgroup	5	0.161655	0.010887	1450416_AT, 1416884_AT, 1419583_AT, 1429290_AT, 1433718_A_AT, 1439421_X_AT, 1424407_S_AT, 1448504_A_AT	2679	6	15114	4.70138	1	0.539686	17.7883
INTERPRO	IPR002495:Glycosyl transferase, family 8	5	0.161655	0.010887	1417435_AT, 1434876_AT, 1428270_AT, 1459522_S_AT, 1434007_AT	2679	6	15114	4.70138	1	0.539686	17.7883
INTERPRO	IPR000242:Protein-tyrosine phosphatase, receptor/non-receptor type	14	0.452635	0.0109357	1435537_AT, 1423278_AT, 1455105_AT, 1422541_AT, 1455359_AT, 1427486_AT, 1424886_AT, 1455450_AT, 1417676_A_AT, 1460707_AT, 1420842_AT, 1441498_AT, 1426794_AT, 1419125_AT, 1425863_A_AT, 1429052_AT, 1420843_AT, 1451037_AT, 1455002_AT	2679	38	15114	2.07851	1	0.532487	17.8607
UP_SEQ_FEATURE	domain:EGF-like 8	11	0.355642	0.0110575	1416342_AT, 1419423_AT, 1455993_AT, 1427086_AT, 1449315_AT, 1424659_AT, 1419442_AT, 1427133_S_AT, 1451888_A_AT, 1452296_AT, 1442322_AT, 1455978_A_AT, 1435603_AT, 1434530_AT, 1458140_AT, 1434070_AT, 1448655_AT	2704	26	15061	2.35649	1	0.829526	19.316
GOTERM_BP_FAT	GO:0007242~intracellular signaling cascade	192	6.20757	0.0111985	1419246_S_AT, 1423747_A_AT, 1435787_AT, 1448724_AT, 1417143_AT, 1416988_AT, 1421425_A_AT, 1460621_X_AT, 1420930_S_AT, 1434794_AT, 1456989_AT, 1433745_AT, 1424648_AT, 1448600_S_AT, 1436566_AT, 1447623_S_AT, 1417630_AT, 1419458_AT, 1442586_AT, 1450997_AT, 1418507_S_AT, 1434509_AT, 1433682_AT, 1452398_AT, 1437397_AT, 1424894_AT, 1445723_AT, 1435029_AT, 1419665_A_AT, 1454733_AT, 1459843_S_AT, 1451236…	2114	888	11375	1.16342	1	0.547713	18.8252
GOTERM_BP_FAT	GO:0002526~acute inflammatory response	23	0.743615	0.0112238	1417009_AT, 1419666_X_AT, 1416625_AT, 1437726_X_AT, 1418506_A_AT, 1418162_AT, 1450344_A_AT, 1460700_AT, 1423954_AT, 1426642_AT, 1441912_X_AT, 1451054_AT, 1428012_AT, 1423153_X_AT, 1418787_AT, 1448550_AT, 1425546_A_AT, 1416051_AT, 1425985_S_AT, 1419100_AT, 1456437_X_AT, 1421946_AT, 1417063_AT, 1417381_AT, 1449401_AT, 1457664_X_AT, 1417867_AT, 1419665_A_AT, 1450876_AT	2114	73	11375	1.69532	1	0.542069	18.8636
GOTERM_BP_FAT	GO:0002541~activation of plasma proteins involved in acute inflammatory response	12	0.387973	0.0114066	1417009_AT, 1416051_AT, 1425985_S_AT, 1416625_AT, 1437726_X_AT, 1456437_X_AT, 1417063_AT, 1449401_AT, 1417381_AT, 1457664_X_AT, 1423954_AT, 1417867_AT, 1441912_X_AT, 1428012_AT, 1423153_X_AT, 1450876_AT, 1418787_AT	2114	29	11375	2.22654	1	0.541551	19.141
GOTERM_BP_FAT	GO:0006956~complement activation	12	0.387973	0.0114066	1417009_AT, 1416051_AT, 1425985_S_AT, 1416625_AT, 1437726_X_AT, 1456437_X_AT, 1417063_AT, 1449401_AT, 1417381_AT, 1457664_X_AT, 1423954_AT, 1417867_AT, 1441912_X_AT, 1428012_AT, 1423153_X_AT, 1450876_AT, 1418787_AT	2114	29	11375	2.22654	1	0.541551	19.141
INTERPRO	IPR001478:PDZ/DHR/GLGF	38	1.22858	0.0114591	1419292_AT, 1424169_AT, 1439368_A_AT, 1417749_A_AT, 1443231_AT, 1423386_AT, 1425701_A_AT, 1457506_AT, 1428369_S_AT, 1450768_AT, 1440285_AT, 1419392_AT, 1445377_AT, 1437927_AT, 1422629_S_AT, 1434628_A_AT, 1451206_S_AT, 1435697_A_AT, 1423332_AT, 1428368_AT, 1451348_AT, 1434509_AT, 1435461_AT, 1431805_A_AT, 1428319_AT, 1420851_AT, 1439369_X_AT, 1446965_AT, 1455450_AT, 1433983_AT, 1452060_A_AT, 14178…	2679	145	15114	1.4785	1	0.540655	18.6349
KEGG_PATHWAY	mmu04520:Adherens junction	26	0.840608	0.0114734	1437448_S_AT, 1422541_AT, 1417380_AT, 1417749_A_AT, 1427486_AT, 1417379_AT, 1448149_AT, 1427060_AT, 1420842_AT, 1440131_AT, 1436631_AT, 1420843_AT, 1434998_AT, 1460708_S_AT, 1416156_AT, 1447643_X_AT, 1435970_AT, 1419112_AT, 1434765_AT, 1437807_X_AT, 1448765_AT, 1454960_AT, 1434633_AT, 1455056_AT, 1450117_AT, 1424919_AT, 1428585_AT, 1417703_AT, 1434446_AT, 1436737_A_AT, 1417558_AT, 1417319_AT, 145…	977	75	4535	1.60914	0.890916	0.182432	13.3828
KEGG_PATHWAY	mmu04512:ECM-receptor interaction	27	0.872939	0.0120064	1419703_AT, 1426561_A_AT, 1452250_A_AT, 1424113_AT, 1455158_AT, 1424114_S_AT, 1427883_A_AT, 1460302_AT, 1448590_AT, 1417533_A_AT, 1449254_AT, 1456131_X_AT, 1426642_AT, 1454966_AT, 1452106_AT, 1426560_A_AT, 1426947_X_AT, 1416740_AT, 1423110_AT, 1423885_AT, 1434479_AT, 1426778_AT, 1456133_X_AT, 1450857_A_AT, 1416342_AT, 1421811_AT, 1426779_X_AT, 1456195_X_AT, 1452107_S_AT, 1422571_AT, 1427884_AT, 1…	977	79	4535	1.58642	0.901646	0.175737	13.9624
GOTERM_BP_FAT	GO:0002028~regulation of sodium ion transport	8	0.258649	0.0120427	1440201_AT, 1450431_A_AT, 1437675_AT, 1416657_AT, 1441305_AT, 1418475_AT, 1447231_AT, 1423269_A_AT, 1437400_AT, 1434944_AT, 1435879_AT, 1416041_AT	2114	15	11375	2.86976	1	0.554903	20.0991
UP_SEQ_FEATURE	domain:CARD	9	0.29098	0.0123036	1418854_AT, 1417346_AT, 1431359_A_AT, 1454733_AT, 1449297_AT, 1451503_AT, 1439185_X_AT, 1449265_AT, 1418981_AT, 1421392_A_AT	2704	19	15061	2.63837	1	0.852887	21.2561
UP_SEQ_FEATURE	repeat:Spectrin 5	6	0.193986	0.0123132	1444089_AT, 1427888_A_AT, 1428847_A_AT, 1441507_AT, 1454711_AT, 1427889_AT, 1429796_AT, 1433745_AT, 1459098_AT	2704	9	15061	3.71326	1	0.845503	21.2708
GOTERM_BP_FAT	GO:0019318~hexose metabolic process	43	1.39024	0.0123871	1448647_AT, 1423747_A_AT, 1417273_AT, 1418337_AT, 1421471_AT, 1439148_A_AT, 1449051_AT, 1422651_AT, 1416021_A_AT, 1435836_AT, 1416069_AT, 1416432_AT, 1426514_AT, 1433691_AT, 1431063_AT, 1423748_AT, 1418373_AT, 1417741_AT, 1416022_AT, 1459522_S_AT, 1450269_A_AT, 1449088_AT, 1457043_AT, 1442618_AT, 1452583_S_AT, 1439675_AT, 1451461_A_AT, 1416780_AT, 1452582_AT, 1423439_AT, 1436590_AT, 1427404_X_AT,…	2114	162	11375	1.42824	1	0.558968	20.6133
GOTERM_CC_FAT	GO:0022627~cytosolic small ribosomal subunit	5	0.161655	0.0124377	1438859_X_AT, 1437510_X_AT, 1428530_X_AT, 1438776_X_AT, 1459986_A_AT, 1455195_AT, 1456628_X_AT, 1453362_X_AT, 1415833_X_AT, 1455662_X_AT, 1449243_A_AT, 1416054_AT, 1437413_X_AT, 1436064_X_AT, 1438986_X_AT	1928	6	10486	4.53233	0.999251	0.20717	16.7873
GOTERM_MF_FAT	GO:0051020~GTPase binding	20	0.646621	0.0124719	1426743_AT, 1450932_S_AT, 1428579_AT, 1416329_AT, 1454979_AT, 1437821_AT, 1450931_AT, 1431829_A_AT, 1424585_AT, 1441645_S_AT, 1421143_AT, 1419513_A_AT, 1438008_AT, 1425315_AT, 1448892_AT, 1427240_AT, 1425787_A_AT, 1425601_A_AT, 1448740_AT, 1444028_S_AT, 1421594_A_AT, 1436048_AT, 1426825_AT, 1441214_AT, 1455717_S_AT	2070	61	11124	1.76194	1	0.527331	18.7286
GOTERM_CC_FAT	GO:0044421~extracellular region part	153	4.94665	0.0126011	1448506_AT, 1419298_AT, 1452250_A_AT, 1416625_AT, 1417282_AT, 1419127_AT, 1427053_AT, 1450388_S_AT, 1448590_AT, 1448976_AT, 1426238_AT, 1434758_AT, 1452296_AT, 1426560_A_AT, 1448735_AT, 1441326_AT, 1416342_AT, 1419091_A_AT, 1417426_AT, 1426955_AT, 1448734_AT, 1417950_A_AT, 1416136_AT, 1422803_AT, 1418918_AT, 1431079_AT, 1439364_A_AT, 1452031_AT, 1421821_AT, 1416114_AT, 1416025_AT, 1451054_AT, 142…	1928	701	10486	1.18707	0.999319	0.203768	16.9892
GOTERM_BP_FAT	GO:0001885~endothelial cell development	5	0.161655	0.0129395	1418237_S_AT, 1429084_AT, 1423396_AT, 1426955_AT, 1425895_A_AT, 1429085_AT, 1448975_S_AT	2114	6	11375	4.484	1	0.568776	21.4316
SMART	SM00194:PTPc	14	0.452635	0.0130733	1435537_AT, 1423278_AT, 1455105_AT, 1422541_AT, 1455359_AT, 1427486_AT, 1424886_AT, 1455450_AT, 1417676_A_AT, 1460707_AT, 1420842_AT, 1441498_AT, 1426794_AT, 1419125_AT, 1425863_A_AT, 1429052_AT, 1420843_AT, 1451037_AT, 1455002_AT	1508	38	8316	2.03169	0.996022	0.424604	16.8773
UP_SEQ_FEATURE	binding site:Substrate	64	2.06919	0.013214	1418654_AT, 1416761_AT, 1451180_A_AT, 1427486_AT, 1449209_A_AT, 1451006_AT, 1450455_S_AT, 1436291_A_AT, 1427931_S_AT, 1445148_AT, 1439148_A_AT, 1425689_AT, 1435437_AT, 1452202_AT, 1460196_AT, 1416335_AT, 1426215_AT, 1427903_AT, 1437327_X_AT, 1417702_A_AT, 1416069_AT, 1449043_AT, 1460707_AT, 1450154_AT, 1438841_S_AT, 1439740_S_AT, 1452011_A_AT, 1450269_A_AT, 1425771_AT, 1447707_S_AT, 1458383_AT, 1…	2704	269	15061	1.32518	1	0.858252	22.6453
GOTERM_MF_FAT	GO:0042802~identical protein binding	68	2.19851	0.0132198	1460170_AT, 1437932_A_AT, 1426162_A_AT, 1417346_AT, 1437726_X_AT, 1448917_AT, 1424850_AT, 1452387_A_AT, 1455918_AT, 1417839_AT, 1450923_AT, 1418084_AT, 1446421_AT, 1416049_AT, 1416003_AT, 1435658_AT, 1455201_X_AT, 1457198_AT, 1440131_AT, 1447676_X_AT, 1423250_A_AT, 1420541_AT, 1455110_AT, 1439490_AT, 1421140_A_AT, 1454725_AT, 1448943_AT, 1419814_S_AT, 1428585_AT, 1422637_AT, 1434159_AT, 1427705_A…	2070	279	11124	1.30977	1	0.533647	19.7396
GOTERM_BP_FAT	GO:0010324~membrane invagination	47	1.51956	0.0132684	1443390_AT, 1419423_AT, 1442359_AT, 1429176_AT, 1421839_AT, 1417551_AT, 1437502_X_AT, 1419068_AT, 1427226_AT, 1426368_AT, 1437378_X_AT, 1423362_AT, 1452220_AT, 1435657_AT, 1455820_X_AT, 1426258_AT, 1434339_AT, 1440882_AT, 1446071_AT, 1433915_S_AT, 1425602_A_AT, 1446968_AT, 1420505_A_AT, 1428816_A_AT, 1426990_AT, 1416034_AT, 1434423_AT, 1452784_AT, 1453003_AT, 1450430_AT, 1449145_A_AT, 1416985_AT,…	2114	181	11375	1.39722	1	0.571948	21.915
GOTERM_BP_FAT	GO:0006897~endocytosis	47	1.51956	0.0132684	1443390_AT, 1419423_AT, 1442359_AT, 1429176_AT, 1421839_AT, 1417551_AT, 1437502_X_AT, 1419068_AT, 1427226_AT, 1426368_AT, 1437378_X_AT, 1423362_AT, 1452220_AT, 1435657_AT, 1455820_X_AT, 1426258_AT, 1434339_AT, 1440882_AT, 1446071_AT, 1433915_S_AT, 1425602_A_AT, 1446968_AT, 1420505_A_AT, 1428816_A_AT, 1426990_AT, 1416034_AT, 1434423_AT, 1452784_AT, 1453003_AT, 1450430_AT, 1449145_A_AT, 1416985_AT,…	2114	181	11375	1.39722	1	0.571948	21.915
GOTERM_BP_FAT	GO:0048705~skeletal system morphogenesis	34	1.09926	0.0132778	1437717_X_AT, 1425528_AT, 1439364_A_AT, 1417965_AT, 1416855_AT, 1427433_S_AT, 1450923_AT, 1448494_AT, 1446421_AT, 1439753_X_AT, 1418926_AT, 1433489_S_AT, 1450768_AT, 1423025_A_AT, 1421537_AT, 1421917_AT, 1448923_AT, 1415691_AT, 1423250_A_AT, 1431960_AT, 1451660_A_AT, 1460436_AT, 1443111_AT, 1435778_AT, 1426155_A_AT, 1436970_A_AT, 1418606_AT, 1416693_AT, 1454960_AT, 1457491_AT, 1418415_AT, 1450922…	2114	122	11375	1.49957	1	0.566308	21.9288
SP_PIR_KEYWORDS	lipid transport	17	0.549628	0.013402	1429240_AT, 1455011_AT, 1460192_AT, 1432466_A_AT, 1449201_AT, 1417561_AT, 1417963_AT, 1435658_AT, 1421821_AT, 1455201_X_AT, 1435893_AT, 1418729_AT, 1417950_A_AT, 1456424_S_AT, 1434423_AT, 1425391_A_AT, 1426258_AT, 1453003_AT, 1460350_AT, 1448550_AT, 1418728_AT, 1451601_A_AT	2769	51	15511	1.86722	0.999807	0.211498	18.1907
GOTERM_MF_FAT	GO:0009055~electron carrier activity	47	1.51956	0.0135492	1418654_AT, 1442359_AT, 1419559_AT, 1417071_S_AT, 1419590_AT, 1424853_S_AT, 1428859_AT, 1418113_AT, 1451006_AT, 1423869_S_AT, 1422333_AT, 1456362_AT, 1449324_AT, 1417277_AT, 1451532_S_AT, 1417070_AT, 1430172_A_AT, 1446071_AT, 1448816_AT, 1416528_AT, 1448804_AT, 1451827_A_AT, 1419039_AT, 1419040_AT, 1419618_AT, 1419161_A_AT, 1450574_AT, 1432264_X_AT, 1416806_AT, 1420673_A_AT, 1416105_AT, 1448683_A…	2070	181	11124	1.39544	1	0.528518	20.1812
GOTERM_BP_FAT	GO:0051604~protein maturation	26	0.840608	0.0135561	1437339_S_AT, 1417009_AT, 1428977_AT, 1416625_AT, 1450704_AT, 1417551_AT, 1437726_X_AT, 1456500_AT, 1423954_AT, 1449265_AT, 1441912_X_AT, 1428012_AT, 1423153_X_AT, 1423068_AT, 1418787_AT, 1417426_AT, 1456733_X_AT, 1416051_AT, 1448383_AT, 1435793_AT, 1425985_S_AT, 1456437_X_AT, 1417063_AT, 1448975_S_AT, 1449401_AT, 1417381_AT, 1423150_AT, 1457664_X_AT, 1420388_AT, 1428853_AT, 1417867_AT, 1450876_AT	2114	87	11375	1.60805	1	0.568079	22.3357
GOTERM_MF_FAT	GO:0004091~carboxylesterase activity	26	0.840608	0.0137597	1423704_AT, 1419298_AT, 1455448_AT, 1426785_S_AT, 1450872_S_AT, 1435135_AT, 1419103_A_AT, 1435370_A_AT, 1451361_A_AT, 1417669_AT, 1419104_AT, 1450391_A_AT, 1419002_S_AT, 1420655_AT, 1419001_AT, 1422925_S_AT, 1443147_AT, 1455227_AT, 1418190_AT, 1417094_AT, 1449081_AT, 1453836_A_AT, 1416538_AT, 1453367_A_AT, 1416410_AT, 1417814_AT, 1445597_S_AT, 1428143_A_AT, 1448813_AT, 1448558_A_AT, 1436098_AT, 1…	2070	87	11124	1.606	1	0.520664	20.4621
INTERPRO	IPR001627:Semaphorin/CD100 antigen	12	0.387973	0.0139162	1438934_X_AT, 1428623_AT, 1442226_AT, 1434776_AT, 1449202_AT, 1453286_AT, 1455037_AT, 1437422_AT, 1429459_AT, 1435254_AT, 1448415_A_AT, 1448110_AT, 1435361_AT, 1420824_AT, 1453055_AT	2679	31	15114	2.18387	1	0.603048	22.1787
GOTERM_BP_FAT	GO:0055114~oxidation reduction	139	4.49402	0.0139306	1418654_AT, 1415712_AT, 1442359_AT, 1426900_AT, 1417071_S_AT, 1423381_AT, 1416761_AT, 1424853_S_AT, 1421058_AT, 1418506_A_AT, 1416049_AT, 1422887_A_AT, 1449209_A_AT, 1452135_AT, 1423869_S_AT, 1422333_AT, 1450455_S_AT, 1456362_AT, 1449324_AT, 1420541_AT, 1417277_AT, 1430546_AT, 1431143_X_AT, 1448789_AT, 1448735_AT, 1449396_AT, 1451532_S_AT, 1441326_AT, 1436704_X_AT, 1417070_AT, 1430172_A_AT, 14460…	2114	627	11375	1.19287	1	0.572321	22.8798
GOTERM_BP_FAT	GO:0042632~cholesterol homeostasis	11	0.355642	0.0140204	1417023_A_AT, 1432466_A_AT, 1451263_A_AT, 1437502_X_AT, 1448513_A_AT, 1437378_X_AT, 1416050_A_AT, 1449020_AT, 1421821_AT, 1416034_AT, 1417950_A_AT, 1448182_A_AT, 1419400_AT, 1455820_X_AT, 1416901_AT, 1424485_AT, 1449145_A_AT	2114	26	11375	2.27649	1	0.569042	23.0098
GOTERM_BP_FAT	GO:0055092~sterol homeostasis	11	0.355642	0.0140204	1417023_A_AT, 1432466_A_AT, 1451263_A_AT, 1437502_X_AT, 1448513_A_AT, 1437378_X_AT, 1416050_A_AT, 1449020_AT, 1421821_AT, 1416034_AT, 1417950_A_AT, 1448182_A_AT, 1419400_AT, 1455820_X_AT, 1416901_AT, 1424485_AT, 1449145_A_AT	2114	26	11375	2.27649	1	0.569042	23.0098
SP_PIR_KEYWORDS	nad	41	1.32557	0.0140405	1420531_AT, 1415712_AT, 1442359_AT, 1434705_AT, 1451565_S_AT, 1416761_AT, 1421058_AT, 1422887_A_AT, 1451006_AT, 1415977_AT, 1450455_S_AT, 1448789_AT, 1451532_S_AT, 1446071_AT, 1451260_AT, 1426657_S_AT, 1422503_S_AT, 1437621_X_AT, 1428931_A_AT, 1452011_A_AT, 1436799_AT, 1448453_AT, 1426774_AT, 1416105_AT, 1415852_AT, 1448253_AT, 1442618_AT, 1460197_A_AT, 1448143_AT, 1428636_AT, 1449454_AT, 1419435…	2769	160	15511	1.43543	0.999872	0.215171	18.9749
GOTERM_BP_FAT	GO:0033002~muscle cell proliferation	6	0.193986	0.0142691	1419486_AT, 1450922_A_AT, 1423396_AT, 1447314_AT, 1450923_AT, 1433795_AT, 1454657_S_AT, 1416693_AT, 1423250_A_AT, 1419485_AT	2114	9	11375	3.5872	1	0.569929	23.3687
GOTERM_MF_FAT	GO:0005543~phospholipid binding	33	1.06693	0.0142913	1424833_AT, 1425553_S_AT, 1436025_AT, 1416778_AT, 1424276_AT, 1415818_AT, 1433439_AT, 1448213_AT, 1416050_A_AT, 1437378_X_AT, 1443832_S_AT, 1437692_X_AT, 1417410_S_AT, 1427287_S_AT, 1419392_AT, 1431055_A_AT, 1429246_A_AT, 1437216_AT, 1420834_AT, 1418057_AT, 1455820_X_AT, 1418758_A_AT, 1437724_X_AT, 1455020_AT, 1425567_A_AT, 1419091_A_AT, 1450036_AT, 1419648_AT, 1424834_S_AT, 1421704_A_AT, 1446968…	2070	118	11124	1.50287	1	0.521302	21.1676
UP_SEQ_FEATURE	domain:Fibronectin type-III 2	31	1.00226	0.0145752	1433833_AT, 1423278_AT, 1422541_AT, 1449192_AT, 1427486_AT, 1455771_AT, 1424886_AT, 1434957_AT, 1452783_AT, 1426903_AT, 1443485_AT, 1426642_AT, 1420842_AT, 1418674_AT, 1427168_A_AT, 1419455_AT, 1441498_AT, 1426258_AT, 1435603_AT, 1420843_AT, 1450226_AT, 1449563_AT, 1416342_AT, 1423586_AT, 1441102_AT, 1435537_AT, 1446498_AT, 1459868_X_AT, 1454984_AT, 1458229_AT, 1451844_AT, 1437397_AT, 1454973_AT,…	2704	113	15061	1.52802	1	0.877853	24.6792
GOTERM_BP_FAT	GO:0001666~response to hypoxia	20	0.646621	0.0147399	1427418_A_AT, 1439364_A_AT, 1416035_AT, 1439675_AT, 1420546_AT, 1437502_X_AT, 1449265_AT, 1418854_AT, 1448182_A_AT, 1449051_AT, 1418475_AT, 1416257_AT, 1457687_AT, 1448602_AT, 1450628_AT, 1425546_A_AT, 1448383_AT, 1451503_AT, 1435436_AT, 1415806_AT, 1416034_AT, 1452207_AT, 1416136_AT, 1449187_AT, 1449145_A_AT	2114	62	11375	1.73574	1	0.576347	24.0438
SP_PIR_KEYWORDS	rna-binding	104	3.36243	0.0150724	1426162_A_AT, 1434888_A_AT, 1424252_AT, 1433439_AT, 1448739_X_AT, 1451154_A_AT, 1450943_AT, 1460168_AT, 1451179_A_AT, 1436818_A_AT, 1418442_AT, 1452821_AT, 1452712_AT, 1419458_AT, 1453729_A_AT, 1424251_A_AT, 1446178_AT, 1435712_A_AT, 1437280_S_AT, 1426659_A_AT, 1422855_AT, 1455352_AT, 1448221_AT, 1437751_AT, 1425995_S_AT, 1435151_A_AT, 1436562_AT, 1437109_S_AT, 1448703_AT, 1423540_AT, 1418567_A_A…	2769	473	15511	1.23165	0.999934	0.223831	20.2277
GOTERM_BP_FAT	GO:0010171~body morphogenesis	9	0.29098	0.0150816	1426015_S_AT, 1435778_AT, 1439364_A_AT, 1417965_AT, 1446421_AT, 1457491_AT, 1434957_AT, 1423025_A_AT, 1450186_S_AT, 1421917_AT, 1458884_AT, 1434424_AT, 1443111_AT, 1416136_AT	2114	19	11375	2.5488	1	0.57936	24.5301
GOTERM_CC_FAT	GO:0019898~extrinsic to membrane	104	3.36243	0.0150905	1435396_AT, 1455159_AT, 1422516_A_AT, 1452250_A_AT, 1420930_S_AT, 1439368_A_AT, 1424853_S_AT, 1443231_AT, 1432270_A_AT, 1415897_A_AT, 1424988_AT, 1422333_AT, 1426010_A_AT, 1437724_X_AT, 1438008_AT, 1438933_X_AT, 1435991_AT, 1434383_AT, 1435448_AT, 1425787_A_AT, 1424894_AT, 1449002_AT, 1436448_A_AT, 1428684_AT, 1425518_AT, 1418294_AT, 1416891_AT, 1448792_A_AT, 1434549_AT, 1436959_X_AT, 1436275_AT,…	1928	460	10486	1.22964	0.99984	0.232751	20.0097
GOTERM_BP_FAT	GO:0051605~protein maturation by peptide bond cleavage	19	0.61429	0.015179	1437339_S_AT, 1417426_AT, 1417009_AT, 1416051_AT, 1448383_AT, 1428977_AT, 1425985_S_AT, 1416625_AT, 1437726_X_AT, 1456437_X_AT, 1417063_AT, 1448975_S_AT, 1449401_AT, 1417381_AT, 1423150_AT, 1457664_X_AT, 1423954_AT, 1420388_AT, 1417867_AT, 1441912_X_AT, 1428012_AT, 1423153_X_AT, 1418787_AT, 1450876_AT	2114	58	11375	1.76267	1	0.576406	24.6682
GOTERM_MF_FAT	GO:0016675~oxidoreductase activity, acting on heme group of donors	9	0.29098	0.0151934	1459885_S_AT, 1432263_A_AT, 1415970_AT, 1450561_A_AT, 1421772_A_AT, 1432264_X_AT, 1448322_A_AT, 1435275_AT, 1418709_AT, 1459967_AT, 1449218_AT	2070	19	11124	2.54554	1	0.530706	22.3513
GOTERM_MF_FAT	GO:0004129~cytochrome-c oxidase activity	9	0.29098	0.0151934	1459885_S_AT, 1432263_A_AT, 1415970_AT, 1450561_A_AT, 1421772_A_AT, 1432264_X_AT, 1448322_A_AT, 1435275_AT, 1418709_AT, 1459967_AT, 1449218_AT	2070	19	11124	2.54554	1	0.530706	22.3513
GOTERM_MF_FAT	GO:0015002~heme-copper terminal oxidase activity	9	0.29098	0.0151934	1459885_S_AT, 1432263_A_AT, 1415970_AT, 1450561_A_AT, 1421772_A_AT, 1432264_X_AT, 1448322_A_AT, 1435275_AT, 1418709_AT, 1459967_AT, 1449218_AT	2070	19	11124	2.54554	1	0.530706	22.3513
GOTERM_MF_FAT	GO:0016676~oxidoreductase activity, acting on heme group of donors, oxygen as acceptor	9	0.29098	0.0151934	1459885_S_AT, 1432263_A_AT, 1415970_AT, 1450561_A_AT, 1421772_A_AT, 1432264_X_AT, 1448322_A_AT, 1435275_AT, 1418709_AT, 1459967_AT, 1449218_AT	2070	19	11124	2.54554	1	0.530706	22.3513
GOTERM_MF_FAT	GO:0031267~small GTPase binding	19	0.61429	0.0153651	1438008_AT, 1426743_AT, 1450932_S_AT, 1448892_AT, 1425315_AT, 1428579_AT, 1416329_AT, 1454979_AT, 1437821_AT, 1425787_A_AT, 1425601_A_AT, 1448740_AT, 1450931_AT, 1444028_S_AT, 1431829_A_AT, 1441645_S_AT, 1424585_AT, 1421594_A_AT, 1436048_AT, 1421143_AT, 1426825_AT, 1455717_S_AT, 1419513_A_AT, 1441214_AT	2070	58	11124	1.76042	1	0.522713	22.5747
SP_PIR_KEYWORDS	methylation	51	1.64888	0.0155522	1419246_S_AT, 1418240_AT, 1452701_X_AT, 1448846_A_AT, 1424252_AT, 1420093_S_AT, 1456210_AT, 1416256_A_AT, 1434794_AT, 1455095_AT, 1423807_A_AT, 1451179_A_AT, 1416455_A_AT, 1460708_S_AT, 1423952_A_AT, 1433532_A_AT, 1452712_AT, 1435906_X_AT, 1419648_AT, 1424251_A_AT, 1433592_AT, 1419649_S_AT, 1423846_X_AT, 1434633_AT, 1448942_AT, 1416108_A_AT, 1416454_S_AT, 1426799_AT, 1424894_AT, 1452125_AT, 14491…	2769	209	15511	1.36691	0.999952	0.224935	20.804
SP_PIR_KEYWORDS	Symport	29	0.937601	0.0156577	1425034_AT, 1425033_AT, 1454764_S_AT, 1439519_AT, 1452031_AT, 1451879_A_AT, 1437755_AT, 1430804_AT, 1422856_AT, 1424308_AT, 1426722_AT, 1427221_AT, 1450404_AT, 1417600_AT, 1457528_AT, 1419057_AT, 1417329_AT, 1448889_AT, 1424260_AT, 1440212_AT, 1429593_AT, 1431379_A_AT, 1449382_AT, 1416629_AT, 1455431_AT, 1435484_AT, 1435860_AT, 1426340_AT, 1443126_AT, 1417150_AT, 1418857_AT, 1455249_AT, 1440227_A…	2769	105	15511	1.54713	0.999955	0.221306	20.9302
GOTERM_CC_FAT	GO:0030027~lamellipodium	20	0.646621	0.0157007	1437448_S_AT, 1424801_AT, 1424800_AT, 1422541_AT, 1433985_AT, 1416329_AT, 1423088_AT, 1436025_AT, 1419309_AT, 1423893_X_AT, 1448149_AT, 1435885_S_AT, 1437216_AT, 1436631_AT, 1418744_S_AT, 1425899_A_AT, 1424168_A_AT, 1437171_X_AT, 1455337_AT, 1446426_AT, 1416657_AT, 1451446_AT, 1455164_AT, 1437807_X_AT, 1415812_AT, 1435884_AT, 1436984_AT, 1431375_S_AT, 1452338_S_AT, 1434140_AT, 1456569_X_AT, 14563…	1928	63	10486	1.7266	0.999888	0.234812	20.7344
SMART	SM00228:PDZ	38	1.22858	0.0157688	1419292_AT, 1424169_AT, 1439368_A_AT, 1417749_A_AT, 1443231_AT, 1423386_AT, 1425701_A_AT, 1457506_AT, 1428369_S_AT, 1450768_AT, 1440285_AT, 1419392_AT, 1445377_AT, 1437927_AT, 1422629_S_AT, 1434628_A_AT, 1451206_S_AT, 1435697_A_AT, 1423332_AT, 1428368_AT, 1451348_AT, 1434509_AT, 1435461_AT, 1431805_A_AT, 1428319_AT, 1420851_AT, 1439369_X_AT, 1446965_AT, 1455450_AT, 1433983_AT, 1452060_A_AT, 14178…	1508	145	8316	1.4452	0.998739	0.45495	20.0101
GOTERM_BP_FAT	GO:0010038~response to metal ion	17	0.549628	0.0158717	1419758_AT, 1449881_A_AT, 1418872_AT, 1448804_AT, 1421878_AT, 1419759_AT, 1449201_AT, 1428942_AT, 1418729_AT, 1448320_AT, 1451006_AT, 1423569_AT, 1416130_AT, 1425560_A_AT, 1447676_X_AT, 1448233_AT, 1423365_AT, 1422557_S_AT, 1448416_AT, 1425260_AT, 1418728_AT, 1449145_A_AT	2114	50	11375	1.82947	1	0.587559	25.6435
GOTERM_BP_FAT	GO:0008584~male gonad development	14	0.452635	0.0160389	1418315_AT, 1416988_AT, 1448975_S_AT, 1435448_AT, 1450782_AT, 1426903_AT, 1438718_AT, 1437382_AT, 1435800_A_AT, 1436791_AT, 1426225_AT, 1425995_S_AT, 1418744_S_AT, 1457687_AT	2114	38	11375	1.9824	1	0.586236	25.8771
GOTERM_BP_FAT	GO:0030111~regulation of Wnt receptor signaling pathway	14	0.452635	0.0160389	1433575_AT, 1448908_AT, 1429177_X_AT, 1424169_AT, 1456389_AT, 1419112_AT, 1435970_AT, 1419156_AT, 1439901_AT, 1438718_AT, 1429514_AT, 1434298_AT, 1457580_AT, 1417312_AT, 1449370_AT, 1431960_AT, 1423870_AT, 1455871_S_AT, 1448655_AT, 1427040_AT, 1435543_AT	2114	38	11375	1.9824	1	0.586236	25.8771
GOTERM_BP_FAT	GO:0007179~transforming growth factor beta receptor signaling pathway	16	0.517297	0.0160779	1441723_AT, 1438312_S_AT, 1435970_AT, 1419112_AT, 1448208_AT, 1424850_AT, 1454960_AT, 1432176_A_AT, 1433795_AT, 1423753_AT, 1419905_S_AT, 1416081_AT, 1419906_AT, 1459843_S_AT, 1447314_AT, 1418049_AT, 1437312_AT, 1423389_AT, 1422771_AT, 1449187_AT, 1423635_AT, 1455441_AT	2114	46	11375	1.87158	1	0.582026	25.9315
INTERPRO	IPR014716:Fibrinogen, alpha/beta/gamma chain, C-terminal globular, subdomain 1	9	0.29098	0.0160924	1416342_AT, 1446656_AT, 1421855_AT, 1424599_AT, 1439066_AT, 1416025_AT, 1421854_AT, 1442140_AT, 1448831_AT, 1450085_AT, 1424485_AT, 1455090_AT, 1421002_AT	2679	20	15114	2.53875	1	0.648413	25.1952
GOTERM_BP_FAT	GO:0051056~regulation of small GTPase mediated signal transduction	56	1.81054	0.0161024	1425362_AT, 1424250_A_AT, 1448117_AT, 1417143_AT, 1452327_AT, 1433745_AT, 1428443_A_AT, 1418553_AT, 1434754_AT, 1434680_AT, 1455556_AT, 1416996_AT, 1448600_S_AT, 1418758_A_AT, 1427033_AT, 1429796_AT, 1455995_AT, 1434998_AT, 1460634_AT, 1419458_AT, 1419513_A_AT, 1438917_X_AT, 1438933_X_AT, 1434509_AT, 1455750_AT, 1433682_AT, 1452398_AT, 1437642_AT, 1434140_AT, 1418183_A_AT, 1455137_AT, 1417123_AT,…	2114	225	11375	1.33922	1	0.57756	25.9657
GOTERM_BP_FAT	GO:0009064~glutamine family amino acid metabolic process	15	0.484966	0.0161479	1419595_A_AT, 1448315_A_AT, 1452830_S_AT, 1460360_AT, 1424395_AT, 1426236_A_AT, 1452031_AT, 1418847_AT, 1418753_AT, 1424396_A_AT, 1455540_AT, 1433966_X_AT, 1451095_AT, 1426235_A_AT, 1437325_X_AT, 1426657_S_AT, 1456471_X_AT, 1455496_AT, 1416457_AT, 1426658_X_AT, 1437621_X_AT, 1426340_AT, 1438841_S_AT, 1432099_A_AT, 1443960_AT, 1456584_X_AT	2114	42	11375	1.92171	1	0.573646	26.0291
GOTERM_BP_FAT	GO:0001657~ureteric bud development	15	0.484966	0.0161479	1426561_A_AT, 1458229_AT, 1452107_S_AT, 1416693_AT, 1433489_S_AT, 1421429_A_AT, 1417447_AT, 1450768_AT, 1423760_AT, 1419486_AT, 1415874_AT, 1428348_AT, 1423396_AT, 1452106_AT, 1426560_A_AT, 1415691_AT, 1437983_AT, 1450489_AT, 1434376_AT, 1457687_AT, 1419485_AT, 1418876_AT, 1423635_AT	2114	42	11375	1.92171	1	0.573646	26.0291
INTERPRO	IPR013032:EGF-like region, conserved site	67	2.16618	0.0162401	1419423_AT, 1438312_S_AT, 1424113_AT, 1441899_X_AT, 1437385_AT, 1427086_AT, 1451074_AT, 1460208_AT, 1418405_AT, 1426238_AT, 1423516_A_AT, 1443485_AT, 1452296_AT, 1427183_AT, 1455556_AT, 1418634_AT, 1452106_AT, 1428012_AT, 1426560_A_AT, 1423885_AT, 1426258_AT, 1451119_A_AT, 1455978_A_AT, 1456615_A_AT, 1435603_AT, 1440882_AT, 1456133_X_AT, 1417399_AT, 1434070_AT, 1416342_AT, 1455993_AT, 1418093_A_A…	2679	290	15114	1.30342	1	0.643538	25.3959
SP_PIR_KEYWORDS	transferase	270	8.72939	0.0162776	1423747_A_AT, 1434516_AT, 1417273_AT, 1425492_AT, 1433745_AT, 1415897_A_AT, 1427961_S_AT, 1426261_S_AT, 1451666_AT, 1454633_AT, 1447623_S_AT, 1434542_AT, 1417630_AT, 1417465_AT, 1449435_AT, 1440905_AT, 1450997_AT, 1434082_AT, 1417702_A_AT, 1435985_AT, 1421733_A_AT, 1449079_S_AT, 1448765_AT, 1434633_AT, 1425678_A_AT, 1437397_AT, 1418519_AT, 1436301_AT, 1423858_A_AT, 1421890_AT, 1435029_AT, 1450072…	2769	1342	15511	1.12701	0.99997	0.224136	21.668
SMART	SM00630:Sema	12	0.387973	0.016297	1438934_X_AT, 1428623_AT, 1442226_AT, 1434776_AT, 1449202_AT, 1453286_AT, 1455037_AT, 1437422_AT, 1429459_AT, 1435254_AT, 1448415_A_AT, 1448110_AT, 1435361_AT, 1420824_AT, 1453055_AT	1508	31	8316	2.13468	0.998993	0.437347	20.611
GOTERM_MF_FAT	GO:0005496~steroid binding	15	0.484966	0.0163172	1448506_AT, 1456654_AT, 1416761_AT, 1448513_A_AT, 1448738_AT, 1456934_AT, 1418729_AT, 1422333_AT, 1456152_AT, 1429240_AT, 1460459_AT, 1452882_AT, 1455011_AT, 1458836_AT, 1455691_AT, 1448804_AT, 1435991_AT, 1449201_AT, 1428853_AT, 1436926_AT, 1417504_AT, 1426547_AT, 1416901_AT, 1460303_AT, 1418728_AT	2070	42	11124	1.91925	1	0.532566	23.8025
UP_SEQ_FEATURE	domain:Fibronectin type-III 1	31	1.00226	0.0164744	1433833_AT, 1423278_AT, 1422541_AT, 1449192_AT, 1427486_AT, 1455771_AT, 1424886_AT, 1434957_AT, 1452783_AT, 1426903_AT, 1443485_AT, 1426642_AT, 1420842_AT, 1418674_AT, 1427168_A_AT, 1419455_AT, 1441498_AT, 1426258_AT, 1435603_AT, 1420843_AT, 1450226_AT, 1449563_AT, 1416342_AT, 1423586_AT, 1441102_AT, 1435537_AT, 1446498_AT, 1459868_X_AT, 1454984_AT, 1458229_AT, 1451844_AT, 1437397_AT, 1454973_AT,…	2704	114	15061	1.51462	1	0.901802	27.4325
GOTERM_BP_FAT	GO:0007169~transmembrane receptor protein tyrosine kinase signaling pathway	48	1.55189	0.0166984	1437717_X_AT, 1418084_AT, 1446421_AT, 1438718_AT, 1443485_AT, 1416981_AT, 1457198_AT, 1435383_X_AT, 1448831_AT, 1460436_AT, 1421066_AT, 1443111_AT, 1423349_AT, 1434310_AT, 1455688_AT, 1415923_AT, 1418093_A_AT, 1425515_AT, 1416693_AT, 1457491_AT, 1448943_AT, 1437401_AT, 1419123_A_AT, 1421065_AT, 1449568_AT, 1458884_AT, 1434413_AT, 1415996_AT, 1419485_AT, 1423428_AT, 1449351_S_AT, 1455792_X_AT, 142…	2114	188	11375	1.37382	1	0.581063	26.7918
SP_PIR_KEYWORDS	Endocytosis	26	0.840608	0.0170979	1419423_AT, 1455250_AT, 1440795_X_AT, 1425553_S_AT, 1419068_AT, 1427226_AT, 1434081_AT, 1426368_AT, 1421821_AT, 1423362_AT, 1443856_AT, 1435885_S_AT, 1435657_AT, 1429454_AT, 1426258_AT, 1434339_AT, 1440882_AT, 1425899_A_AT, 1439496_AT, 1418092_S_AT, 1433915_S_AT, 1425602_A_AT, 1446968_AT, 1437834_S_AT, 1435884_AT, 1435857_S_AT, 1452338_S_AT, 1427133_S_AT, 1435893_AT, 1453003_AT, 1448655_AT, 14504…	2769	92	15511	1.58308	0.999982	0.229202	22.6344
GOTERM_BP_FAT	GO:0030155~regulation of cell adhesion	27	0.872939	0.017143	1426561_A_AT, 1424186_AT, 1424113_AT, 1427053_AT, 1437502_X_AT, 1424114_S_AT, 1460302_AT, 1449254_AT, 1455627_AT, 1425582_A_AT, 1448182_A_AT, 1452106_AT, 1426560_A_AT, 1448600_S_AT, 1418758_A_AT, 1448688_AT, 1418744_S_AT, 1457687_AT, 1450226_AT, 1451206_S_AT, 1425310_A_AT, 1435697_A_AT, 1415935_AT, 1448321_AT, 1421811_AT, 1438682_AT, 1441102_AT, 1448383_AT, 1452107_S_AT, 1425515_AT, 1427054_S_AT,…	2114	93	11375	1.56217	1	0.585899	27.4024
UP_SEQ_FEATURE	domain:Fibronectin type-III 8	9	0.29098	0.0173393	1416342_AT, 1433833_AT, 1435537_AT, 1427486_AT, 1424886_AT, 1452783_AT, 1426903_AT, 1420842_AT, 1427168_A_AT, 1441498_AT, 1426794_AT, 1429052_AT, 1442140_AT, 1420843_AT	2704	20	15061	2.50645	1	0.907956	28.6544
INTERPRO	IPR000504:RNA recognition motif, RNP-1	49	1.58422	0.0174196	1421000_AT, 1447898_S_AT, 1434888_A_AT, 1424252_AT, 1420093_S_AT, 1433439_AT, 1451154_A_AT, 1445689_AT, 1439246_X_AT, 1436938_AT, 1450874_AT, 1424033_AT, 1436843_AT, 1436818_A_AT, 1452821_AT, 1434005_AT, 1452712_AT, 1429009_AT, 1450069_A_AT, 1433979_AT, 1424251_A_AT, 1428407_AT, 1454725_AT, 1460336_AT, 1455352_AT, 1415872_AT, 1439316_AT, 1437751_AT, 1423540_AT, 1436799_AT, 1416721_S_AT, 1452774_A…	2679	202	15114	1.36852	1	0.661435	26.9803
GOTERM_BP_FAT	GO:0070482~response to oxygen levels	20	0.646621	0.017527	1427418_A_AT, 1439364_A_AT, 1416035_AT, 1439675_AT, 1420546_AT, 1437502_X_AT, 1449265_AT, 1418854_AT, 1448182_A_AT, 1449051_AT, 1418475_AT, 1416257_AT, 1457687_AT, 1448602_AT, 1450628_AT, 1425546_A_AT, 1448383_AT, 1451503_AT, 1435436_AT, 1415806_AT, 1416034_AT, 1452207_AT, 1416136_AT, 1449187_AT, 1449145_A_AT	2114	63	11375	1.70819	1	0.589287	27.9258
SP_PIR_KEYWORDS	calcium/phospholipid-binding	7	0.226317	0.0175572	1419091_A_AT, 1419392_AT, 1429246_A_AT, 1421223_A_AT, 1425567_A_AT, 1460330_AT, 1415818_AT, 1448213_AT, 1437692_X_AT	2769	13	15511	3.01628	0.999987	0.229847	23.1706
INTERPRO	IPR001496:SOCS protein, C-terminal	13	0.420304	0.0176559	1442586_AT, 1448724_AT, 1418507_S_AT, 1439836_AT, 1420150_AT, 1424331_AT, 1438744_AT, 1438470_AT, 1435492_AT, 1446085_AT, 1455899_X_AT, 1451418_A_AT, 1449109_AT, 1436566_AT, 1425241_A_AT, 1423349_AT, 1451419_AT, 1434961_AT, 1423350_AT	2679	36	15114	2.03727	1	0.658532	27.2938
GOTERM_BP_FAT	GO:0030032~lamellipodium assembly	8	0.258649	0.0180323	1416156_AT, 1424168_A_AT, 1417123_AT, 1455337_AT, 1437216_AT, 1448600_S_AT, 1448874_A_AT, 1416329_AT, 1436025_AT, 1421487_A_AT, 1417122_AT	2114	16	11375	2.6904	1	0.595058	28.6093
GOTERM_BP_FAT	GO:0048704~embryonic skeletal system morphogenesis	19	0.61429	0.0181509	1425528_AT, 1437717_X_AT, 1426155_A_AT, 1416855_AT, 1427433_S_AT, 1418606_AT, 1448494_AT, 1454960_AT, 1416693_AT, 1439753_X_AT, 1418926_AT, 1450768_AT, 1418415_AT, 1421537_AT, 1450186_S_AT, 1415691_AT, 1451660_A_AT, 1456862_AT, 1460436_AT, 1436740_AT, 1456229_AT, 1419126_AT, 1448926_AT	2114	59	11375	1.7328	1	0.592816	28.7688
SP_PIR_KEYWORDS	ubl conjugation	111	3.58875	0.01826	1452701_X_AT, 1435670_AT, 1447849_S_AT, 1434897_A_AT, 1448846_A_AT, 1419369_AT, 1425088_AT, 1416256_A_AT, 1424562_A_AT, 1448149_AT, 1420088_AT, 1455095_AT, 1422293_A_AT, 1437821_AT, 1425364_A_AT, 1456436_X_AT, 1424988_AT, 1416880_AT, 1455434_A_AT, 1438008_AT, 1418025_AT, 1433915_S_AT, 1432144_A_AT, 1433592_AT, 1455069_X_AT, 1434633_AT, 1423846_X_AT, 1437197_AT, 1425706_A_AT, 1459393_AT, 1424040_A…	2769	512	15511	1.21442	0.999992	0.233209	23.9844
GOTERM_BP_FAT	GO:0009611~response to wounding	77	2.48949	0.0185571	1417491_AT, 1416330_AT, 1416625_AT, 1437726_X_AT, 1418506_A_AT, 1450923_AT, 1450872_S_AT, 1423954_AT, 1417490_AT, 1449051_AT, 1460436_AT, 1451790_A_AT, 1434510_AT, 1448208_AT, 1419665_A_AT, 1459843_S_AT, 1434376_AT, 1426045_AT, 1417009_AT, 1419666_X_AT, 1416035_AT, 1439675_AT, 1451714_A_AT, 1418162_AT, 1460700_AT, 1452031_AT, 1447448_S_AT, 1426642_AT, 1441912_X_AT, 1416025_AT, 1427520_A_AT, 14510…	2114	327	11375	1.26704	1	0.596389	29.3126
GOTERM_BP_FAT	GO:0007266~Rho protein signal transduction	11	0.355642	0.0186425	1455399_AT, 1424169_AT, 1416511_A_AT, 1420930_S_AT, 1450994_AT, 1424376_AT, 1425601_A_AT, 1434140_AT, 1423444_AT, 1451783_A_AT, 1436801_X_AT, 1418712_AT, 1460708_S_AT, 1455871_S_AT	2114	27	11375	2.19218	1	0.593539	29.4265
GOTERM_BP_FAT	GO:0042592~homeostatic process	124	4.00905	0.018742	1437675_AT, 1434802_S_AT, 1417551_AT, 1419725_AT, 1450923_AT, 1418506_A_AT, 1450872_S_AT, 1416003_AT, 1417133_AT, 1437378_X_AT, 1460561_X_AT, 1455106_A_AT, 1422645_AT, 1423869_S_AT, 1434449_AT, 1433747_AT, 1435383_X_AT, 1448233_AT, 1455820_X_AT, 1416521_AT, 1418744_S_AT, 1451179_A_AT, 1420682_AT, 1433532_A_AT, 1437310_AT, 1440201_AT, 1423031_AT, 1416528_AT, 1422503_S_AT, 1448208_AT, 1448765_AT, 1…	2114	558	11375	1.19573	1	0.591015	29.5588
INTERPRO	IPR016040:NAD(P)-binding domain	37	1.19625	0.0190302	1420531_AT, 1415712_AT, 1442359_AT, 1434705_AT, 1416761_AT, 1451681_AT, 1422887_A_AT, 1449209_A_AT, 1429802_AT, 1437278_A_AT, 1415977_AT, 1451666_AT, 1420541_AT, 1429071_AT, 1460196_AT, 1436704_X_AT, 1446071_AT, 1426657_S_AT, 1433440_X_AT, 1448283_A_AT, 1437621_X_AT, 1439459_X_AT, 1452011_A_AT, 1427963_S_AT, 1448453_AT, 1416105_AT, 1448253_AT, 1460197_A_AT, 1448315_A_AT, 1428636_AT, 1449454_AT, 1…	2679	145	15114	1.4396	1	0.678515	29.0925
SP_PIR_KEYWORDS	SH2 domain	28	0.90527	0.0191302	1448724_AT, 1426570_A_AT, 1423999_AT, 1452264_AT, 1451780_AT, 1460700_AT, 1426368_AT, 1415936_AT, 1451261_S_AT, 1435492_AT, 1433455_AT, 1448600_S_AT, 1453377_AT, 1417486_AT, 1448874_A_AT, 1436413_AT, 1421066_AT, 1425458_A_AT, 1423349_AT, 1442586_AT, 1438682_AT, 1418507_S_AT, 1435149_AT, 1448765_AT, 1425515_AT, 1420915_AT, 1426569_A_AT, 1438470_AT, 1446085_AT, 1417123_AT, 1421065_AT, 1455899_X_AT,…	2769	102	15511	1.53771	0.999995	0.238248	24.9809
INTERPRO	IPR001997:Calponin	4	0.129324	0.0192792	1450981_AT, 1455570_X_AT, 1417917_AT, 1435106_AT, 1445398_AT, 1435321_AT, 1436836_X_AT, 1456380_X_AT, 1438354_X_AT, 1436759_X_AT, 1426724_AT	2679	4	15114	5.64166	1	0.675779	29.4139
INTERPRO	IPR003080:Glutathione S-transferase, alpha class	4	0.129324	0.0192792	1423436_AT, 1421040_A_AT, 1421041_S_AT, 1423437_AT, 1416368_AT	2679	4	15114	5.64166	1	0.675779	29.4139
UP_SEQ_FEATURE	domain:SOCS box	13	0.420304	0.0194329	1442586_AT, 1448724_AT, 1418507_S_AT, 1439836_AT, 1420150_AT, 1424331_AT, 1438744_AT, 1438470_AT, 1435492_AT, 1446085_AT, 1455899_X_AT, 1451418_A_AT, 1449109_AT, 1436566_AT, 1425241_A_AT, 1423349_AT, 1451419_AT, 1434961_AT, 1423350_AT	2704	36	15061	2.01135	1	0.926768	31.5319
GOTERM_BP_FAT	GO:0034330~cell junction organization	12	0.387973	0.0195062	1416891_AT, 1434851_S_AT, 1437807_X_AT, 1448149_AT, 1417410_S_AT, 1426642_AT, 1416066_AT, 1460602_AT, 1436631_AT, 1436737_A_AT, 1423885_AT, 1423135_AT, 1457687_AT, 1460708_S_AT	2114	31	11375	2.08289	1	0.601353	30.5679
UP_SEQ_FEATURE	domain:GST C-terminal	12	0.387973	0.019586	1423436_AT, 1418186_AT, 1456036_X_AT, 1454866_S_AT, 1416411_AT, 1448252_A_AT, 1421040_A_AT, 1453708_A_AT, 1419072_AT, 1429574_AT, 1423437_AT, 1416368_AT, 1417364_AT, 1416531_AT	2704	32	15061	2.08871	1	0.923849	31.738
SP_PIR_KEYWORDS	collagen binding	4	0.129324	0.0196748	1448392_AT, 1449368_AT, 1456733_X_AT, 1416589_AT, 1416808_AT	2769	4	15511	5.60166	0.999997	0.239571	25.5983
SP_PIR_KEYWORDS	smooth muscle	4	0.129324	0.0196748	1450981_AT, 1422340_A_AT, 1417917_AT, 1416454_S_AT	2769	4	15511	5.60166	0.999997	0.239571	25.5983
PIR_SUPERFAMILY	PIRSF002072:helix-destabilizing protein	6	0.193986	0.0198931	1424251_A_AT, 1424252_AT, 1420093_S_AT, 1428407_AT, 1449039_A_AT, 1433829_A_AT, 1436818_A_AT, 1456698_S_AT, 1441185_AT, 1425142_A_AT, 1452712_AT, 1452774_AT	1340	9	6664	3.31542	1	1	27.832
INTERPRO	IPR003096:SM22/calponin	6	0.193986	0.0199372	1450981_AT, 1436836_X_AT, 1438354_X_AT, 1455056_AT, 1436759_X_AT, 1455570_X_AT, 1417123_AT, 1417917_AT, 1448600_S_AT, 1456380_X_AT, 1423505_AT, 1417122_AT, 1426724_AT	2679	10	15114	3.38499	1	0.680775	30.2565
INTERPRO	IPR003663:Sugar/inositol transporter	6	0.193986	0.0199372	1426600_AT, 1416639_AT, 1434773_A_AT, 1415958_AT, 1435387_AT, 1435911_S_AT, 1415959_AT, 1450628_AT, 1426599_A_AT	2679	10	15114	3.38499	1	0.680775	30.2565
INTERPRO	IPR011531:Bicarbonate transporter, C-terminal	6	0.193986	0.0199372	1418485_AT, 1416464_AT, 1434867_AT, 1439137_AT, 1423443_AT, 1457528_AT	2679	10	15114	3.38499	1	0.680775	30.2565
INTERPRO	IPR003645:Follistatin-like, N-terminal	6	0.193986	0.0199372	1448392_AT, 1416114_AT, 1416589_AT, 1421365_AT, 1442322_AT, 1416221_AT, 1434458_AT, 1448259_AT, 1424659_AT, 1458140_AT, 1422803_AT	2679	10	15114	3.38499	1	0.680775	30.2565
INTERPRO	IPR003020:Bicarbonate transporter, eukaryotic	6	0.193986	0.0199372	1418485_AT, 1416464_AT, 1434867_AT, 1439137_AT, 1423443_AT, 1457528_AT	2679	10	15114	3.38499	1	0.680775	30.2565
GOTERM_BP_FAT	GO:0040017~positive regulation of locomotion	15	0.484966	0.019956	1421811_AT, 1438682_AT, 1418237_S_AT, 1427418_A_AT, 1417574_AT, 1450708_AT, 1424113_AT, 1426955_AT, 1416035_AT, 1425515_AT, 1424114_S_AT, 1460302_AT, 1419309_AT, 1448823_AT, 1419426_S_AT, 1424485_AT, 1457687_AT, 1455002_AT, 1423104_AT, 1448689_AT, 1435543_AT	2114	43	11375	1.87702	1	0.605406	31.1554
SP_PIR_KEYWORDS	endoplasmic reticulum	139	4.49402	0.01998	1422526_AT, 1424394_AT, 1452854_AT, 1421116_A_AT, 1417071_S_AT, 1416761_AT, 1424853_S_AT, 1452649_AT, 1435135_AT, 1429065_AT, 1434891_AT, 1415897_A_AT, 1449209_A_AT, 1451361_A_AT, 1426261_S_AT, 1423869_S_AT, 1422333_AT, 1442656_AT, 1423294_AT, 1417403_AT, 1449324_AT, 1437724_X_AT, 1437211_X_AT, 1416803_AT, 1419295_AT, 1455434_A_AT, 1417070_AT, 1425784_A_AT, 1448908_AT, 1448525_A_AT, 1424834_S_AT,…	2769	659	15511	1.18153	0.999997	0.238334	25.9423
SP_PIR_KEYWORDS	cell binding	6	0.193986	0.0205373	1452250_A_AT, 1416808_AT, 1424113_AT, 1426947_X_AT, 1424114_S_AT, 1423885_AT, 1448590_AT, 1449254_AT	2769	10	15511	3.361	0.999998	0.239735	26.5665
INTERPRO	IPR018248:EF hand	32	1.03459	0.0205413	1419252_AT, 1417090_AT, 1458667_AT, 1427889_AT, 1415870_AT, 1448507_AT, 1420820_AT, 1436275_AT, 1448738_AT, 1448812_AT, 1417568_AT, 1456934_AT, 1422449_S_AT, 1435885_S_AT, 1423807_A_AT, 1422852_AT, 1454611_A_AT, 1457157_AT, 1422414_A_AT, 1421375_A_AT, 1418744_S_AT, 1431339_A_AT, 1455571_X_AT, 1444466_AT, 1417239_AT, 1450878_AT, 1425899_A_AT, 1423155_AT, 1441477_AT, 1459098_AT, 1417569_AT, 1427888…	2679	122	15114	1.47978	1	0.684548	31.0218
SMART	SM00253:SOCS	13	0.420304	0.0207762	1442586_AT, 1448724_AT, 1418507_S_AT, 1439836_AT, 1420150_AT, 1424331_AT, 1438744_AT, 1438470_AT, 1435492_AT, 1446085_AT, 1455899_X_AT, 1451418_A_AT, 1449109_AT, 1436566_AT, 1425241_A_AT, 1423349_AT, 1451419_AT, 1434961_AT, 1423350_AT	1508	36	8316	1.99138	0.999852	0.492522	25.5408
UP_SEQ_FEATURE	domain:LDL-receptor class A 7	6	0.193986	0.0210257	1435893_AT, 1426258_AT, 1453003_AT, 1440882_AT, 1427133_S_AT, 1448655_AT, 1421821_AT	2704	10	15061	3.34194	1	0.933122	33.6472
UP_SEQ_FEATURE	domain:LDL-receptor class A 6	6	0.193986	0.0210257	1435893_AT, 1426258_AT, 1453003_AT, 1440882_AT, 1427133_S_AT, 1448655_AT, 1421821_AT	2704	10	15061	3.34194	1	0.933122	33.6472
UP_SEQ_FEATURE	binding site:GTP; via amide nitrogen and carbonyl oxygen	6	0.193986	0.0210257	1429234_S_AT, 1454610_AT, 1417038_AT, 1448729_A_AT, 1455422_X_AT, 1437208_AT, 1426801_AT, 1437995_X_AT	2704	10	15061	3.34194	1	0.933122	33.6472
GOTERM_BP_FAT	GO:0060323~head morphogenesis	7	0.226317	0.021224	1426015_S_AT, 1423025_A_AT, 1435778_AT, 1421917_AT, 1439364_A_AT, 1417965_AT, 1458884_AT, 1434424_AT, 1446421_AT, 1457491_AT, 1443111_AT, 1416136_AT	2114	13	11375	2.89735	1	0.623929	32.7864
GOTERM_BP_FAT	GO:0006805~xenobiotic metabolic process	7	0.226317	0.021224	1426261_S_AT, 1448792_A_AT, 1450455_S_AT, 1418672_AT, 1416612_AT, 1435135_AT, 1424783_A_AT, 1426260_A_AT, 1422000_AT, 1455227_AT, 1422631_AT	2114	13	11375	2.89735	1	0.623929	32.7864
GOTERM_BP_FAT	GO:0045444~fat cell differentiation	19	0.61429	0.0215527	1420715_A_AT, 1415712_AT, 1434705_AT, 1449182_AT, 1460197_A_AT, 1418982_AT, 1455918_AT, 1422887_A_AT, 1424729_AT, 1419248_AT, 1436228_AT, 1419247_AT, 1449324_AT, 1422651_AT, 1415965_AT, 1427200_AT, 1417023_A_AT, 1437310_AT, 1440870_AT, 1447830_S_AT, 1451263_A_AT, 1455584_AT, 1415958_AT, 1418197_AT, 1415964_AT, 1422445_AT, 1422444_AT, 1451371_AT, 1415959_AT	2114	60	11375	1.70392	1	0.625342	33.2033
SMART	SM00274:FOLN	6	0.193986	0.0218544	1448392_AT, 1416114_AT, 1416589_AT, 1421365_AT, 1442322_AT, 1416221_AT, 1434458_AT, 1448259_AT, 1424659_AT, 1458140_AT, 1422803_AT	1508	10	8316	3.30875	0.999907	0.484646	26.6842
INTERPRO	IPR000800:Notch region	5	0.161655	0.0218564	1455556_AT, 1432591_AT, 1418634_AT, 1427633_A_AT, 1435335_A_AT, 1415947_AT	2679	7	15114	4.02976	1	0.700251	32.6603
GOTERM_MF_FAT	GO:0003988~acetyl-CoA C-acyltransferase activity	4	0.129324	0.0221249	1442732_AT, 1426522_AT, 1424451_AT, 1455061_A_AT, 1437172_X_AT, 1428145_AT, 1428146_S_AT, 1452173_AT	2070	4	11124	5.37391	1	0.632821	30.9049
BIOCARTA	m_tgfbPathway:TGF beta signaling pathway	8	0.258649	0.0224534	1434765_AT, 1434633_AT, 1454960_AT, 1423389_AT, 1416351_AT, 1427060_AT, 1455441_AT, 1435543_AT	238	15	1130	2.53221	0.995801	0.838672	25.4212
GOTERM_MF_FAT	GO:0017016~Ras GTPase binding	18	0.581959	0.0226242	1426743_AT, 1450932_S_AT, 1448892_AT, 1425315_AT, 1428579_AT, 1416329_AT, 1454979_AT, 1437821_AT, 1425787_A_AT, 1425601_A_AT, 1448740_AT, 1450931_AT, 1444028_S_AT, 1431829_A_AT, 1441645_S_AT, 1424585_AT, 1421594_A_AT, 1436048_AT, 1421143_AT, 1426825_AT, 1455717_S_AT, 1419513_A_AT, 1441214_AT	2070	56	11124	1.72733	1	0.629804	31.4855
GOTERM_CC_FAT	GO:0005901~caveola	11	0.355642	0.022627	1417551_AT, 1416256_A_AT, 1416778_AT, 1419647_A_AT, 1437378_X_AT, 1416050_A_AT, 1443832_S_AT, 1421065_AT, 1436737_A_AT, 1455820_X_AT, 1437985_A_AT, 1424130_A_AT, 1421066_AT, 1417327_AT, 1416779_AT, 1449145_A_AT	1928	28	10486	2.13667	0.999998	0.313398	28.5415
INTERPRO	IPR001589:Actinin-type, actin-binding, conserved site	10	0.323311	0.0228417	1444089_AT, 1419423_AT, 1452222_AT, 1428847_A_AT, 1460406_AT, 1441153_AT, 1428585_AT, 1455493_AT, 1419835_S_AT, 1441507_AT, 1459009_AT, 1459098_AT, 1452269_AT	2679	25	15114	2.25666	1	0.709452	33.8638
SP_PIR_KEYWORDS	cell adhesion	78	2.52182	0.0228609	1423628_S_AT, 1452250_A_AT, 1424113_AT, 1442167_AT, 1450757_AT, 1448590_AT, 1448149_AT, 1425675_S_AT, 1416072_AT, 1449254_AT, 1448906_AT, 1454899_AT, 1452106_AT, 1426560_A_AT, 1423885_AT, 1448265_X_AT, 1449396_AT, 1417240_AT, 1416342_AT, 1437467_AT, 1460682_S_AT, 1436714_AT, 1426955_AT, 1423606_AT, 1426301_AT, 1448123_S_AT, 1426794_AT, 1452784_AT, 1437132_X_AT, 1434376_AT, 1417319_AT, 1423585_AT,…	2769	348	15511	1.25554	1	0.258608	29.1166
GOTERM_BP_FAT	GO:0043062~extracellular structure organization	38	1.22858	0.0229661	1427053_AT, 1450923_AT, 1423893_X_AT, 1437692_X_AT, 1448976_AT, 1434758_AT, 1452106_AT, 1426560_A_AT, 1416740_AT, 1434479_AT, 1423885_AT, 1451119_A_AT, 1423250_A_AT, 1419091_A_AT, 1416342_AT, 1436912_AT, 1456250_X_AT, 1452222_AT, 1426955_AT, 1423606_AT, 1416693_AT, 1427884_AT, 1437056_X_AT, 1448123_S_AT, 1419065_AT, 1416808_AT, 1423396_AT, 1448962_AT, 1419485_AT, 1421888_X_AT, 1423739_X_AT, 14241…	2114	145	11375	1.41014	1	0.644718	34.9678
INTERPRO	IPR000980:SH2 motif	29	0.937601	0.0232905	1448724_AT, 1426570_A_AT, 1423999_AT, 1452264_AT, 1451780_AT, 1460700_AT, 1426368_AT, 1415936_AT, 1451261_S_AT, 1435492_AT, 1433455_AT, 1448600_S_AT, 1453377_AT, 1417486_AT, 1448874_A_AT, 1436413_AT, 1421066_AT, 1425458_A_AT, 1423349_AT, 1442586_AT, 1438682_AT, 1418507_S_AT, 1435149_AT, 1448765_AT, 1425515_AT, 1421487_A_AT, 1420915_AT, 1426569_A_AT, 1438470_AT, 1446085_AT, 1417123_AT, 1421065_AT,…	2679	109	15114	1.50099	1	0.709809	34.4052
GOTERM_CC_FAT	GO:0045121~membrane raft	24	0.775946	0.0235544	1417551_AT, 1437502_X_AT, 1419097_A_AT, 1416778_AT, 1416256_A_AT, 1419647_A_AT, 1416050_A_AT, 1437378_X_AT, 1443832_S_AT, 1438910_A_AT, 1450768_AT, 1456131_X_AT, 1448182_A_AT, 1448233_AT, 1421960_AT, 1455820_X_AT, 1415691_AT, 1424130_A_AT, 1431339_A_AT, 1421066_AT, 1417327_AT, 1426778_AT, 1433586_AT, 1426779_X_AT, 1435435_AT, 1423872_A_AT, 1416034_AT, 1421065_AT, 1417268_AT, 1416130_AT, 1436737_A…	1928	83	10486	1.57266	0.999999	0.31663	29.5307
SMART	SM00004:NL	5	0.161655	0.0236272	1455556_AT, 1432591_AT, 1418634_AT, 1427633_A_AT, 1435335_A_AT, 1415947_AT	1508	7	8316	3.93899	0.999956	0.488037	28.5289
GOTERM_BP_FAT	GO:0048608~reproductive structure development	34	1.09926	0.0237482	1416988_AT, 1448395_AT, 1434458_AT, 1426903_AT, 1450768_AT, 1438718_AT, 1418634_AT, 1436791_AT, 1449089_AT, 1418744_S_AT, 1457687_AT, 1416342_AT, 1448383_AT, 1451844_AT, 1435448_AT, 1437397_AT, 1437401_AT, 1435800_A_AT, 1437382_AT, 1416594_AT, 1423396_AT, 1425995_S_AT, 1437312_AT, 1448556_AT, 1434413_AT, 1419485_AT, 1434376_AT, 1425853_S_AT, 1422631_AT, 1434831_A_AT, 1418315_AT, 1434832_AT, 14334…	2114	127	11375	1.44053	1	0.652971	35.9252
GOTERM_MF_FAT	GO:0015171~amino acid transmembrane transporter activity	16	0.517297	0.0240771	1448783_AT, 1429593_AT, 1454764_S_AT, 1419309_AT, 1449382_AT, 1452031_AT, 1417392_A_AT, 1416629_AT, 1460541_AT, 1425364_A_AT, 1426340_AT, 1447181_S_AT, 1436521_AT, 1454991_AT, 1417929_AT, 1426722_AT, 1455442_AT, 1427221_AT, 1419579_AT, 1454992_AT	2070	48	11124	1.7913	1	0.641991	33.1492
GOTERM_BP_FAT	GO:0008211~glucocorticoid metabolic process	6	0.193986	0.0242248	1448506_AT, 1418729_AT, 1456362_AT, 1416761_AT, 1449201_AT, 1460303_AT, 1418728_AT, 1455201_X_AT	2114	10	11375	3.22848	1	0.656207	36.502
GOTERM_BP_FAT	GO:0050872~white fat cell differentiation	6	0.193986	0.0242248	1417023_A_AT, 1420715_A_AT, 1415712_AT, 1424729_AT, 1434705_AT, 1436228_AT, 1440870_AT, 1451263_A_AT, 1415965_AT, 1427200_AT, 1422887_A_AT, 1415964_AT	2114	10	11375	3.22848	1	0.656207	36.502
GOTERM_BP_FAT	GO:0045446~endothelial cell differentiation	6	0.193986	0.0242248	1418415_AT, 1418237_S_AT, 1429084_AT, 1423396_AT, 1426955_AT, 1425895_A_AT, 1429085_AT, 1448975_S_AT	2114	10	11375	3.22848	1	0.656207	36.502
GOTERM_BP_FAT	GO:0008286~insulin receptor signaling pathway	11	0.355642	0.0242909	1416983_S_AT, 1438682_AT, 1416657_AT, 1416982_AT, 1425515_AT, 1417562_AT, 1416693_AT, 1444472_AT, 1416981_AT, 1456482_AT, 1436737_A_AT, 1434446_AT, 1434976_X_AT, 1423104_AT, 1450628_AT	2114	28	11375	2.11388	1	0.653117	36.5816
INTERPRO	IPR000859:CUB	15	0.484966	0.0245478	1417009_AT, 1425985_S_AT, 1456778_AT, 1456437_X_AT, 1433529_AT, 1418084_AT, 1448433_A_AT, 1448943_AT, 1457506_AT, 1426990_AT, 1426238_AT, 1460586_AT, 1419123_A_AT, 1437635_AT, 1457198_AT, 1459354_AT, 1445377_AT, 1437409_S_AT, 1452270_S_AT, 1418076_AT, 1437165_A_AT, 1441254_AT, 1451527_AT, 1449351_S_AT	2679	46	15114	1.83967	1	0.722274	35.8998
INTERPRO	IPR003659:Plexin/semaphorin/integrin	15	0.484966	0.0245478	1438934_X_AT, 1428623_AT, 1442226_AT, 1434776_AT, 1456195_X_AT, 1449202_AT, 1453286_AT, 1455037_AT, 1437422_AT, 1429459_AT, 1435254_AT, 1448415_A_AT, 1417533_A_AT, 1436223_AT, 1417534_AT, 1448110_AT, 1460586_AT, 1435361_AT, 1420824_AT, 1456133_X_AT, 1453055_AT	2679	46	15114	1.83967	1	0.722274	35.8998
UP_SEQ_FEATURE	domain:EGF-like 7	10	0.323311	0.0246909	1416342_AT, 1419423_AT, 1455993_AT, 1427086_AT, 1449315_AT, 1424659_AT, 1419442_AT, 1427133_S_AT, 1451888_A_AT, 1452296_AT, 1442322_AT, 1455978_A_AT, 1435603_AT, 1434530_AT, 1458140_AT, 1448655_AT	2704	25	15061	2.22796	1	0.955539	38.2815
SMART	SM00360:RRM	49	1.58422	0.0246989	1421000_AT, 1447898_S_AT, 1434888_A_AT, 1424252_AT, 1420093_S_AT, 1433439_AT, 1451154_A_AT, 1445689_AT, 1439246_X_AT, 1436938_AT, 1450874_AT, 1424033_AT, 1436843_AT, 1436818_A_AT, 1452821_AT, 1434005_AT, 1452712_AT, 1429009_AT, 1450069_A_AT, 1433979_AT, 1424251_A_AT, 1428407_AT, 1454725_AT, 1460336_AT, 1455352_AT, 1415872_AT, 1439316_AT, 1437751_AT, 1423540_AT, 1436799_AT, 1416721_S_AT, 1452774_A…	1508	202	8316	1.3377	0.999973	0.48133	29.623
GOTERM_BP_FAT	GO:0048584~positive regulation of response to stimulus	43	1.39024	0.0249273	1435290_X_AT, 1416625_AT, 1449131_S_AT, 1419127_AT, 1437726_X_AT, 1437502_X_AT, 1450923_AT, 1423893_X_AT, 1423954_AT, 1420088_AT, 1428012_AT, 1423250_A_AT, 1422527_AT, 1421066_AT, 1418536_AT, 1436912_AT, 1417574_AT, 1456437_X_AT, 1427746_X_AT, 1451263_A_AT, 1451644_A_AT, 1416034_AT, 1421065_AT, 1426926_AT, 1454733_AT, 1425260_AT, 1455441_AT, 1452428_A_AT, 1417009_AT, 1438157_S_AT, 1449130_AT, 146…	2114	169	11375	1.36908	1	0.658674	37.3433
KEGG_PATHWAY	mmu05020:Prion diseases	14	0.452635	0.0249669	1427126_AT, 1427127_X_AT, 1416884_AT, 1437726_X_AT, 1417063_AT, 1449297_AT, 1448765_AT, 1449401_AT, 1417381_AT, 1452318_A_AT, 1448504_A_AT, 1427060_AT, 1418981_AT, 1418634_AT, 1452388_AT, 1428012_AT, 1416130_AT, 1448233_AT, 1417558_AT, 1439421_X_AT, 1423885_AT, 1416351_AT, 1420611_AT	977	35	4535	1.8567	0.992207	0.311626	27.0056
GOTERM_BP_FAT	GO:0030335~positive regulation of cell migration	13	0.420304	0.0249982	1421811_AT, 1438682_AT, 1418237_S_AT, 1427418_A_AT, 1417574_AT, 1424113_AT, 1426955_AT, 1416035_AT, 1425515_AT, 1424114_S_AT, 1460302_AT, 1419309_AT, 1448823_AT, 1424485_AT, 1457687_AT, 1455002_AT, 1423104_AT, 1448689_AT, 1435543_AT	2114	36	11375	1.94306	1	0.655719	37.4277
GOTERM_CC_FAT	GO:0031226~intrinsic to plasma membrane	99	3.20078	0.0252976	1416330_AT, 1416203_AT, 1428937_AT, 1416003_AT, 1422293_A_AT, 1434957_AT, 1437378_X_AT, 1426261_S_AT, 1418634_AT, 1434449_AT, 1455820_X_AT, 1417810_A_AT, 1448735_AT, 1417600_AT, 1420682_AT, 1441326_AT, 1450627_AT, 1459982_A_AT, 1455785_AT, 1456092_AT, 1431379_A_AT, 1448734_AT, 1428853_AT, 1421812_AT, 1423694_AT, 1452784_AT, 1437230_AT, 1437417_S_AT, 1423428_AT, 1449158_AT, 1416985_AT, 1418156_AT,…	1928	444	10486	1.2127	1	0.32847	31.3555
INTERPRO	IPR003961:Fibronectin, type III	44	1.42257	0.0256184	1460568_AT, 1423278_AT, 1427053_AT, 1422541_AT, 1427486_AT, 1417676_A_AT, 1424886_AT, 1431226_A_AT, 1416053_AT, 1434957_AT, 1452783_AT, 1426903_AT, 1460041_AT, 1443485_AT, 1419455_AT, 1425863_A_AT, 1426258_AT, 1429796_AT, 1435603_AT, 1449563_AT, 1416342_AT, 1435537_AT, 1459868_X_AT, 1454984_AT, 1451844_AT, 1437397_AT, 1427231_AT, 1426794_AT, 1429052_AT, 1453003_AT, 1420703_AT, 1448556_AT, 1422142…	2679	182	15114	1.36392	1	0.731212	37.1469
GOTERM_CC_FAT	GO:0005783~endoplasmic reticulum	171	5.52861	0.0256858	1419246_S_AT, 1434802_S_AT, 1452854_AT, 1417551_AT, 1417071_S_AT, 1416761_AT, 1424853_S_AT, 1435135_AT, 1429065_AT, 1434891_AT, 1415897_A_AT, 1435658_AT, 1426261_S_AT, 1422333_AT, 1442656_AT, 1449324_AT, 1420541_AT, 1455434_A_AT, 1417070_AT, 1448908_AT, 1434383_AT, 1436448_A_AT, 1421812_AT, 1421824_AT, 1422438_AT, 1448813_AT, 1457867_AT, 1416471_AT, 1460684_AT, 1424616_S_AT, 1437649_X_AT, 1415870…	1928	809	10486	1.14961	1	0.325474	31.7558
GOTERM_BP_FAT	GO:0046326~positive regulation of glucose import	5	0.161655	0.0257778	1431079_AT, 1436737_A_AT, 1416265_AT, 1422651_AT, 1417410_S_AT	2114	7	11375	3.84342	1	0.663165	38.3479
GOTERM_BP_FAT	GO:0010828~positive regulation of glucose transport	5	0.161655	0.0257778	1431079_AT, 1436737_A_AT, 1416265_AT, 1422651_AT, 1417410_S_AT	2114	7	11375	3.84342	1	0.663165	38.3479
INTERPRO	IPR000159:Ras-association	14	0.452635	0.0258821	1429262_AT, 1434509_AT, 1452398_AT, 1426368_AT, 1418924_AT, 1452283_AT, 1422637_AT, 1431829_A_AT, 1436307_AT, 1427363_AT, 1450650_AT, 1417673_AT, 1459991_AT, 1425458_A_AT, 1460634_AT, 1425518_AT	2679	42	15114	1.88055	1	0.728623	37.4507
UP_SEQ_FEATURE	short sequence motif:Endocytosis signal	7	0.226317	0.0268592	1435893_AT, 1423309_AT, 1423362_AT, 1426258_AT, 1453003_AT, 1427133_S_AT, 1448655_AT, 1421821_AT	2704	14	15061	2.78495	1	0.96378	40.877
UP_SEQ_FEATURE	domain:LDL-receptor class A 4	7	0.226317	0.0268592	1435893_AT, 1426258_AT, 1453003_AT, 1440882_AT, 1418076_AT, 1427133_S_AT, 1448655_AT, 1421821_AT	2704	14	15061	2.78495	1	0.96378	40.877
UP_SEQ_FEATURE	domain:EGF-like 12; calcium-binding	7	0.226317	0.0268592	1425896_A_AT, 1455556_AT, 1438312_S_AT, 1418634_AT, 1418049_AT, 1435603_AT, 1460208_AT, 1427133_S_AT, 1448655_AT	2704	14	15061	2.78495	1	0.96378	40.877
UP_SEQ_FEATURE	domain:EGF-like 10	7	0.226317	0.0268592	1416342_AT, 1419423_AT, 1455556_AT, 1455978_A_AT, 1435603_AT, 1427133_S_AT, 1419442_AT, 1448655_AT	2704	14	15061	2.78495	1	0.96378	40.877
SP_PIR_KEYWORDS	sh3 domain	48	1.55189	0.0272464	1443390_AT, 1426570_A_AT, 1449579_AT, 1417749_A_AT, 1427889_AT, 1433745_AT, 1424588_AT, 1460623_AT, 1450768_AT, 1452220_AT, 1448600_S_AT, 1437927_AT, 1424951_AT, 1434339_AT, 1429796_AT, 1427033_AT, 1436413_AT, 1459098_AT, 1451526_AT, 1427888_A_AT, 1436912_AT, 1428847_A_AT, 1448765_AT, 1425515_AT, 1437197_AT, 1438452_AT, 1436984_AT, 1455177_AT, 1426569_A_AT, 1434140_AT, 1417123_AT, 1454656_AT, 142…	2769	201	15511	1.33771	1	0.295508	33.7059
INTERPRO	IPR012335:Thioredoxin fold	27	0.872939	0.0273427	1418186_AT, 1456036_X_AT, 1418506_A_AT, 1433929_AT, 1452135_AT, 1423869_S_AT, 1421040_A_AT, 1419072_AT, 1417836_AT, 1422644_AT, 1423437_AT, 1416368_AT, 1423891_AT, 1423436_AT, 1416528_AT, 1449623_AT, 1451091_AT, 1428256_AT, 1454866_S_AT, 1427050_AT, 1459670_AT, 1435731_X_AT, 1416411_AT, 1415738_AT, 1453708_A_AT, 1453120_AT, 1423746_AT, 1421041_S_AT, 1429574_AT, 1424099_AT, 1416531_AT	2679	101	15114	1.50817	1	0.742079	39.1077
GOTERM_CC_FAT	GO:0030863~cortical cytoskeleton	14	0.452635	0.027962	1444089_AT, 1427888_A_AT, 1424168_A_AT, 1452222_AT, 1427260_A_AT, 1425088_AT, 1441153_AT, 1427889_AT, 1428585_AT, 1440285_AT, 1424769_S_AT, 1424770_AT, 1441507_AT, 1416464_AT, 1424768_AT, 1433883_AT, 1420171_S_AT, 1459009_AT, 1456072_AT, 1423878_AT, 1452269_AT	1928	41	10486	1.85715	1	0.341726	34.0598
SP_PIR_KEYWORDS	golgi apparatus	115	3.71807	0.0280443	1427992_A_AT, 1424214_AT, 1424394_AT, 1424836_A_AT, 1434891_AT, 1426903_AT, 1417275_AT, 1448233_AT, 1437724_X_AT, 1460436_AT, 1449435_AT, 1440905_AT, 1438008_AT, 1417426_AT, 1435641_AT, 1424683_AT, 1435985_AT, 1421733_A_AT, 1423229_AT, 1434383_AT, 1449079_S_AT, 1452398_AT, 1416108_A_AT, 1423309_AT, 1421890_AT, 1423083_AT, 1421824_AT, 1428875_AT, 1417538_AT, 1435536_AT, 1437760_AT, 1449078_AT, 146…	2769	541	15511	1.19074	1	0.297852	34.5105
GOTERM_BP_FAT	GO:0030855~epithelial cell differentiation	31	1.00226	0.0285372	1420715_A_AT, 1438945_X_AT, 1438973_X_AT, 1433489_S_AT, 1423414_AT, 1418634_AT, 1429085_AT, 1425895_A_AT, 1422629_S_AT, 1419555_AT, 1454896_AT, 1416630_AT, 1437992_X_AT, 1416351_AT, 1450226_AT, 1419475_A_AT, 1434169_AT, 1451375_AT, 1441102_AT, 1418237_S_AT, 1418533_S_AT, 1426955_AT, 1434851_S_AT, 1449839_AT, 1448975_S_AT, 1451844_AT, 1418091_AT, 1437397_AT, 1428853_AT, 1415800_AT, 1417447_AT, 145…	2114	115	11375	1.45048	1	0.696845	41.5028
GOTERM_BP_FAT	GO:0043408~regulation of MAPKKK cascade	25	0.808277	0.028566	1417143_AT, 1424850_AT, 1455918_AT, 1437502_X_AT, 1418162_AT, 1433489_S_AT, 1439901_AT, 1454677_AT, 1438718_AT, 1415874_AT, 1433662_S_AT, 1418840_AT, 1448182_A_AT, 1425895_A_AT, 1421841_AT, 1448606_AT, 1427040_AT, 1441723_AT, 1455337_AT, 1456389_AT, 1416034_AT, 1422782_S_AT, 1434298_AT, 1454733_AT, 1423396_AT, 1449568_AT, 1423870_AT, 1436584_AT, 1455441_AT, 1435543_AT, 1460287_AT, 1449145_A_AT	2114	88	11375	1.52863	1	0.693384	41.5349
GOTERM_BP_FAT	GO:0048008~platelet-derived growth factor receptor signaling pathway	9	0.29098	0.0287012	1437717_X_AT, 1428509_AT, 1417965_AT, 1436970_A_AT, 1446421_AT, 1457491_AT, 1415806_AT, 1423025_A_AT, 1419123_A_AT, 1421917_AT, 1458884_AT, 1415996_AT, 1436740_AT, 1443111_AT, 1449351_S_AT	2114	21	11375	2.30605	1	0.691324	41.6854
GOTERM_MF_FAT	GO:0008034~lipoprotein binding	9	0.29098	0.0289012	1435893_AT, 1417950_A_AT, 1418190_AT, 1419693_AT, 1455820_X_AT, 1432466_A_AT, 1440882_AT, 1416050_A_AT, 1437378_X_AT, 1421821_AT, 1455201_X_AT	2070	21	11124	2.30311	1	0.699027	38.4048
INTERPRO	IPR002165:Plexin	11	0.355642	0.0291265	1438934_X_AT, 1428623_AT, 1434776_AT, 1449202_AT, 1453286_AT, 1455037_AT, 1437422_AT, 1429459_AT, 1435254_AT, 1448415_A_AT, 1448110_AT, 1460586_AT, 1420824_AT, 1453055_AT	2679	30	15114	2.06861	1	0.758368	41.0752
SMART	SM00423:PSI	15	0.484966	0.0291558	1438934_X_AT, 1428623_AT, 1442226_AT, 1434776_AT, 1456195_X_AT, 1449202_AT, 1453286_AT, 1455037_AT, 1437422_AT, 1429459_AT, 1435254_AT, 1448415_A_AT, 1417533_A_AT, 1436223_AT, 1417534_AT, 1448110_AT, 1460586_AT, 1435361_AT, 1420824_AT, 1456133_X_AT, 1453055_AT	1508	46	8316	1.79824	0.999996	0.518587	34.0084
SMART	SM00042:CUB	15	0.484966	0.0291558	1417009_AT, 1425985_S_AT, 1456778_AT, 1456437_X_AT, 1433529_AT, 1418084_AT, 1448433_A_AT, 1448943_AT, 1457506_AT, 1426990_AT, 1426238_AT, 1460586_AT, 1419123_A_AT, 1437635_AT, 1457198_AT, 1459354_AT, 1445377_AT, 1437409_S_AT, 1452270_S_AT, 1418076_AT, 1437165_A_AT, 1441254_AT, 1451527_AT, 1449351_S_AT	1508	46	8316	1.79824	0.999996	0.518587	34.0084
SP_PIR_KEYWORDS	heparin-binding	16	0.517297	0.0292873	1421811_AT, 1448398_S_AT, 1423606_AT, 1432466_A_AT, 1416221_AT, 1422571_AT, 1460302_AT, 1416666_AT, 1433489_S_AT, 1435857_S_AT, 1448259_AT, 1438718_AT, 1426642_AT, 1449319_AT, 1416740_AT, 1448254_AT, 1434479_AT, 1416603_AT, 1452148_AT, 1453118_S_AT, 1451527_AT	2769	51	15511	1.75738	1	0.304006	35.7458
BIOCARTA	m_eicosanoidPathway:Eicosanoid Metabolism	9	0.29098	0.0292893	1448816_AT, 1439747_AT, 1424208_AT, 1450344_A_AT, 1423414_AT, 1446331_AT, 1416827_AT, 1436448_A_AT, 1453924_A_AT, 1420349_AT, 1422438_AT, 1449450_AT, 1448558_A_AT	238	19	1130	2.249	0.999226	0.833213	31.8835
INTERPRO	IPR003607:Metal-dependent phosphohydrolase, HD region	9	0.29098	0.0293895	1428823_AT, 1422473_AT, 1449298_A_AT, 1445539_AT, 1435741_AT, 1452202_AT, 1422474_AT, 1447707_S_AT, 1434438_AT, 1433694_AT, 1438041_AT	2679	22	15114	2.30795	1	0.755727	41.3602
INTERPRO	IPR004046:Glutathione S-transferase, C-terminal	10	0.323311	0.029584	1423436_AT, 1421040_A_AT, 1418186_AT, 1419072_AT, 1456036_X_AT, 1421041_S_AT, 1423437_AT, 1416368_AT, 1417364_AT, 1416411_AT, 1416531_AT, 1423891_AT	2679	26	15114	2.16987	1	0.752335	41.5701
UP_SEQ_FEATURE	short sequence motif:Cell attachment site	21	0.678952	0.029795	1437339_S_AT, 1418918_AT, 1452250_A_AT, 1416164_AT, 1460302_AT, 1448590_AT, 1434891_AT, 1449254_AT, 1423516_A_AT, 1426642_AT, 1427168_A_AT, 1454966_AT, 1426947_X_AT, 1421811_AT, 1456250_X_AT, 1418237_S_AT, 1426955_AT, 1418454_AT, 1422571_AT, 1452253_AT, 1451161_A_AT, 1427133_S_AT, 1448123_S_AT, 1416808_AT, 1420911_A_AT	2704	73	15061	1.6023	1	0.972937	44.2265
SMART	SM00252:SH2	29	0.937601	0.0300438	1448724_AT, 1426570_A_AT, 1423999_AT, 1452264_AT, 1451780_AT, 1460700_AT, 1426368_AT, 1415936_AT, 1451261_S_AT, 1435492_AT, 1433455_AT, 1448600_S_AT, 1453377_AT, 1417486_AT, 1448874_A_AT, 1436413_AT, 1421066_AT, 1425458_A_AT, 1423349_AT, 1442586_AT, 1438682_AT, 1418507_S_AT, 1435149_AT, 1448765_AT, 1425515_AT, 1421487_A_AT, 1420915_AT, 1426569_A_AT, 1438470_AT, 1446085_AT, 1417123_AT, 1421065_AT,…	1508	109	8316	1.46718	0.999997	0.509224	34.8512
SP_PIR_KEYWORDS	gtp-binding	68	2.19851	0.0302996	1427992_A_AT, 1419246_S_AT, 1427347_S_AT, 1418240_AT, 1429234_S_AT, 1449383_AT, 1418825_AT, 1416256_A_AT, 1434794_AT, 1418392_A_AT, 1416165_AT, 1454988_S_AT, 1434909_AT, 1424648_AT, 1434312_AT, 1451985_AT, 1454610_AT, 1436566_AT, 1426063_A_AT, 1460708_S_AT, 1435906_X_AT, 1452679_AT, 1420872_AT, 1456061_AT, 1423854_A_AT, 1423990_AT, 1423846_X_AT, 1426799_AT, 1424894_AT, 1415749_A_AT, 1449110_AT, 1…	2769	302	15511	1.2613	1	0.307922	36.7357
SP_PIR_KEYWORDS	innate immunity	20	0.646621	0.0303536	1417009_AT, 1416625_AT, 1418825_AT, 1449131_S_AT, 1449130_AT, 1437726_X_AT, 1418162_AT, 1423954_AT, 1441912_X_AT, 1428012_AT, 1423153_X_AT, 1418787_AT, 1416335_AT, 1434438_AT, 1416051_AT, 1425985_S_AT, 1456437_X_AT, 1417063_AT, 1417381_AT, 1449401_AT, 1457664_X_AT, 1417867_AT, 1422782_S_AT, 1436562_AT, 1439185_X_AT, 1450876_AT	2769	69	15511	1.62367	1	0.303644	36.7881
SMART	SM00314:RA	14	0.452635	0.0304876	1429262_AT, 1434509_AT, 1452398_AT, 1426368_AT, 1418924_AT, 1452283_AT, 1422637_AT, 1431829_A_AT, 1436307_AT, 1427363_AT, 1450650_AT, 1417673_AT, 1459991_AT, 1425458_A_AT, 1460634_AT, 1425518_AT	1508	42	8316	1.8382	0.999998	0.495619	35.2687
SP_PIR_KEYWORDS	camp	10	0.323311	0.0308615	1445539_AT, 1433694_AT, 1428783_AT, 1449298_A_AT, 1452202_AT, 1430640_A_AT, 1452032_AT, 1420611_AT, 1438664_AT, 1447707_S_AT, 1456475_S_AT, 1452915_AT, 1425518_AT, 1438041_AT	2769	26	15511	2.15449	1	0.303268	37.279
GOTERM_BP_FAT	GO:0016337~cell-cell adhesion	52	1.68122	0.0310195	1437932_A_AT, 1437717_X_AT, 1423628_S_AT, 1457038_AT, 1442167_AT, 1417839_AT, 1450923_AT, 1437502_X_AT, 1450757_AT, 1416003_AT, 1434957_AT, 1426903_AT, 1448906_AT, 1450768_AT, 1425582_A_AT, 1440131_AT, 1460214_AT, 1423250_A_AT, 1457687_AT, 1460708_S_AT, 1449740_S_AT, 1435120_AT, 1419820_AT, 1422445_AT, 1416034_AT, 1417703_AT, 1449091_AT, 1415821_AT, 1448393_AT, 1449273_AT, 1437312_AT, 1417319_AT,…	2114	214	11375	1.30748	1	0.716008	44.21
GOTERM_BP_FAT	GO:0009309~amine biosynthetic process	21	0.678952	0.0312152	1448315_A_AT, 1415917_AT, 1450923_AT, 1420546_AT, 1450624_AT, 1426236_A_AT, 1415673_AT, 1452031_AT, 1426243_AT, 1425764_A_AT, 1433966_X_AT, 1423250_A_AT, 1451095_AT, 1426215_AT, 1448484_AT, 1437325_X_AT, 1436704_X_AT, 1426235_A_AT, 1426657_S_AT, 1437327_X_AT, 1456471_X_AT, 1426658_X_AT, 1415916_A_AT, 1437621_X_AT, 1448886_AT, 1450922_A_AT, 1426340_AT, 1419618_AT, 1432099_A_AT, 1450606_AT, 1450670…	2114	71	11375	1.5915	1	0.714625	44.4183
GOTERM_BP_FAT	GO:0019216~regulation of lipid metabolic process	18	0.581959	0.031225	1431079_AT, 1416330_AT, 1439675_AT, 1417850_AT, 1432466_A_AT, 1449201_AT, 1418729_AT, 1417956_AT, 1417123_AT, 1423396_AT, 1426690_A_AT, 1449051_AT, 1436737_A_AT, 1428143_A_AT, 1448600_S_AT, 1422651_AT, 1424485_AT, 1460303_AT, 1460708_S_AT, 1418728_AT, 1417122_AT, 1423104_AT, 1449145_A_AT	2114	58	11375	1.6699	1	0.711101	44.4286
KEGG_PATHWAY	mmu00910:Nitrogen metabolism	10	0.323311	0.0312474	1427482_A_AT, 1448253_AT, 1430584_S_AT, 1416209_AT, 1426236_A_AT, 1426243_AT, 1460256_AT, 1455540_AT, 1448752_AT, 1419525_AT, 1433966_X_AT, 1451095_AT, 1449234_AT, 1449434_AT, 1426235_A_AT	977	22	4535	2.10989	0.997746	0.352977	32.6483
INTERPRO	IPR003619:MAD homology 1, Dwarfin-type	6	0.193986	0.0313034	1448208_AT, 1454960_AT, 1454834_AT, 1438072_AT, 1436363_A_AT, 1416081_AT, 1436364_X_AT, 1434102_AT, 1459843_S_AT, 1423389_AT, 1427680_A_AT, 1422771_AT, 1438245_AT, 1442214_AT	2679	11	15114	3.07727	1	0.766426	43.3951
GOTERM_BP_FAT	GO:0006692~prostanoid metabolic process	7	0.226317	0.0314186	1436448_A_AT, 1416827_AT, 1448816_AT, 1439747_AT, 1449450_AT, 1417291_AT, 1419906_AT, 1419309_AT, 1423414_AT, 1419905_S_AT	2114	14	11375	2.6904	1	0.709748	44.6339
GOTERM_BP_FAT	GO:0006693~prostaglandin metabolic process	7	0.226317	0.0314186	1436448_A_AT, 1416827_AT, 1448816_AT, 1439747_AT, 1449450_AT, 1417291_AT, 1419906_AT, 1419309_AT, 1423414_AT, 1419905_S_AT	2114	14	11375	2.6904	1	0.709748	44.6339
GOTERM_MF_FAT	GO:0019838~growth factor binding	21	0.678952	0.0315893	1418918_AT, 1419292_AT, 1422516_A_AT, 1434802_S_AT, 1438312_S_AT, 1422826_AT, 1427883_A_AT, 1448590_AT, 1433489_S_AT, 1423584_AT, 1419455_AT, 1421917_AT, 1423110_AT, 1416740_AT, 1434479_AT, 1418049_AT, 1421841_AT, 1450857_A_AT, 1417933_AT, 1433795_AT, 1432176_A_AT, 1427884_AT, 1452253_AT, 1437382_AT, 1447314_AT, 1423585_AT, 1453006_AT	2070	71	11124	1.58947	1	0.721327	41.1623
SP_PIR_KEYWORDS	protein phosphatase	30	0.969932	0.03268	1435787_AT, 1451075_S_AT, 1434042_S_AT, 1423278_AT, 1422541_AT, 1452264_AT, 1429711_AT, 1427486_AT, 1438201_AT, 1455450_AT, 1424886_AT, 1434142_AT, 1420842_AT, 1441498_AT, 1420843_AT, 1455002_AT, 1441723_AT, 1429418_AT, 1435537_AT, 1427903_AT, 1455105_AT, 1424347_AT, 1455359_AT, 1431422_A_AT, 1452973_AT, 1425537_AT, 1460707_AT, 1426794_AT, 1419125_AT, 1429052_AT, 1455958_S_AT, 1434228_AT, 1426994…	2769	116	15511	1.44871	1	0.313511	39.0077
UP_SEQ_FEATURE	domain:LDL-receptor class A 5	6	0.193986	0.0329436	1435893_AT, 1426258_AT, 1453003_AT, 1440882_AT, 1427133_S_AT, 1448655_AT, 1421821_AT	2704	11	15061	3.03813	1	0.980077	47.6185
GOTERM_MF_FAT	GO:0030170~pyridoxal phosphate binding	17	0.549628	0.0330039	1416452_AT, 1433855_AT, 1430570_AT, 1416049_AT, 1439029_AT, 1426243_AT, 1438385_S_AT, 1425177_AT, 1434542_AT, 1426215_AT, 1448602_AT, 1450226_AT, 1417823_AT, 1441102_AT, 1425179_AT, 1451844_AT, 1437397_AT, 1418519_AT, 1421382_AT, 1425178_S_AT, 1417741_AT, 1422198_A_AT, 1428005_AT, 1433504_AT, 1448556_AT, 1425260_AT, 1455991_AT, 1425853_S_AT, 1455007_S_AT	2070	54	11124	1.69179	1	0.727414	42.5665
GOTERM_MF_FAT	GO:0070279~vitamin B6 binding	17	0.549628	0.0330039	1416452_AT, 1433855_AT, 1430570_AT, 1416049_AT, 1439029_AT, 1426243_AT, 1438385_S_AT, 1425177_AT, 1434542_AT, 1426215_AT, 1448602_AT, 1450226_AT, 1417823_AT, 1441102_AT, 1425179_AT, 1451844_AT, 1437397_AT, 1418519_AT, 1421382_AT, 1425178_S_AT, 1417741_AT, 1422198_A_AT, 1428005_AT, 1433504_AT, 1448556_AT, 1425260_AT, 1455991_AT, 1425853_S_AT, 1455007_S_AT	2070	54	11124	1.69179	1	0.727414	42.5665
SP_PIR_KEYWORDS	neurogenesis	35	1.13159	0.0330444	1449967_AT, 1424801_AT, 1456778_AT, 1418467_AT, 1424800_AT, 1452874_AT, 1418084_AT, 1416329_AT, 1427086_AT, 1433770_AT, 1454985_AT, 1452296_AT, 1457198_AT, 1454966_AT, 1442322_AT, 1436866_AT, 1453055_AT, 1458140_AT, 1438934_X_AT, 1460704_AT, 1446426_AT, 1442226_AT, 1425315_AT, 1448892_AT, 1434776_AT, 1435197_AT, 1449202_AT, 1458229_AT, 1436907_AT, 1437422_AT, 1429459_AT, 1416666_AT, 1448415_A_AT,…	2769	140	15511	1.40042	1	0.311855	39.3487
SMART	SM00471:HDc	9	0.29098	0.0331518	1428823_AT, 1422473_AT, 1449298_A_AT, 1445539_AT, 1435741_AT, 1452202_AT, 1422474_AT, 1447707_S_AT, 1434438_AT, 1433694_AT, 1438041_AT	1508	22	8316	2.25597	0.999999	0.507367	37.7231
SP_PIR_KEYWORDS	Apoptosis	74	2.3925	0.0335973	1443390_AT, 1424223_AT, 1426323_X_AT, 1417346_AT, 1438200_AT, 1442167_AT, 1429265_A_AT, 1418835_AT, 1423893_X_AT, 1418981_AT, 1415995_AT, 1418854_AT, 1452220_AT, 1451112_S_AT, 1418840_AT, 1416880_AT, 1451453_AT, 1457687_AT, 1452821_AT, 1418377_A_AT, 1434099_AT, 1417426_AT, 1448525_A_AT, 1423790_AT, 1450997_AT, 1433924_AT, 1435595_AT, 1455516_AT, 1450994_AT, 1435448_AT, 1422637_AT, 1449002_AT, 141…	2769	334	15511	1.24109	1	0.311724	39.8628
KEGG_PATHWAY	mmu00480:Glutathione metabolism	18	0.581959	0.0336942	1423436_AT, 1418186_AT, 1456036_X_AT, 1452823_AT, 1452592_AT, 1459670_AT, 1416411_AT, 1415897_A_AT, 1452135_AT, 1453708_A_AT, 1421040_A_AT, 1453587_AT, 1415738_AT, 1419072_AT, 1415878_AT, 1417836_AT, 1423437_AT, 1416368_AT, 1416531_AT, 1458383_AT	977	51	4535	1.63827	0.998613	0.355138	34.7359
UP_SEQ_FEATURE	domain:DH	17	0.549628	0.0338857	1455337_AT, 1424250_A_AT, 1435884_AT, 1433682_AT, 1446965_AT, 1452338_S_AT, 1419457_AT, 1418553_AT, 1434140_AT, 1449066_A_AT, 1435885_S_AT, 1417123_AT, 1434680_AT, 1454656_AT, 1460578_AT, 1448600_S_AT, 1418057_AT, 1427033_AT, 1425899_A_AT, 1417122_AT, 1419458_AT, 1419513_A_AT, 1448978_AT	2704	56	15061	1.69086	1	0.980731	48.5948
GOTERM_BP_FAT	GO:0006869~lipid transport	30	0.969932	0.0339139	1420715_A_AT, 1421839_AT, 1460192_AT, 1432466_A_AT, 1455396_AT, 1453352_AT, 1448513_A_AT, 1417561_AT, 1448213_AT, 1416050_A_AT, 1437378_X_AT, 1455201_X_AT, 1421821_AT, 1435658_AT, 1418729_AT, 1456424_S_AT, 1426225_AT, 1455820_X_AT, 1426258_AT, 1421840_AT, 1460350_AT, 1448550_AT, 1451601_A_AT, 1450032_AT, 1429240_AT, 1455011_AT, 1454728_S_AT, 1444242_AT, 1449201_AT, 1417963_AT, 1434026_AT, 1435893…	2114	112	11375	1.44128	1	0.733859	47.2168
GOTERM_CC_FAT	GO:0005829~cytosol	115	3.71807	0.0339798	1419246_S_AT, 1426162_A_AT, 1442359_AT, 1422475_A_AT, 1416219_AT, 1420930_S_AT, 1416256_A_AT, 1416778_AT, 1459986_A_AT, 1418392_A_AT, 1420088_AT, 1432270_A_AT, 1450644_AT, 1426903_AT, 1422856_AT, 1418729_AT, 1439148_A_AT, 1447852_X_AT, 1436064_X_AT, 1422925_S_AT, 1443147_AT, 1431143_X_AT, 1446071_AT, 1438933_X_AT, 1422528_A_AT, 1416244_A_AT, 1448479_AT, 1448765_AT, 1435435_AT, 1415812_AT, 1423846…	1928	530	10486	1.18012	1	0.391618	39.8065
SMART	SM00523:DWA	6	0.193986	0.0341927	1448208_AT, 1454960_AT, 1454834_AT, 1438072_AT, 1436363_A_AT, 1416081_AT, 1436364_X_AT, 1434102_AT, 1459843_S_AT, 1423389_AT, 1427680_A_AT, 1422771_AT, 1438245_AT, 1442214_AT	1508	11	8316	3.00796	1	0.501334	38.6584
GOTERM_BP_FAT	GO:0005996~monosaccharide metabolic process	45	1.4549	0.0343278	1448647_AT, 1423747_A_AT, 1417273_AT, 1418337_AT, 1426261_S_AT, 1421471_AT, 1439148_A_AT, 1449051_AT, 1422651_AT, 1416021_A_AT, 1435836_AT, 1416432_AT, 1416069_AT, 1426514_AT, 1433691_AT, 1431063_AT, 1423748_AT, 1418373_AT, 1417741_AT, 1416022_AT, 1459522_S_AT, 1450269_A_AT, 1449088_AT, 1457043_AT, 1442618_AT, 1452583_S_AT, 1439675_AT, 1451461_A_AT, 1416780_AT, 1452582_AT, 1440517_X_AT, 1423439_A…	2114	182	11375	1.33042	1	0.734736	47.634
GOTERM_BP_FAT	GO:0000904~cell morphogenesis involved in differentiation	50	1.61655	0.0350191	1434802_S_AT, 1450923_AT, 1418084_AT, 1416329_AT, 1427086_AT, 1423893_X_AT, 1436868_AT, 1443485_AT, 1452296_AT, 1457198_AT, 1418634_AT, 1435383_X_AT, 1423250_A_AT, 1454896_AT, 1457687_AT, 1420565_AT, 1423635_AT, 1459098_AT, 1419458_AT, 1437310_AT, 1437467_AT, 1416731_AT, 1415923_AT, 1426300_AT, 1417574_AT, 1426955_AT, 1434776_AT, 1420505_A_AT, 1437422_AT, 1448943_AT, 1436926_AT, 1426301_AT, 14272…	2114	206	11375	1.30602	1	0.738439	48.3239
SMART	SM00060:FN3	44	1.42257	0.0351028	1460568_AT, 1423278_AT, 1427053_AT, 1422541_AT, 1427486_AT, 1417676_A_AT, 1424886_AT, 1431226_A_AT, 1416053_AT, 1434957_AT, 1452783_AT, 1426903_AT, 1460041_AT, 1443485_AT, 1419455_AT, 1425863_A_AT, 1426258_AT, 1429796_AT, 1435603_AT, 1449563_AT, 1416342_AT, 1435537_AT, 1459868_X_AT, 1454984_AT, 1451844_AT, 1437397_AT, 1427231_AT, 1426794_AT, 1429052_AT, 1453003_AT, 1420703_AT, 1448556_AT, 1422142…	1508	182	8316	1.3332	1	0.49449	39.4653
KEGG_PATHWAY	mmu00010:Glycolysis / Gluconeogenesis	19	0.61429	0.0351771	1449088_AT, 1442618_AT, 1448143_AT, 1452583_S_AT, 1451461_A_AT, 1416780_AT, 1421058_AT, 1452582_AT, 1423439_AT, 1427404_X_AT, 1439148_A_AT, 1438711_AT, 1448789_AT, 1451260_AT, 1420901_A_AT, 1416069_AT, 1416617_AT, 1418373_AT, 1425615_A_AT, 1417308_AT, 1437974_A_AT, 1452620_AT, 1450269_A_AT, 1437583_X_AT, 1455209_AT	977	55	4535	1.60352	0.998967	0.349315	35.972
KEGG_PATHWAY	mmu04540:Gap junction	26	0.840608	0.0352723	1427347_S_AT, 1444232_AT, 1424833_AT, 1438945_X_AT, 1438973_X_AT, 1417143_AT, 1418884_X_AT, 1417749_A_AT, 1416256_A_AT, 1418128_AT, 1427060_AT, 1421917_AT, 1427287_S_AT, 1421960_AT, 1437992_X_AT, 1416351_AT, 1448606_AT, 1420611_AT, 1452679_AT, 1420872_AT, 1419518_AT, 1418093_A_AT, 1424834_S_AT, 1434141_AT, 1436970_A_AT, 1423846_X_AT, 1415800_AT, 1418586_AT, 1419123_A_AT, 1450186_S_AT, 1438650_X_A…	977	82	4535	1.47178	0.998987	0.3334	36.0505
INTERPRO	IPR008957:Fibronectin, type III-like fold	42	1.3579	0.0354359	1460568_AT, 1423278_AT, 1427053_AT, 1422541_AT, 1427486_AT, 1417676_A_AT, 1424886_AT, 1431226_A_AT, 1416053_AT, 1434957_AT, 1452783_AT, 1426903_AT, 1460041_AT, 1443485_AT, 1419455_AT, 1425863_A_AT, 1426258_AT, 1429796_AT, 1435603_AT, 1449563_AT, 1416342_AT, 1435537_AT, 1459868_X_AT, 1454984_AT, 1451844_AT, 1437397_AT, 1427231_AT, 1426794_AT, 1429052_AT, 1453003_AT, 1420703_AT, 1448556_AT, 1422142…	2679	176	15114	1.3463	1	0.802804	47.5637
GOTERM_BP_FAT	GO:0048771~tissue remodeling	15	0.484966	0.0354382	1418916_A_AT, 1427418_A_AT, 1448383_AT, 1427433_S_AT, 1416035_AT, 1450923_AT, 1450872_S_AT, 1416693_AT, 1451827_A_AT, 1435436_AT, 1455214_AT, 1440339_AT, 1450922_A_AT, 1419486_AT, 1451006_AT, 1419161_A_AT, 1423250_A_AT, 1450670_AT, 1419485_AT, 1449145_A_AT	2114	46	11375	1.75461	1	0.739298	48.738
GOTERM_BP_FAT	GO:0006020~inositol metabolic process	8	0.258649	0.0356664	1437856_AT, 1426926_AT, 1418665_AT, 1416460_AT, 1415977_AT, 1424037_AT, 1440227_AT, 1433605_AT, 1456200_AT, 1436215_AT, 1435484_AT	2114	18	11375	2.39146	1	0.738235	48.9622
GOTERM_BP_FAT	GO:0006541~glutamine metabolic process	8	0.258649	0.0356664	1419595_A_AT, 1426657_S_AT, 1456471_X_AT, 1455496_AT, 1452830_S_AT, 1426236_A_AT, 1426658_X_AT, 1437621_X_AT, 1418753_AT, 1455540_AT, 1433966_X_AT, 1456584_X_AT, 1451095_AT, 1426235_A_AT	2114	18	11375	2.39146	1	0.738235	48.9622
GOTERM_BP_FAT	GO:0006470~protein amino acid dephosphorylation	29	0.937601	0.0361002	1435787_AT, 1454785_AT, 1423278_AT, 1444762_AT, 1422541_AT, 1429711_AT, 1435135_AT, 1427486_AT, 1438201_AT, 1417676_A_AT, 1455450_AT, 1424886_AT, 1437735_AT, 1434142_AT, 1420842_AT, 1441498_AT, 1425863_A_AT, 1420843_AT, 1457687_AT, 1455002_AT, 1455227_AT, 1441723_AT, 1429418_AT, 1435537_AT, 1455105_AT, 1424347_AT, 1455359_AT, 1431422_A_AT, 1452973_AT, 1425537_AT, 1460707_AT, 1426794_AT, 1419125_A…	2114	108	11375	1.44484	1	0.739229	49.3857
UP_SEQ_FEATURE	domain:Fibronectin type-III 4	16	0.517297	0.036169	1433833_AT, 1416342_AT, 1435537_AT, 1423278_AT, 1422541_AT, 1454984_AT, 1427486_AT, 1424886_AT, 1452783_AT, 1426903_AT, 1426642_AT, 1418674_AT, 1420842_AT, 1427168_A_AT, 1441498_AT, 1426794_AT, 1429052_AT, 1442140_AT, 1426258_AT, 1453003_AT, 1420843_AT, 1449563_AT	2704	52	15061	1.71381	1	0.984038	50.8898
GOTERM_BP_FAT	GO:0007389~pattern specification process	63	2.03686	0.0362018	1437339_S_AT, 1418561_AT, 1427433_S_AT, 1450704_AT, 1418084_AT, 1418562_AT, 1425492_AT, 1448395_AT, 1434458_AT, 1436475_AT, 1425493_AT, 1457198_AT, 1455556_AT, 1421537_AT, 1418634_AT, 1441253_AT, 1422629_S_AT, 1420565_AT, 1434310_AT, 1424254_AT, 1417574_AT, 1448208_AT, 1434776_AT, 1437422_AT, 1416693_AT, 1454960_AT, 1450117_AT, 1448943_AT, 1428853_AT, 1418415_AT, 1417753_AT, 1437382_AT, 1416594_A…	2114	269	11375	1.26019	1	0.736938	49.4843
UP_SEQ_FEATURE	metal ion-binding site:Iron (heme axial ligand)	25	0.808277	0.0367689	1448792_A_AT, 1419559_AT, 1442359_AT, 1460197_A_AT, 1419704_AT, 1417071_S_AT, 1419590_AT, 1428636_AT, 1424853_S_AT, 1417651_AT, 1426960_A_AT, 1423414_AT, 1418113_AT, 1423257_AT, 1447754_X_AT, 1422333_AT, 1424052_AT, 1416612_AT, 1418653_AT, 1451532_S_AT, 1424938_AT, 1417070_AT, 1446071_AT, 1448816_AT, 1455691_AT, 1448804_AT, 1428283_AT, 1444290_AT, 1416827_AT, 1436448_A_AT, 1424273_AT, 1450574_AT,…	2704	93	15061	1.49728	1	0.983862	51.4765
GOTERM_CC_FAT	GO:0005794~Golgi apparatus	141	4.55868	0.0372446	1427992_A_AT, 1419246_S_AT, 1437339_S_AT, 1424394_AT, 1419758_AT, 1442359_AT, 1417551_AT, 1424836_A_AT, 1434891_AT, 1426903_AT, 1420834_AT, 1448233_AT, 1417275_AT, 1437724_X_AT, 1460436_AT, 1449435_AT, 1440905_AT, 1417426_AT, 1446071_AT, 1438008_AT, 1435641_AT, 1435985_AT, 1421733_A_AT, 1449079_S_AT, 1423229_AT, 1434383_AT, 1452398_AT, 1416108_A_AT, 1424894_AT, 1423309_AT, 1421890_AT, 1423083_AT,…	1928	664	10486	1.15493	1	0.412752	42.7255
INTERPRO	IPR007122:Gelsolin	5	0.161655	0.037655	1437171_X_AT, 1450276_A_AT, 1456569_X_AT, 1460694_S_AT, 1415812_AT, 1450355_A_AT, 1448189_A_AT, 1447803_X_AT, 1460735_AT, 1456312_X_AT, 1436991_X_AT	2679	8	15114	3.52604	1	0.817356	49.6809
INTERPRO	IPR013769:Bicarbonate transporter, cytoplasmic	5	0.161655	0.037655	1418485_AT, 1416464_AT, 1439137_AT, 1423443_AT, 1457528_AT	2679	8	15114	3.52604	1	0.817356	49.6809
GOTERM_MF_FAT	GO:0008134~transcription factor binding	65	2.10152	0.0377419	1422751_AT, 1435070_AT, 1415712_AT, 1434033_AT, 1454803_A_AT, 1454815_AT, 1451252_AT, 1423893_X_AT, 1420088_AT, 1424089_A_AT, 1422887_A_AT, 1437278_A_AT, 1449089_AT, 1417209_AT, 1456615_A_AT, 1438917_X_AT, 1419642_AT, 1416669_S_AT, 1449314_AT, 1416614_AT, 1434633_AT, 1454960_AT, 1433440_X_AT, 1416457_AT, 1452125_AT, 1437751_AT, 1452207_AT, 1426671_A_AT, 1438157_S_AT, 1422514_AT, 1448363_AT, 14178…	2070	279	11124	1.25199	1	0.765622	47.0437
GOTERM_MF_FAT	GO:0005372~water transporter activity	6	0.193986	0.0379275	1441978_AT, 1447745_AT, 1428114_AT, 1434449_AT, 1425382_A_AT, 1459982_A_AT, 1416203_AT, 1447974_S_AT, 1419309_AT, 1418903_AT	2070	11	11124	2.93123	1	0.758457	47.2122
GOTERM_BP_FAT	GO:0030856~regulation of epithelial cell differentiation	9	0.29098	0.0379574	1441102_AT, 1417039_A_AT, 1450923_AT, 1418926_AT, 1451844_AT, 1437397_AT, 1421382_AT, 1450922_A_AT, 1451006_AT, 1418634_AT, 1426083_A_AT, 1423250_A_AT, 1437455_A_AT, 1448556_AT, 1450226_AT, 1425853_S_AT, 1435543_AT, 1449145_A_AT	2114	22	11375	2.20123	1	0.75053	51.1616
GOTERM_BP_FAT	GO:0016338~calcium-independent cell-cell adhesion	9	0.29098	0.0379574	1437932_A_AT, 1433781_A_AT, 1420434_AT, 1449091_AT, 1417839_AT, 1448393_AT, 1433782_AT, 1416003_AT, 1460356_AT, 1460569_X_AT	2114	22	11375	2.20123	1	0.75053	51.1616
GOTERM_BP_FAT	GO:0043549~regulation of kinase activity	46	1.48723	0.0380973	1421603_A_AT, 1448117_AT, 1416330_AT, 1448724_AT, 1417143_AT, 1424850_AT, 1437502_X_AT, 1418506_A_AT, 1425538_X_AT, 1425675_S_AT, 1450768_AT, 1418840_AT, 1448600_S_AT, 1434034_AT, 1440882_AT, 1460708_S_AT, 1438917_X_AT, 1460682_S_AT, 1418093_A_AT, 1451263_A_AT, 1452398_AT, 1422123_S_AT, 1416034_AT, 1419123_A_AT, 1417123_AT, 1421888_X_AT, 1449351_S_AT, 1449145_A_AT, 1423739_X_AT, 1431079_AT, 14504…	2114	188	11375	1.31658	1	0.748635	51.293
INTERPRO	IPR001331:Guanine-nucleotide dissociation stimulator, CDC24, conserved site	16	0.517297	0.0383296	1424250_A_AT, 1433682_AT, 1435884_AT, 1446965_AT, 1433745_AT, 1452338_S_AT, 1419457_AT, 1418553_AT, 1434140_AT, 1449066_A_AT, 1417123_AT, 1435885_S_AT, 1434680_AT, 1454656_AT, 1454711_AT, 1448600_S_AT, 1418057_AT, 1427033_AT, 1425899_A_AT, 1417122_AT, 1419458_AT, 1419513_A_AT, 1448978_AT	2679	53	15114	1.70314	1	0.818163	50.3083
PIR_SUPERFAMILY	PIRSF000503:glutathione transferase	8	0.258649	0.0383422	1423436_AT, 1421040_A_AT, 1418186_AT, 1419072_AT, 1421041_S_AT, 1423437_AT, 1416368_AT, 1416411_AT, 1423891_AT	1340	17	6664	2.3403	1	1	46.9874
GOTERM_MF_FAT	GO:0019901~protein kinase binding	20	0.646621	0.0384264	1423771_AT, 1415971_AT, 1437502_X_AT, 1451140_S_AT, 1436025_AT, 1452264_AT, 1415973_AT, 1460700_AT, 1456028_X_AT, 1450768_AT, 1448182_A_AT, 1437216_AT, 1415691_AT, 1434745_AT, 1438179_S_AT, 1433905_AT, 1423831_AT, 1433669_AT, 1455168_A_AT, 1416122_AT, 1433694_AT, 1452347_AT, 1416034_AT, 1416406_AT, 1434446_AT, 1436737_A_AT, 1456700_X_AT, 1423104_AT, 1452251_AT, 1430127_A_AT	2070	68	11124	1.58056	1	0.754332	47.6627
GOTERM_BP_FAT	GO:0055088~lipid homeostasis	12	0.387973	0.0386322	1417023_A_AT, 1432466_A_AT, 1451263_A_AT, 1437502_X_AT, 1448513_A_AT, 1437378_X_AT, 1416050_A_AT, 1449020_AT, 1421821_AT, 1416034_AT, 1417950_A_AT, 1448182_A_AT, 1419400_AT, 1455820_X_AT, 1416901_AT, 1424485_AT, 1434185_AT, 1449145_A_AT	2114	34	11375	1.8991	1	0.750399	51.7921
GOTERM_BP_FAT	GO:0030178~negative regulation of Wnt receptor signaling pathway	10	0.323311	0.0389523	1429177_X_AT, 1424169_AT, 1419112_AT, 1435970_AT, 1439901_AT, 1438718_AT, 1457580_AT, 1417312_AT, 1431960_AT, 1423870_AT, 1455871_S_AT, 1435543_AT, 1448655_AT	2114	26	11375	2.06954	1	0.75018	52.0885
SP_PIR_KEYWORDS	glycogen metabolism	8	0.258649	0.0392987	1436590_AT, 1416657_AT, 1417741_AT, 1422605_AT, 1433504_AT, 1448684_AT, 1433691_AT, 1448602_AT	2769	19	15511	2.35859	1	0.350022	44.9314
UP_SEQ_FEATURE	repeat:Gelsolin-like 3	5	0.161655	0.0393069	1437171_X_AT, 1450276_A_AT, 1456569_X_AT, 1460694_S_AT, 1415812_AT, 1450355_A_AT, 1448189_A_AT, 1447803_X_AT, 1460735_AT, 1456312_X_AT, 1436991_X_AT	2704	8	15061	3.48119	1	0.986883	53.8858
UP_SEQ_FEATURE	repeat:Gelsolin-like 2	5	0.161655	0.0393069	1437171_X_AT, 1450276_A_AT, 1456569_X_AT, 1460694_S_AT, 1415812_AT, 1450355_A_AT, 1448189_A_AT, 1447803_X_AT, 1460735_AT, 1456312_X_AT, 1436991_X_AT	2704	8	15061	3.48119	1	0.986883	53.8858
UP_SEQ_FEATURE	repeat:REM	5	0.161655	0.0393069	1423444_AT, 1418092_S_AT, 1450994_AT, 1434339_AT, 1434628_A_AT, 1431805_A_AT, 1425601_A_AT	2704	8	15061	3.48119	1	0.986883	53.8858
UP_SEQ_FEATURE	repeat:Spectrin 6	5	0.161655	0.0393069	1444089_AT, 1427888_A_AT, 1428847_A_AT, 1441507_AT, 1454711_AT, 1427889_AT, 1433745_AT, 1459098_AT	2704	8	15061	3.48119	1	0.986883	53.8858
UP_SEQ_FEATURE	repeat:Gelsolin-like 1	5	0.161655	0.0393069	1437171_X_AT, 1450276_A_AT, 1456569_X_AT, 1460694_S_AT, 1415812_AT, 1450355_A_AT, 1448189_A_AT, 1447803_X_AT, 1460735_AT, 1456312_X_AT, 1436991_X_AT	2704	8	15061	3.48119	1	0.986883	53.8858
UP_SEQ_FEATURE	domain:LDL-receptor class A 8	5	0.161655	0.0393069	1435893_AT, 1426258_AT, 1453003_AT, 1440882_AT, 1427133_S_AT, 1448655_AT	2704	8	15061	3.48119	1	0.986883	53.8858
UP_SEQ_FEATURE	nucleotide phosphate-binding region:ATP 1	11	0.355642	0.0393495	1419758_AT, 1421839_AT, 1418872_AT, 1420901_A_AT, 1419759_AT, 1449588_AT, 1437974_A_AT, 1421840_AT, 1446715_AT, 1418042_A_AT, 1434474_AT, 1452233_AT, 1427371_AT, 1428988_AT	2704	31	15061	1.97641	1	0.985854	53.9253
UP_SEQ_FEATURE	nucleotide phosphate-binding region:ATP 2	11	0.355642	0.0393495	1419758_AT, 1421839_AT, 1418872_AT, 1420901_A_AT, 1419759_AT, 1449588_AT, 1437974_A_AT, 1421840_AT, 1446715_AT, 1418042_A_AT, 1434474_AT, 1452233_AT, 1427371_AT, 1428988_AT	2704	31	15061	1.97641	1	0.985854	53.9253
INTERPRO	IPR008160:Collagen triple helix repeat	21	0.678952	0.039368	1431079_AT, 1419703_AT, 1452250_A_AT, 1437385_AT, 1437726_X_AT, 1427883_A_AT, 1448590_AT, 1455627_AT, 1427168_A_AT, 1426947_X_AT, 1416740_AT, 1423110_AT, 1434479_AT, 1418787_AT, 1422651_AT, 1455582_AT, 1450857_A_AT, 1424131_AT, 1425310_A_AT, 1419693_AT, 1418237_S_AT, 1426955_AT, 1417063_AT, 1417381_AT, 1449401_AT, 1427884_AT, 1451204_AT, 1439327_AT	2679	76	15114	1.55888	1	0.821866	51.2596
SP_PIR_KEYWORDS	complement pathway	9	0.29098	0.0397412	1417009_AT, 1416051_AT, 1416625_AT, 1456437_X_AT, 1437726_X_AT, 1417063_AT, 1449401_AT, 1417381_AT, 1457664_X_AT, 1423954_AT, 1441912_X_AT, 1428012_AT, 1418787_AT	2769	23	15511	2.19195	1	0.348517	45.3076
SP_PIR_KEYWORDS	Aminotransferase	9	0.29098	0.0397412	1416452_AT, 1433855_AT, 1441102_AT, 1451844_AT, 1437397_AT, 1439029_AT, 1418519_AT, 1421382_AT, 1428061_AT, 1418753_AT, 1438385_S_AT, 1425764_A_AT, 1448556_AT, 1434542_AT, 1450226_AT, 1455991_AT, 1425853_S_AT, 1455007_S_AT	2769	23	15511	2.19195	1	0.348517	45.3076
GOTERM_BP_FAT	GO:0001525~angiogenesis	34	1.09926	0.0398021	1427418_A_AT, 1450704_AT, 1437385_AT, 1421116_A_AT, 1416035_AT, 1443260_AT, 1418084_AT, 1452649_AT, 1433489_S_AT, 1434025_AT, 1448823_AT, 1437692_X_AT, 1439066_AT, 1424842_A_AT, 1438718_AT, 1425582_A_AT, 1457198_AT, 1418634_AT, 1429085_AT, 1454896_AT, 1448831_AT, 1450992_A_AT, 1419091_A_AT, 1418237_S_AT, 1448383_AT, 1460571_AT, 1429177_X_AT, 1417574_AT, 1450708_AT, 1426955_AT, 1446656_AT, 1434776…	2114	132	11375	1.38596	1	0.754691	52.8671
GOTERM_BP_FAT	GO:0043254~regulation of protein complex assembly	19	0.61429	0.0401689	1444089_AT, 1424850_AT, 1437502_X_AT, 1427889_AT, 1423088_AT, 1455946_X_AT, 1449192_AT, 1450355_A_AT, 1436902_X_AT, 1416226_AT, 1450768_AT, 1437185_S_AT, 1448182_A_AT, 1452766_AT, 1415691_AT, 1447803_X_AT, 1427888_A_AT, 1417219_S_AT, 1424168_A_AT, 1437171_X_AT, 1416079_A_AT, 1435435_AT, 1415812_AT, 1454973_AT, 1416034_AT, 1450276_A_AT, 1441507_AT, 1456569_X_AT, 1456312_X_AT, 1436991_X_AT, 1435543…	2114	64	11375	1.59742	1	0.754855	53.1995
KEGG_PATHWAY	mmu04350:TGF-beta signaling pathway	26	0.840608	0.0405319	1438383_X_AT, 1450923_AT, 1460302_AT, 1438991_X_AT, 1425492_AT, 1434458_AT, 1427060_AT, 1425493_AT, 1416081_AT, 1423444_AT, 1449152_AT, 1425895_A_AT, 1423250_A_AT, 1438441_AT, 1416630_AT, 1423389_AT, 1423635_AT, 1434310_AT, 1421811_AT, 1421365_AT, 1434765_AT, 1448208_AT, 1425494_S_AT, 1450994_AT, 1454960_AT, 1422571_AT, 1434633_AT, 1455298_AT, 1436338_AT, 1454852_AT, 1449368_AT, 1450922_A_AT, 143…	977	83	4535	1.45405	0.999645	0.35683	40.2583
GOTERM_MF_FAT	GO:0000287~magnesium ion binding	88	2.84513	0.0405382	1422526_AT, 1435787_AT, 1448333_AT, 1448864_AT, 1434516_AT, 1453352_AT, 1425492_AT, 1418128_AT, 1451985_AT, 1439148_A_AT, 1451666_AT, 1426044_A_AT, 1418744_S_AT, 1447623_S_AT, 1460565_AT, 1454728_S_AT, 1435985_AT, 1425678_A_AT, 1416230_AT, 1434026_AT, 1439459_X_AT, 1437382_AT, 1435029_AT, 1423611_AT, 1451575_A_AT, 1416471_AT, 1455441_AT, 1458383_AT, 1435902_AT, 1431236_AT, 1423999_AT, 1434386_AT,…	2070	393	11124	1.20332	1	0.764578	49.5299
SMART	SM00262:GEL	5	0.161655	0.0405662	1437171_X_AT, 1450276_A_AT, 1456569_X_AT, 1460694_S_AT, 1415812_AT, 1450355_A_AT, 1448189_A_AT, 1447803_X_AT, 1460735_AT, 1456312_X_AT, 1436991_X_AT	1508	8	8316	3.44662	1	0.530562	44.1062
UP_SEQ_FEATURE	domain:Fibrinogen C-terminal	9	0.29098	0.040953	1416342_AT, 1446656_AT, 1421855_AT, 1424599_AT, 1439066_AT, 1416025_AT, 1421854_AT, 1442140_AT, 1448831_AT, 1450085_AT, 1424485_AT, 1455090_AT, 1421002_AT	2704	23	15061	2.17952	1	0.987156	55.3874
GOTERM_BP_FAT	GO:0030030~cell projection organization	71	2.29551	0.041237	1434802_S_AT, 1417143_AT, 1424113_AT, 1450923_AT, 1416329_AT, 1423893_X_AT, 1450355_A_AT, 1440285_AT, 1452296_AT, 1457198_AT, 1418634_AT, 1435383_X_AT, 1448600_S_AT, 1424951_AT, 1419458_AT, 1437467_AT, 1437310_AT, 1434776_AT, 1420505_A_AT, 1437422_AT, 1437621_X_AT, 1426301_AT, 1427231_AT, 1417123_AT, 1449187_AT, 1442223_AT, 1455792_X_AT, 1416891_AT, 1424801_AT, 1416855_AT, 1424800_AT, 1437689_X_A…	2114	310	11375	1.23238	1	0.76103	54.1546
UP_SEQ_FEATURE	nucleotide phosphate-binding region:GTP	60	1.93986	0.0413131	1427992_A_AT, 1419246_S_AT, 1427347_S_AT, 1418240_AT, 1429234_S_AT, 1449383_AT, 1418825_AT, 1416256_A_AT, 1434794_AT, 1418392_A_AT, 1416165_AT, 1454988_S_AT, 1434909_AT, 1424648_AT, 1434312_AT, 1454610_AT, 1436566_AT, 1426063_A_AT, 1460708_S_AT, 1435906_X_AT, 1452679_AT, 1456061_AT, 1423854_A_AT, 1423990_AT, 1423846_X_AT, 1426799_AT, 1424894_AT, 1415749_A_AT, 1449110_AT, 1423083_AT, 1417038_AT, 1…	2704	265	15061	1.26111	1	0.98664	55.7096
GOTERM_BP_FAT	GO:0043405~regulation of MAP kinase activity	23	0.743615	0.0414686	1431079_AT, 1450494_X_AT, 1416330_AT, 1448117_AT, 1421603_A_AT, 1415855_AT, 1417143_AT, 1424850_AT, 1418506_A_AT, 1437502_X_AT, 1451714_A_AT, 1427711_A_AT, 1460681_AT, 1425538_X_AT, 1425675_S_AT, 1452532_X_AT, 1415874_AT, 1448182_A_AT, 1418840_AT, 1416351_AT, 1448606_AT, 1427040_AT, 1438917_X_AT, 1427630_X_AT, 1460682_S_AT, 1455337_AT, 1437891_AT, 1456389_AT, 1452398_AT, 1422123_S_AT, 1416034_AT,…	2114	82	11375	1.50925	1	0.759999	54.3593
INTERPRO	IPR019131:Cortactin-binding protein-2, N-terminal	4	0.129324	0.0418638	1428861_AT, 1435435_AT, 1416469_AT, 1435542_S_AT	2679	5	15114	4.51333	1	0.836272	53.4765
GOTERM_MF_FAT	GO:0019900~kinase binding	23	0.743615	0.0419727	1423771_AT, 1415971_AT, 1417850_AT, 1437502_X_AT, 1451140_S_AT, 1436025_AT, 1452264_AT, 1415973_AT, 1460700_AT, 1456028_X_AT, 1450768_AT, 1448182_A_AT, 1437216_AT, 1415691_AT, 1434745_AT, 1438179_S_AT, 1433905_AT, 1423831_AT, 1433669_AT, 1416122_AT, 1455168_A_AT, 1435435_AT, 1433694_AT, 1452347_AT, 1416034_AT, 1416406_AT, 1434446_AT, 1436737_A_AT, 1456700_X_AT, 1423104_AT, 1452251_AT, 1430127_A_A…	2070	82	11124	1.50732	1	0.768457	50.7624
GOTERM_CC_FAT	GO:0031012~extracellular matrix	67	2.16618	0.0423396	1438312_S_AT, 1452250_A_AT, 1417282_AT, 1424113_AT, 1441899_X_AT, 1427053_AT, 1457038_AT, 1435981_AT, 1419662_AT, 1416652_AT, 1448590_AT, 1460208_AT, 1454677_AT, 1437692_X_AT, 1434758_AT, 1448976_AT, 1423516_A_AT, 1455627_AT, 1449445_X_AT, 1451978_AT, 1436791_AT, 1452106_AT, 1426560_A_AT, 1423110_AT, 1416740_AT, 1423885_AT, 1455978_A_AT, 1434479_AT, 1451119_A_AT, 1419663_AT, 1426778_AT, 1416342_A…	1928	294	10486	1.23945	1	0.446934	47.0184
GOTERM_BP_FAT	GO:0043269~regulation of ion transport	18	0.581959	0.042433	1450431_A_AT, 1440201_AT, 1437675_AT, 1449881_A_AT, 1416657_AT, 1441870_S_AT, 1447231_AT, 1423269_A_AT, 1437400_AT, 1434944_AT, 1433643_AT, 1424989_AT, 1417753_AT, 1448320_AT, 1460332_AT, 1426926_AT, 1441305_AT, 1418475_AT, 1423135_AT, 1457687_AT, 1435879_AT, 1424990_AT, 1416041_AT, 1449145_A_AT	2114	60	11375	1.61424	1	0.765062	55.2022
GOTERM_CC_FAT	GO:0005952~cAMP-dependent protein kinase complex	5	0.161655	0.0425209	1428783_AT, 1430640_A_AT, 1438664_AT, 1420611_AT, 1452032_AT, 1456475_S_AT, 1452915_AT, 1425518_AT	1928	8	10486	3.39925	1	0.440681	47.1655
SP_PIR_KEYWORDS	Catecholamine biosynthesis	4	0.129324	0.0426769	1450606_AT, 1420546_AT, 1450670_AT, 1426215_AT	2769	5	15511	4.48133	1	0.364475	47.7437
UP_SEQ_FEATURE	nucleotide phosphate-binding region:cAMP 1	4	0.129324	0.0433341	1428783_AT, 1430640_A_AT, 1438664_AT, 1452032_AT, 1456475_S_AT, 1452915_AT, 1425518_AT	2704	5	15061	4.45592	1	0.988343	57.4776
UP_SEQ_FEATURE	region of interest:Hydrophilic	4	0.129324	0.0433341	1434575_AT, 1426010_A_AT, 1416742_AT, 1419062_AT, 1433490_S_AT	2704	5	15061	4.45592	1	0.988343	57.4776
UP_SEQ_FEATURE	nucleotide phosphate-binding region:cAMP 2	4	0.129324	0.0433341	1428783_AT, 1430640_A_AT, 1438664_AT, 1452032_AT, 1456475_S_AT, 1452915_AT, 1425518_AT	2704	5	15061	4.45592	1	0.988343	57.4776
UP_SEQ_FEATURE	repeat:1-6	4	0.129324	0.0433341	1420952_AT, 1433924_AT, 1428546_AT, 1415920_AT	2704	5	15061	4.45592	1	0.988343	57.4776
GOTERM_BP_FAT	GO:0009952~anterior/posterior pattern formation	37	1.19625	0.0435704	1437339_S_AT, 1418561_AT, 1427433_S_AT, 1418562_AT, 1425492_AT, 1448395_AT, 1424873_AT, 1436475_AT, 1425493_AT, 1421537_AT, 1418634_AT, 1428136_AT, 1451660_A_AT, 1420565_AT, 1434310_AT, 1422789_AT, 1427454_AT, 1424254_AT, 1437891_AT, 1456389_AT, 1434765_AT, 1418606_AT, 1425494_S_AT, 1416693_AT, 1454960_AT, 1450117_AT, 1448272_AT, 1436317_AT, 1418415_AT, 1419486_AT, 1437382_AT, 1434298_AT, 1416594…	2114	147	11375	1.35435	1	0.771317	56.1775
GOTERM_BP_FAT	GO:0044264~cellular polysaccharide metabolic process	14	0.452635	0.0439537	1440905_AT, 1416657_AT, 1433495_AT, 1419428_A_AT, 1437930_AT, 1433691_AT, 1448684_AT, 1416737_AT, 1436590_AT, 1450196_S_AT, 1417741_AT, 1422605_AT, 1433504_AT, 1459522_S_AT, 1448602_AT	2114	43	11375	1.75189	1	0.771467	56.5016
GOTERM_BP_FAT	GO:0015837~amine transport	24	0.775946	0.0440281	1434897_A_AT, 1417551_AT, 1448783_AT, 1454764_S_AT, 1419309_AT, 1424562_A_AT, 1452031_AT, 1451879_A_AT, 1425364_A_AT, 1436521_AT, 1426722_AT, 1427221_AT, 1433645_AT, 1419579_AT, 1436912_AT, 1448889_AT, 1429593_AT, 1455069_X_AT, 1456241_A_AT, 1417392_A_AT, 1416629_AT, 1460541_AT, 1447181_S_AT, 1426340_AT, 1417150_AT, 1455249_AT, 1454991_AT, 1417929_AT, 1455442_AT, 1454992_AT	2114	87	11375	1.48436	1	0.769201	56.5643
GOTERM_BP_FAT	GO:0043550~regulation of lipid kinase activity	5	0.161655	0.0440769	1417123_AT, 1416330_AT, 1448600_S_AT, 1417850_AT, 1460708_S_AT, 1417122_AT, 1423104_AT	2114	8	11375	3.363	1	0.766748	56.6053
GOTERM_MF_FAT	GO:0015294~solute:cation symporter activity	20	0.646621	0.0440995	1434773_A_AT, 1452031_AT, 1451879_A_AT, 1422856_AT, 1436521_AT, 1426600_AT, 1416639_AT, 1427221_AT, 1435911_S_AT, 1450628_AT, 1419057_AT, 1417329_AT, 1424260_AT, 1440212_AT, 1415958_AT, 1435387_AT, 1449382_AT, 1416629_AT, 1455431_AT, 1426340_AT, 1443126_AT, 1417150_AT, 1455442_AT, 1436137_AT, 1417538_AT, 1415959_AT, 1426599_A_AT	2070	69	11124	1.55766	1	0.777546	52.5377
GOTERM_MF_FAT	GO:0051018~protein kinase A binding	5	0.161655	0.0442619	1433905_AT, 1441829_S_AT, 1455870_AT, 1449168_A_AT, 1452251_AT, 1449099_AT	2070	8	11124	3.3587	1	0.771085	52.6707
PIR_SUPERFAMILY	PIRSF005526:semaphorin	7	0.226317	0.0445848	1438934_X_AT, 1442226_AT, 1449202_AT, 1435361_AT, 1429459_AT, 1448415_A_AT, 1453055_AT, 1448110_AT	1340	14	6664	2.48657	1	1	52.3058
KEGG_PATHWAY	mmu04610:Complement and coagulation cascades	22	0.711284	0.0446866	1417009_AT, 1416625_AT, 1416884_AT, 1437726_X_AT, 1416676_AT, 1423954_AT, 1416025_AT, 1441912_X_AT, 1428012_AT, 1423153_X_AT, 1418787_AT, 1451790_A_AT, 1426246_AT, 1418710_AT, 1416051_AT, 1425985_S_AT, 1456437_X_AT, 1417063_AT, 1417381_AT, 1449401_AT, 1457664_X_AT, 1448504_A_AT, 1429830_A_AT, 1415806_AT, 1417867_AT, 1452432_AT, 1419131_AT, 1418771_A_AT, 1439421_X_AT, 1448529_AT, 1450876_AT, 14385…	977	68	4535	1.50175	0.999846	0.369959	43.4005
GOTERM_BP_FAT	GO:0060348~bone development	29	0.937601	0.0447552	1452701_X_AT, 1439364_A_AT, 1450704_AT, 1421989_S_AT, 1450388_S_AT, 1433489_S_AT, 1416624_A_AT, 1416081_AT, 1419184_A_AT, 1426238_AT, 1449254_AT, 1438718_AT, 1423362_AT, 1421987_AT, 1452014_A_AT, 1431960_AT, 1448416_AT, 1457687_AT, 1423635_AT, 1448152_AT, 1421832_AT, 1435778_AT, 1448383_AT, 1434510_AT, 1448208_AT, 1416693_AT, 1454960_AT, 1449196_A_AT, 1437401_AT, 1454852_AT, 1419486_AT, 1418180_A…	2114	110	11375	1.41857	1	0.769231	57.172
GOTERM_BP_FAT	GO:0046661~male sex differentiation	17	0.549628	0.0447804	1418315_AT, 1425494_S_AT, 1416988_AT, 1448975_S_AT, 1435448_AT, 1425492_AT, 1450782_AT, 1426903_AT, 1425493_AT, 1438718_AT, 1437382_AT, 1435800_A_AT, 1421917_AT, 1436791_AT, 1425995_S_AT, 1426225_AT, 1418744_S_AT, 1457687_AT, 1434961_AT	2114	56	11375	1.63346	1	0.766637	57.193
GOTERM_BP_FAT	GO:0007050~cell cycle arrest	17	0.549628	0.0447804	1417516_AT, 1449303_AT, 1416855_AT, 1441870_S_AT, 1416988_AT, 1428847_A_AT, 1417850_AT, 1448494_AT, 1452648_AT, 1423893_X_AT, 1422184_A_AT, 1417133_AT, 1453313_AT, 1417753_AT, 1427236_A_AT, 1455556_AT, 1417649_AT, 1459098_AT, 1437119_AT, 1435543_AT, 1439108_AT	2114	56	11375	1.63346	1	0.766637	57.193
GOTERM_BP_FAT	GO:0042127~regulation of cell proliferation	114	3.68574	0.0449273	1425528_AT, 1424169_AT, 1416330_AT, 1427433_S_AT, 1450923_AT, 1454834_AT, 1425492_AT, 1448149_AT, 1420088_AT, 1460623_AT, 1416981_AT, 1449152_AT, 1436791_AT, 1418634_AT, 1426083_A_AT, 1426044_A_AT, 1418744_S_AT, 1438441_AT, 1452821_AT, 1434745_AT, 1438917_X_AT, 1426955_AT, 1416244_A_AT, 1448208_AT, 1439747_AT, 1435435_AT, 1454960_AT, 1428853_AT, 1436448_A_AT, 1417395_AT, 1419665_A_AT, 1449568_AT,…	2114	526	11375	1.16618	1	0.765001	57.3147
GOTERM_BP_FAT	GO:0001763~morphogenesis of a branching structure	32	1.03459	0.045209	1450704_AT, 1418084_AT, 1448395_AT, 1450768_AT, 1443485_AT, 1457198_AT, 1428348_AT, 1418634_AT, 1436791_AT, 1452106_AT, 1426560_A_AT, 1457687_AT, 1426778_AT, 1423635_AT, 1426779_X_AT, 1448383_AT, 1418093_A_AT, 1417574_AT, 1434776_AT, 1416693_AT, 1437422_AT, 1448943_AT, 1437401_AT, 1423872_A_AT, 1455899_X_AT, 1416594_AT, 1423396_AT, 1434413_AT, 1434376_AT, 1448926_AT, 1426561_A_AT, 1433489_S_AT, 1…	2114	124	11375	1.38859	1	0.764422	57.5473
GOTERM_BP_FAT	GO:0051338~regulation of transferase activity	47	1.51956	0.0454373	1421603_A_AT, 1448117_AT, 1416330_AT, 1448724_AT, 1417143_AT, 1424850_AT, 1437502_X_AT, 1418506_A_AT, 1425538_X_AT, 1425675_S_AT, 1455201_X_AT, 1450768_AT, 1418840_AT, 1448600_S_AT, 1434034_AT, 1440882_AT, 1460708_S_AT, 1438917_X_AT, 1460682_S_AT, 1418093_A_AT, 1451263_A_AT, 1452398_AT, 1422123_S_AT, 1416034_AT, 1419123_A_AT, 1417123_AT, 1421888_X_AT, 1449351_S_AT, 1449145_A_AT, 1423739_X_AT, 143…	2114	195	11375	1.29691	1	0.763442	57.7349
GOTERM_BP_FAT	GO:0001816~cytokine production	13	0.420304	0.0456707	1437339_S_AT, 1417023_A_AT, 1421322_A_AT, 1447849_S_AT, 1451263_A_AT, 1450872_S_AT, 1418162_AT, 1438999_A_AT, 1456668_AT, 1450768_AT, 1438658_A_AT, 1454733_AT, 1415691_AT, 1450670_AT, 1435828_AT, 1439805_AT, 1448550_AT, 1437395_AT	2114	39	11375	1.7936	1	0.762513	57.9259
UP_SEQ_FEATURE	short sequence motif:Prevents secretion from ER	17	0.549628	0.0457906	1425784_A_AT, 1456733_X_AT, 1457043_AT, 1436178_AT, 1449081_AT, 1437687_X_AT, 1417090_AT, 1437649_X_AT, 1451091_AT, 1415870_AT, 1433495_AT, 1437930_AT, 1435370_A_AT, 1416181_AT, 1422449_S_AT, 1415738_AT, 1423746_AT, 1435371_X_AT, 1416803_AT, 1452148_AT, 1423677_AT, 1441477_AT, 1444392_AT	2704	58	15061	1.63256	1	0.990236	59.5364
GOTERM_CC_FAT	GO:0005887~integral to plasma membrane	93	3.00679	0.0458099	1416330_AT, 1416203_AT, 1428937_AT, 1416003_AT, 1422293_A_AT, 1434957_AT, 1437378_X_AT, 1426261_S_AT, 1418634_AT, 1434449_AT, 1455820_X_AT, 1417810_A_AT, 1417600_AT, 1420682_AT, 1459982_A_AT, 1450627_AT, 1455785_AT, 1456092_AT, 1431379_A_AT, 1428853_AT, 1421812_AT, 1423694_AT, 1452784_AT, 1437230_AT, 1437417_S_AT, 1423428_AT, 1449158_AT, 1416985_AT, 1418156_AT, 1460197_A_AT, 1419097_A_AT, 1451879…	1928	425	10486	1.19014	1	0.458167	49.7686
UP_SEQ_FEATURE	domain:Fibronectin type-III 5	12	0.387973	0.0459661	1416342_AT, 1433833_AT, 1435537_AT, 1454984_AT, 1427486_AT, 1424886_AT, 1452783_AT, 1426903_AT, 1426642_AT, 1420842_AT, 1427168_A_AT, 1426794_AT, 1441498_AT, 1429052_AT, 1442140_AT, 1426258_AT, 1453003_AT, 1420843_AT	2704	36	15061	1.85663	1	0.989626	59.6798
INTERPRO	IPR018252:Annexin repeat, conserved site	6	0.193986	0.0460035	1419091_A_AT, 1429246_A_AT, 1421223_A_AT, 1425567_A_AT, 1460330_AT, 1415818_AT, 1448213_AT, 1437692_X_AT	2679	12	15114	2.82083	1	0.859628	56.9449
INTERPRO	IPR005828:General substrate transporter	6	0.193986	0.0460035	1426600_AT, 1416639_AT, 1434773_A_AT, 1415958_AT, 1435387_AT, 1435911_S_AT, 1415959_AT, 1450628_AT, 1426599_A_AT	2679	12	15114	2.82083	1	0.859628	56.9449
INTERPRO	IPR019900:Sodium/solute symporter, subgroup	6	0.193986	0.0460035	1435860_AT, 1419057_AT, 1440227_AT, 1452136_AT, 1439494_AT, 1440779_S_AT, 1440834_AT, 1455431_AT, 1426634_AT, 1437755_AT, 1435484_AT	2679	12	15114	2.82083	1	0.859628	56.9449
INTERPRO	IPR018502:Annexin repeat	6	0.193986	0.0460035	1419091_A_AT, 1429246_A_AT, 1421223_A_AT, 1425567_A_AT, 1460330_AT, 1415818_AT, 1448213_AT, 1437692_X_AT	2679	12	15114	2.82083	1	0.859628	56.9449
INTERPRO	IPR001464:Annexin	6	0.193986	0.0460035	1419091_A_AT, 1429246_A_AT, 1421223_A_AT, 1425567_A_AT, 1460330_AT, 1415818_AT, 1448213_AT, 1437692_X_AT	2679	12	15114	2.82083	1	0.859628	56.9449
GOTERM_CC_FAT	GO:0031528~microvillus membrane	4	0.129324	0.0461701	1416034_AT, 1448182_A_AT, 1419648_AT, 1419649_S_AT, 1455820_X_AT, 1437502_X_AT, 1451786_AT, 1416050_A_AT, 1437378_X_AT	1928	5	10486	4.35104	1	0.453382	50.0463
GOTERM_CC_FAT	GO:0001725~stress fiber	9	0.29098	0.0463272	1419091_A_AT, 1424801_AT, 1446426_AT, 1434180_AT, 1424800_AT, 1437692_X_AT, 1428585_AT, 1434089_AT, 1436737_A_AT, 1448962_AT, 1420171_S_AT, 1428319_AT, 1442223_AT	1928	23	10486	2.12822	1	0.447296	50.167
GOTERM_BP_FAT	GO:0048754~branching morphogenesis of a tube	25	0.808277	0.0464487	1426561_A_AT, 1450704_AT, 1418084_AT, 1448823_AT, 1456131_X_AT, 1450768_AT, 1457198_AT, 1428348_AT, 1418634_AT, 1436791_AT, 1452106_AT, 1452014_A_AT, 1426560_A_AT, 1415691_AT, 1457687_AT, 1426778_AT, 1423635_AT, 1418876_AT, 1426779_X_AT, 1448383_AT, 1460571_AT, 1417574_AT, 1418093_A_AT, 1434776_AT, 1452107_S_AT, 1416693_AT, 1432176_A_AT, 1437422_AT, 1448943_AT, 1421429_A_AT, 1417447_AT, 1450782_A…	2114	92	11375	1.46217	1	0.765712	58.5566
SP_PIR_KEYWORDS	protein biosynthesis	33	1.06693	0.046507	1452701_X_AT, 1415858_AT, 1426162_A_AT, 1452674_A_AT, 1448846_A_AT, 1416219_AT, 1454620_X_AT, 1434516_AT, 1455195_AT, 1416233_AT, 1437005_A_AT, 1436760_A_AT, 1436064_X_AT, 1417364_AT, 1423665_A_AT, 1460543_X_AT, 1416519_AT, 1416026_A_AT, 1439447_X_AT, 1416404_S_AT, 1435897_AT, 1449196_A_AT, 1453362_X_AT, 1437610_X_AT, 1415942_AT, 1435817_X_AT, 1417978_AT, 1435816_AT, 1435151_A_AT, 1416217_A_AT, 1…	2769	134	15511	1.37951	1	0.385524	50.7698
INTERPRO	IPR010987:Glutathione S-transferase, C-terminal-like	10	0.323311	0.0469762	1423436_AT, 1421040_A_AT, 1418186_AT, 1454866_S_AT, 1421041_S_AT, 1423437_AT, 1429574_AT, 1416368_AT, 1417364_AT, 1416411_AT, 1423891_AT	2679	28	15114	2.01488	1	0.861504	57.7237
GOTERM_BP_FAT	GO:0016573~histone acetylation	12	0.387973	0.047196	1423508_AT, 1434765_AT, 1436315_AT, 1437801_AT, 1434633_AT, 1423893_X_AT, 1437802_X_AT, 1423105_A_AT, 1428061_AT, 1426752_AT, 1440742_AT, 1438597_X_AT, 1452350_AT, 1417742_A_AT, 1456142_X_AT, 1418850_AT, 1455742_X_AT	2114	35	11375	1.84484	1	0.768599	59.154
GOTERM_BP_FAT	GO:0046546~development of primary male sexual characteristics	16	0.517297	0.0471984	1418315_AT, 1416988_AT, 1448975_S_AT, 1435448_AT, 1450782_AT, 1426903_AT, 1438718_AT, 1437382_AT, 1435800_A_AT, 1421917_AT, 1436791_AT, 1425995_S_AT, 1426225_AT, 1418744_S_AT, 1457687_AT, 1434961_AT	2114	52	11375	1.65563	1	0.765976	59.1558
SP_PIR_KEYWORDS	annexin	6	0.193986	0.0472788	1419091_A_AT, 1429246_A_AT, 1421223_A_AT, 1425567_A_AT, 1460330_AT, 1415818_AT, 1448213_AT, 1437692_X_AT	2769	12	15511	2.80083	1	0.385781	51.3594
SP_PIR_KEYWORDS	Signal-anchor	82	2.65115	0.0473332	1422526_AT, 1417282_AT, 1435135_AT, 1419103_A_AT, 1449209_A_AT, 1425364_A_AT, 1433747_AT, 1420655_AT, 1460436_AT, 1449396_AT, 1419295_AT, 1455434_A_AT, 1449435_AT, 1440905_AT, 1422975_AT, 1435641_AT, 1455993_AT, 1449079_S_AT, 1421733_A_AT, 1426349_S_AT, 1421890_AT, 1422671_S_AT, 1415961_AT, 1422438_AT, 1428875_AT, 1448813_AT, 1437760_AT, 1449078_AT, 1419647_A_AT, 1455403_AT, 1425668_A_AT, 1460316…	2769	381	15511	1.20561	1	0.381436	51.4008
GOTERM_MF_FAT	GO:0043566~structure-specific DNA binding	21	0.678952	0.0473887	1418315_AT, 1416988_AT, 1454834_AT, 1418926_AT, 1447448_S_AT, 1427917_S_AT, 1418634_AT, 1434102_AT, 1438739_AT, 1449511_A_AT, 1433508_AT, 1428254_AT, 1448379_AT, 1442214_AT, 1427742_A_AT, 1419642_AT, 1436708_X_AT, 1416244_A_AT, 1450672_A_AT, 1416693_AT, 1454960_AT, 1438072_AT, 1454852_AT, 1456898_AT, 1435800_A_AT, 1418180_AT, 1454641_AT, 1425995_S_AT, 1420628_AT, 1427680_A_AT, 1433829_A_AT, 14382…	2070	74	11124	1.52503	1	0.7869	55.1654
GOTERM_BP_FAT	GO:0001935~endothelial cell proliferation	4	0.129324	0.047527	1450768_AT, 1448383_AT, 1455820_X_AT, 1415691_AT, 1416050_A_AT, 1437378_X_AT, 1455201_X_AT	2114	5	11375	4.30464	1	0.765768	59.416
GOTERM_BP_FAT	GO:0042446~hormone biosynthetic process	8	0.258649	0.0476743	1422645_AT, 1428977_AT, 1417991_AT, 1456362_AT, 1450574_AT, 1448804_AT, 1455820_X_AT, 1437312_AT, 1416050_A_AT, 1437378_X_AT	2114	19	11375	2.2656	1	0.764239	59.532
GOTERM_BP_FAT	GO:0009968~negative regulation of signal transduction	41	1.32557	0.0478321	1424169_AT, 1448724_AT, 1450704_AT, 1418506_A_AT, 1450388_S_AT, 1425701_A_AT, 1420088_AT, 1438718_AT, 1419248_AT, 1439332_AT, 1419247_AT, 1423349_AT, 1438917_X_AT, 1442586_AT, 1451751_AT, 1429177_X_AT, 1418507_S_AT, 1435970_AT, 1419112_AT, 1440870_AT, 1417786_A_AT, 1437401_AT, 1449002_AT, 1455899_X_AT, 1457580_AT, 1419065_AT, 1434413_AT, 1449145_A_AT, 1422803_AT, 1449340_AT, 1444139_AT, 1438157_S…	2114	167	11375	1.32103	1	0.762801	59.6561
GOTERM_BP_FAT	GO:0035239~tube morphogenesis	41	1.32557	0.0478321	1450704_AT, 1418084_AT, 1450768_AT, 1457198_AT, 1428348_AT, 1418634_AT, 1436791_AT, 1452106_AT, 1426560_A_AT, 1422629_S_AT, 1456200_AT, 1437992_X_AT, 1457687_AT, 1426778_AT, 1423635_AT, 1426779_X_AT, 1448383_AT, 1417574_AT, 1418093_A_AT, 1434776_AT, 1454960_AT, 1416693_AT, 1437422_AT, 1435448_AT, 1448943_AT, 1428853_AT, 1423872_A_AT, 1437401_AT, 1438650_X_AT, 1423396_AT, 1434413_AT, 1434376_AT, 1…	2114	167	11375	1.32103	1	0.762801	59.6561
GOTERM_MF_FAT	GO:0015295~solute:hydrogen symporter activity	8	0.258649	0.0479617	1436521_AT, 1426600_AT, 1416639_AT, 1434773_A_AT, 1417538_AT, 1415958_AT, 1435387_AT, 1435911_S_AT, 1415959_AT, 1450628_AT, 1426599_A_AT	2070	19	11124	2.2627	1	0.783709	55.6089
UP_SEQ_FEATURE	cross-link:Glycyl lysine isopeptide (Lys-Gly) (interchain with G-Cter in SUMO)	23	0.743615	0.0481887	1416008_AT, 1435670_AT, 1427418_A_AT, 1418315_AT, 1438157_S_AT, 1423233_AT, 1416035_AT, 1415781_A_AT, 1451716_AT, 1418926_AT, 1420088_AT, 1455214_AT, 1454666_AT, 1449731_S_AT, 1418594_A_AT, 1456389_AT, 1426725_S_AT, 1420915_AT, 1459393_AT, 1415839_A_AT, 1422855_AT, 1415782_AT, 1454852_AT, 1434298_AT, 1418180_AT, 1457580_AT, 1432416_A_AT, 1419583_AT, 1425995_S_AT, 1418330_AT, 1423340_AT, 1460303_A…	2704	86	15061	1.48962	1	0.99104	61.4549
INTERPRO	IPR001202:WW/Rsp5/WWP	15	0.484966	0.0482752	1450431_A_AT, 1427261_AT, 1454855_AT, 1452222_AT, 1448363_AT, 1434864_AT, 1435461_AT, 1417380_AT, 1441153_AT, 1443231_AT, 1423893_X_AT, 1423269_A_AT, 1437400_AT, 1417379_AT, 1433885_AT, 1441305_AT, 1459894_AT, 1431960_AT, 1417277_AT, 1459009_AT, 1434998_AT, 1451526_AT, 1420008_S_AT	2679	50	15114	1.6925	1	0.865193	58.7429
UP_SEQ_FEATURE	repeat:Annexin 1	6	0.193986	0.0483143	1419091_A_AT, 1429246_A_AT, 1421223_A_AT, 1425567_A_AT, 1460330_AT, 1415818_AT, 1448213_AT, 1437692_X_AT	2704	12	15061	2.78495	1	0.990439	61.5529
UP_SEQ_FEATURE	repeat:Annexin 3	6	0.193986	0.0483143	1419091_A_AT, 1429246_A_AT, 1421223_A_AT, 1425567_A_AT, 1460330_AT, 1415818_AT, 1448213_AT, 1437692_X_AT	2704	12	15061	2.78495	1	0.990439	61.5529
UP_SEQ_FEATURE	repeat:Annexin 4	6	0.193986	0.0483143	1419091_A_AT, 1429246_A_AT, 1421223_A_AT, 1425567_A_AT, 1460330_AT, 1415818_AT, 1448213_AT, 1437692_X_AT	2704	12	15061	2.78495	1	0.990439	61.5529
UP_SEQ_FEATURE	repeat:Annexin 2	6	0.193986	0.0483143	1419091_A_AT, 1429246_A_AT, 1421223_A_AT, 1425567_A_AT, 1460330_AT, 1415818_AT, 1448213_AT, 1437692_X_AT	2704	12	15061	2.78495	1	0.990439	61.5529
UP_SEQ_FEATURE	repeat:HEAT 10	6	0.193986	0.0483143	1418561_AT, 1429621_AT, 1438383_X_AT, 1455929_X_AT, 1418562_AT, 1438991_X_AT, 1436338_AT, 1418442_AT, 1433464_AT	2704	12	15061	2.78495	1	0.990439	61.5529
GOTERM_CC_FAT	GO:0005773~vacuole	47	1.51956	0.0486605	1419246_S_AT, 1423704_AT, 1419595_A_AT, 1417491_AT, 1435290_X_AT, 1449131_S_AT, 1418825_AT, 1417551_AT, 1450872_S_AT, 1416382_AT, 1435645_AT, 1423362_AT, 1417490_AT, 1451361_A_AT, 1451130_AT, 1417957_A_AT, 1422527_AT, 1449024_A_AT, 1417426_AT, 1416538_AT, 1451019_AT, 1449043_AT, 1416483_AT, 1441684_AT, 1426990_AT, 1437437_X_AT, 1416418_AT, 1450053_AT, 1423489_AT, 1436580_AT, 1448361_AT, 1429123_A…	1928	198	10486	1.29103	1	0.456805	51.9276
INTERPRO	IPR002181:Fibrinogen, alpha/beta/gamma chain, C-terminal globular	9	0.29098	0.0487516	1416342_AT, 1446656_AT, 1421855_AT, 1424599_AT, 1439066_AT, 1416025_AT, 1421854_AT, 1442140_AT, 1448831_AT, 1450085_AT, 1424485_AT, 1455090_AT, 1421002_AT	2679	24	15114	2.11562	1	0.864079	59.1109
GOTERM_MF_FAT	GO:0016769~transferase activity, transferring nitrogenous groups	11	0.355642	0.0487674	1416452_AT, 1433855_AT, 1417823_AT, 1441102_AT, 1451844_AT, 1437397_AT, 1439029_AT, 1418519_AT, 1421382_AT, 1428061_AT, 1418753_AT, 1438385_S_AT, 1425764_A_AT, 1423569_AT, 1448556_AT, 1434542_AT, 1455991_AT, 1450226_AT, 1425853_S_AT, 1455007_S_AT	2070	31	11124	1.90687	1	0.782241	56.2256
SP_PIR_KEYWORDS	EF hand	10	0.323311	0.0488858	1418704_AT, 1448392_AT, 1427888_A_AT, 1458836_AT, 1433592_AT, 1417090_AT, 1424542_AT, 1427889_AT, 1456642_X_AT, 1416762_AT, 1448738_AT, 1417504_AT, 1456934_AT, 1422449_S_AT, 1439348_AT, 1416589_AT, 1423807_A_AT, 1454611_A_AT, 1421375_A_AT, 1422414_A_AT, 1455571_X_AT	2769	28	15511	2.00059	1	0.386683	52.5661
GOTERM_BP_FAT	GO:0048864~stem cell development	9	0.29098	0.049016	1460571_AT, 1436315_AT, 1425494_S_AT, 1434633_AT, 1425492_AT, 1417394_AT, 1456668_AT, 1441185_AT, 1436926_AT, 1425493_AT, 1417395_AT, 1436818_A_AT, 1437395_AT, 1435543_AT	2114	23	11375	2.10553	1	0.768756	60.575
GOTERM_BP_FAT	GO:0010464~regulation of mesenchymal cell proliferation	9	0.29098	0.049016	1425528_AT, 1455242_AT, 1416855_AT, 1425494_S_AT, 1421140_A_AT, 1448494_AT, 1418926_AT, 1433489_S_AT, 1425492_AT, 1425493_AT, 1438718_AT, 1435222_AT, 1423104_AT, 1449187_AT	2114	23	11375	2.10553	1	0.768756	60.575
GOTERM_BP_FAT	GO:0010629~negative regulation of gene expression	89	2.87747	0.0490888	1422751_AT, 1425528_AT, 1415712_AT, 1434033_AT, 1451252_AT, 1424089_A_AT, 1422887_A_AT, 1440742_AT, 1441253_AT, 1449089_AT, 1456615_A_AT, 1419642_AT, 1418025_AT, 1439490_AT, 1457781_AT, 1428845_AT, 1448525_A_AT, 1449314_AT, 1416614_AT, 1454960_AT, 1448504_A_AT, 1417395_AT, 1425995_S_AT, 1418102_AT, 1415996_AT, 1452207_AT, 1452412_AT, 1416008_AT, 1449851_AT, 1442029_AT, 1417850_AT, 1424873_AT, 144…	2114	402	11375	1.19127	1	0.766733	60.6309
GOTERM_BP_FAT	GO:0010811~positive regulation of cell-substrate adhesion	10	0.323311	0.0491071	1415935_AT, 1424186_AT, 1421811_AT, 1448321_AT, 1426561_A_AT, 1427053_AT, 1452107_S_AT, 1427054_S_AT, 1460302_AT, 1421429_A_AT, 1449254_AT, 1455627_AT, 1416808_AT, 1452106_AT, 1426560_A_AT, 1425310_A_AT	2114	27	11375	1.99289	1	0.764335	60.6449
INTERPRO	IPR000716:Thyroglobulin type-1	7	0.226317	0.049213	1415935_AT, 1423516_A_AT, 1418918_AT, 1448321_AT, 1417933_AT, 1416808_AT, 1416579_A_AT	2679	16	15114	2.46823	1	0.862903	59.4644
GOTERM_MF_FAT	GO:0008483~transaminase activity	9	0.29098	0.0493361	1416452_AT, 1433855_AT, 1441102_AT, 1451844_AT, 1437397_AT, 1439029_AT, 1418519_AT, 1421382_AT, 1428061_AT, 1418753_AT, 1438385_S_AT, 1425764_A_AT, 1448556_AT, 1434542_AT, 1450226_AT, 1455991_AT, 1425853_S_AT, 1455007_S_AT	2070	23	11124	2.10284	1	0.779192	56.6561
GOTERM_MF_FAT	GO:0005275~amine transmembrane transporter activity	18	0.581959	0.0495075	1429593_AT, 1448783_AT, 1454764_S_AT, 1419309_AT, 1449382_AT, 1452031_AT, 1417392_A_AT, 1416629_AT, 1460541_AT, 1425364_A_AT, 1426340_AT, 1447181_S_AT, 1417150_AT, 1436521_AT, 1454991_AT, 1417929_AT, 1426722_AT, 1455442_AT, 1427221_AT, 1433645_AT, 1419579_AT, 1454992_AT	2070	61	11124	1.58574	1	0.773477	56.785
GOTERM_MF_FAT	GO:0005083~small GTPase regulator activity	52	1.68122	0.0495977	1425362_AT, 1424250_A_AT, 1452327_AT, 1417112_AT, 1433745_AT, 1418553_AT, 1434680_AT, 1424585_AT, 1416996_AT, 1448600_S_AT, 1418758_A_AT, 1426759_AT, 1427033_AT, 1429796_AT, 1455995_AT, 1434998_AT, 1419458_AT, 1419513_A_AT, 1433682_AT, 1437642_AT, 1425787_A_AT, 1434140_AT, 1418183_A_AT, 1455137_AT, 1417123_AT, 1454656_AT, 1444028_S_AT, 1460578_AT, 1421594_A_AT, 1451783_A_AT, 1424188_AT, 1426743_A…	2070	220	11124	1.2702	1	0.767283	56.8527
INTERPRO	IPR000421:Coagulation factor 5/8 type, C-terminal	8	0.258649	0.0497186	1455688_AT, 1456778_AT, 1422514_AT, 1418084_AT, 1453016_AT, 1448943_AT, 1457506_AT, 1437635_AT, 1420911_A_AT, 1457198_AT, 1459354_AT, 1445377_AT, 1450637_A_AT, 1422738_AT, 1441254_AT	2679	20	15114	2.25666	1	0.862001	59.8483
INTERPRO	IPR013838:Beta tubulin, autoregulation binding site	8	0.258649	0.0497186	1423444_AT, 1452679_AT, 1427347_S_AT, 1439246_X_AT, 1417615_A_AT, 1450994_AT, 1439244_A_AT, 1416256_A_AT, 1418655_AT, 1423443_AT, 1455141_AT	2679	20	15114	2.25666	1	0.862001	59.8483
GOTERM_BP_FAT	GO:0006694~steroid biosynthetic process	20	0.646621	0.0498098	1420531_AT, 1455100_AT, 1425387_AT, 1428668_AT, 1437378_X_AT, 1416050_A_AT, 1455201_X_AT, 1438322_X_AT, 1418729_AT, 1422333_AT, 1417554_AT, 1456362_AT, 1455820_X_AT, 1431833_A_AT, 1423418_AT, 1455691_AT, 1448130_AT, 1448804_AT, 1449201_AT, 1427229_AT, 1423858_A_AT, 1416968_A_AT, 1450574_AT, 1437312_AT, 1425771_AT, 1448453_AT, 1418728_AT, 1460684_AT	2114	70	11375	1.53737	1	0.766781	61.18
SMART	SM00335:ANX	6	0.193986	0.050075	1419091_A_AT, 1429246_A_AT, 1421223_A_AT, 1425567_A_AT, 1460330_AT, 1415818_AT, 1448213_AT, 1437692_X_AT	1508	12	8316	2.75729	1	0.59303	51.404
UP_SEQ_FEATURE	domain:ABC transporter 2	10	0.323311	0.0504474	1419758_AT, 1421839_AT, 1418872_AT, 1449588_AT, 1421840_AT, 1419759_AT, 1446715_AT, 1418042_A_AT, 1434474_AT, 1427371_AT, 1452233_AT, 1428988_AT	2704	28	15061	1.98925	1	0.991624	63.1827
UP_SEQ_FEATURE	compositionally biased region:Asp/Glu-rich (highly acidic)	10	0.323311	0.0504474	1423739_X_AT, 1452659_AT, 1448398_S_AT, 1452854_AT, 1421365_AT, 1451446_AT, 1434555_AT, 1451356_AT, 1424391_AT, 1421918_AT, 1415839_A_AT, 1434458_AT, 1432416_A_AT, 1416603_AT, 1453118_S_AT, 1421888_X_AT	2704	28	15061	1.98925	1	0.991624	63.1827
UP_SEQ_FEATURE	domain:ABC transporter 1	10	0.323311	0.0504474	1419758_AT, 1421839_AT, 1418872_AT, 1449588_AT, 1421840_AT, 1419759_AT, 1446715_AT, 1418042_A_AT, 1434474_AT, 1427371_AT, 1452233_AT, 1428988_AT	2704	28	15061	1.98925	1	0.991624	63.1827
SP_PIR_KEYWORDS	amino-acid biosynthesis	9	0.29098	0.0505806	1426657_S_AT, 1448315_A_AT, 1437327_X_AT, 1456471_X_AT, 1415917_AT, 1415673_AT, 1415916_A_AT, 1426658_X_AT, 1437621_X_AT, 1426243_AT, 1425764_A_AT, 1433966_X_AT, 1456584_X_AT, 1451095_AT, 1436704_X_AT, 1437325_X_AT	2769	24	15511	2.10062	1	0.392619	53.8085
COG_ONTOLOGY	Defense mechanisms	7	0.226317	0.0507432	1419758_AT, 1424398_AT, 1418872_AT, 1419759_AT, 1418042_A_AT, 1434474_AT, 1443870_AT, 1427371_AT	305	17	1814	2.44899	0.854388	0.618409	37.3495
GOTERM_MF_FAT	GO:0004857~enzyme inhibitor activity	49	1.58422	0.0513281	1448506_AT, 1416625_AT, 1423954_AT, 1448443_AT, 1448213_AT, 1454677_AT, 1437692_X_AT, 1449555_A_AT, 1450138_A_AT, 1446417_AT, 1419195_AT, 1418744_S_AT, 1416503_AT, 1423349_AT, 1451790_A_AT, 1419091_A_AT, 1454832_AT, 1453085_AT, 1416168_AT, 1416666_AT, 1426195_A_AT, 1460330_AT, 1422601_AT, 1424758_S_AT, 1436746_AT, 1460332_AT, 1423396_AT, 1415996_AT, 1448770_A_AT, 1438530_AT, 1426045_AT, 1421888_X…	2070	206	11124	1.27826	1	0.772487	58.1325
GOTERM_BP_FAT	GO:0043406~positive regulation of MAP kinase activity	17	0.549628	0.0519058	1431079_AT, 1450494_X_AT, 1416330_AT, 1421603_A_AT, 1448117_AT, 1417143_AT, 1415855_AT, 1424850_AT, 1418506_A_AT, 1437502_X_AT, 1451714_A_AT, 1427711_A_AT, 1460681_AT, 1425538_X_AT, 1425675_S_AT, 1452532_X_AT, 1448182_A_AT, 1416351_AT, 1448606_AT, 1427040_AT, 1427630_X_AT, 1460682_S_AT, 1455337_AT, 1437891_AT, 1456389_AT, 1452398_AT, 1422123_S_AT, 1416034_AT, 1434298_AT, 1452514_A_AT, 1451786_AT	2114	57	11375	1.6048	1	0.778562	62.7356
GOTERM_BP_FAT	GO:0045017~glycerolipid biosynthetic process	17	0.549628	0.0519058	1436038_A_AT, 1424189_AT, 1416330_AT, 1424616_S_AT, 1428680_AT, 1416023_AT, 1454799_AT, 1423439_AT, 1424615_AT, 1448448_A_AT, 1416372_AT, 1422619_AT, 1416022_AT, 1420655_AT, 1434586_A_AT, 1416021_A_AT, 1426268_AT, 1418295_S_AT, 1455209_AT, 1450264_A_AT	2114	57	11375	1.6048	1	0.778562	62.7356
UP_SEQ_FEATURE	repeat:HEAT 8	7	0.226317	0.0519863	1418561_AT, 1429621_AT, 1438383_X_AT, 1455929_X_AT, 1418562_AT, 1438991_X_AT, 1436338_AT, 1418442_AT, 1433464_AT, 1448526_AT	2704	16	15061	2.43683	1	0.992202	64.3175
UP_SEQ_FEATURE	domain:PDZ 3	9	0.29098	0.0520737	1450768_AT, 1417896_AT, 1454855_AT, 1445377_AT, 1437927_AT, 1435461_AT, 1415691_AT, 1443231_AT, 1455825_S_AT, 1417749_A_AT, 1441254_AT, 1457506_AT	2704	24	15061	2.08871	1	0.991657	64.3809
INTERPRO	IPR000169:Peptidase, cysteine peptidase active site	14	0.452635	0.0521407	1434416_A_AT, 1418671_AT, 1417492_AT, 1417491_AT, 1417228_AT, 1451019_AT, 1448591_AT, 1419314_AT, 1433501_AT, 1427785_X_AT, 1416382_AT, 1417490_AT, 1440215_AT, 1450652_AT, 1417109_AT, 1416265_AT, 1416257_AT	2679	46	15114	1.71703	1	0.87146	61.6406
SP_PIR_KEYWORDS	transmembrane protein	75	2.42483	0.0526869	1419758_AT, 1434897_A_AT, 1416330_AT, 1423278_AT, 1416203_AT, 1424853_S_AT, 1450757_AT, 1425492_AT, 1424562_A_AT, 1418128_AT, 1417133_AT, 1424886_AT, 1425675_S_AT, 1425364_A_AT, 1453924_A_AT, 1422333_AT, 1425863_A_AT, 1416464_AT, 1420682_AT, 1418536_AT, 1460682_S_AT, 1455785_AT, 1427746_X_AT, 1455069_X_AT, 1437397_AT, 1416629_AT, 1415943_AT, 1437382_AT, 1421890_AT, 1450574_AT, 1437230_AT, 1429052…	2769	347	15511	1.21073	1	0.400808	55.3101
GOTERM_BP_FAT	GO:0016311~dephosphorylation	34	1.09926	0.0527311	1435787_AT, 1454785_AT, 1434042_S_AT, 1455058_AT, 1423278_AT, 1444762_AT, 1422541_AT, 1429711_AT, 1435135_AT, 1427486_AT, 1438201_AT, 1424886_AT, 1455450_AT, 1417676_A_AT, 1437735_AT, 1434142_AT, 1420842_AT, 1418665_AT, 1441498_AT, 1425863_A_AT, 1420843_AT, 1457687_AT, 1455002_AT, 1455227_AT, 1441723_AT, 1435537_AT, 1429418_AT, 1455105_AT, 1424347_AT, 1455359_AT, 1433605_AT, 1431422_A_AT, 1452973…	2114	135	11375	1.35516	1	0.781538	63.3318
UP_SEQ_FEATURE	metal ion-binding site:Magnesium; via carbonyl oxygen	8	0.258649	0.0528164	1449633_S_AT, 1451075_S_AT, 1449383_AT, 1439148_A_AT, 1437327_X_AT, 1416780_AT, 1416069_AT, 1451180_A_AT, 1450269_A_AT, 1452973_AT	2704	20	15061	2.22796	1	0.991619	64.9158
GOTERM_CC_FAT	GO:0015934~large ribosomal subunit	12	0.387973	0.053256	1455485_X_AT, 1426162_A_AT, 1415761_AT, 1448109_A_AT, 1435791_X_AT, 1416219_AT, 1436822_X_AT, 1415762_X_AT, 1415839_A_AT, 1435897_AT, 1415942_AT, 1423855_X_AT, 1426163_X_AT, 1436995_A_AT, 1432416_A_AT, 1415979_X_AT, 1416948_AT, 1443843_X_AT, 1460201_A_AT	1928	36	10486	1.81293	1	0.480858	55.2268
GOTERM_CC_FAT	GO:0048770~pigment granule	23	0.743615	0.0534788	1419595_A_AT, 1417491_AT, 1434773_A_AT, 1429123_AT, 1437649_X_AT, 1419097_A_AT, 1419289_A_AT, 1450355_A_AT, 1415870_AT, 1415818_AT, 1437692_X_AT, 1438910_A_AT, 1425364_A_AT, 1417490_AT, 1426600_AT, 1450941_AT, 1429246_A_AT, 1447803_X_AT, 1441477_AT, 1419091_A_AT, 1423332_AT, 1417492_AT, 1448383_AT, 1437341_X_AT, 1436028_AT, 1416168_AT, 1434661_AT, 1416629_AT, 1421594_A_AT, 1448629_AT, 1423828_AT,…	1928	85	10486	1.47167	1	0.475317	55.3813
GOTERM_CC_FAT	GO:0042470~melanosome	23	0.743615	0.0534788	1419595_A_AT, 1417491_AT, 1434773_A_AT, 1429123_AT, 1437649_X_AT, 1419097_A_AT, 1419289_A_AT, 1450355_A_AT, 1415870_AT, 1415818_AT, 1437692_X_AT, 1438910_A_AT, 1425364_A_AT, 1417490_AT, 1426600_AT, 1450941_AT, 1429246_A_AT, 1447803_X_AT, 1441477_AT, 1419091_A_AT, 1423332_AT, 1417492_AT, 1448383_AT, 1437341_X_AT, 1436028_AT, 1416168_AT, 1434661_AT, 1416629_AT, 1421594_A_AT, 1448629_AT, 1423828_AT,…	1928	85	10486	1.47167	1	0.475317	55.3813
GOTERM_CC_FAT	GO:0005578~proteinaceous extracellular matrix	64	2.06919	0.0537356	1438312_S_AT, 1452250_A_AT, 1417282_AT, 1424113_AT, 1441899_X_AT, 1427053_AT, 1457038_AT, 1435981_AT, 1419662_AT, 1416652_AT, 1448590_AT, 1460208_AT, 1454677_AT, 1437692_X_AT, 1448976_AT, 1423516_A_AT, 1455627_AT, 1449445_X_AT, 1451978_AT, 1436791_AT, 1452106_AT, 1426560_A_AT, 1423110_AT, 1416740_AT, 1423885_AT, 1455978_A_AT, 1434479_AT, 1451119_A_AT, 1419663_AT, 1426778_AT, 1416342_AT, 1419091_A…	1928	283	10486	1.22998	1	0.470161	55.5587
SMART	SM00211:TY	7	0.226317	0.0540981	1415935_AT, 1423516_A_AT, 1418918_AT, 1448321_AT, 1417933_AT, 1416808_AT, 1416579_A_AT	1508	16	8316	2.41263	1	0.607161	54.2165
GOTERM_BP_FAT	GO:0043065~positive regulation of apoptosis	56	1.81054	0.0542797	1426323_X_AT, 1455112_AT, 1417346_AT, 1422475_A_AT, 1417999_AT, 1450923_AT, 1437502_X_AT, 1421878_AT, 1423893_X_AT, 1431142_S_AT, 1429065_AT, 1418981_AT, 1415995_AT, 1443485_AT, 1455556_AT, 1418634_AT, 1417275_AT, 1416265_AT, 1451453_AT, 1423250_A_AT, 1448789_AT, 1431143_X_AT, 1434099_AT, 1418377_A_AT, 1428845_AT, 1448525_A_AT, 1450997_AT, 1426955_AT, 1455516_AT, 1426867_AT, 1435448_AT, 1449002_A…	2114	241	11375	1.25031	1	0.788981	64.4262
GOTERM_BP_FAT	GO:0001503~ossification	26	0.840608	0.054299	1452701_X_AT, 1439364_A_AT, 1450704_AT, 1450388_S_AT, 1433489_S_AT, 1416624_A_AT, 1416081_AT, 1426238_AT, 1449254_AT, 1419184_A_AT, 1438718_AT, 1423362_AT, 1452014_A_AT, 1431960_AT, 1457687_AT, 1448416_AT, 1423635_AT, 1448152_AT, 1421832_AT, 1448383_AT, 1448208_AT, 1416693_AT, 1454960_AT, 1449196_A_AT, 1437401_AT, 1454852_AT, 1419486_AT, 1418180_AT, 1450186_S_AT, 1419519_AT, 1459843_S_AT, 1448254…	2114	98	11375	1.42756	1	0.786744	64.4397
SMART	SM00186:FBG	9	0.29098	0.0546	1416342_AT, 1446656_AT, 1421855_AT, 1424599_AT, 1439066_AT, 1416025_AT, 1421854_AT, 1442140_AT, 1448831_AT, 1450085_AT, 1424485_AT, 1455090_AT, 1421002_AT	1508	24	8316	2.06797	1	0.596264	54.5566
GOTERM_BP_FAT	GO:0010810~regulation of cell-substrate adhesion	13	0.420304	0.0546088	1415935_AT, 1448321_AT, 1424186_AT, 1421811_AT, 1426561_A_AT, 1438682_AT, 1448383_AT, 1427053_AT, 1452107_S_AT, 1425515_AT, 1427054_S_AT, 1460302_AT, 1421429_A_AT, 1449254_AT, 1455627_AT, 1416808_AT, 1452106_AT, 1426560_A_AT, 1457687_AT, 1425310_A_AT	2114	40	11375	1.74876	1	0.786327	64.6548
GOTERM_BP_FAT	GO:0051272~positive regulation of cell motion	13	0.420304	0.0546088	1421811_AT, 1438682_AT, 1418237_S_AT, 1427418_A_AT, 1417574_AT, 1424113_AT, 1426955_AT, 1416035_AT, 1425515_AT, 1424114_S_AT, 1460302_AT, 1419309_AT, 1448823_AT, 1424485_AT, 1457687_AT, 1455002_AT, 1423104_AT, 1448689_AT, 1435543_AT	2114	40	11375	1.74876	1	0.786327	64.6548
GOTERM_BP_FAT	GO:0033674~positive regulation of kinase activity	32	1.03459	0.0547103	1421603_A_AT, 1448117_AT, 1416330_AT, 1448724_AT, 1417143_AT, 1424850_AT, 1437502_X_AT, 1418506_A_AT, 1425538_X_AT, 1425675_S_AT, 1450768_AT, 1448600_S_AT, 1434034_AT, 1440882_AT, 1460708_S_AT, 1460682_S_AT, 1418093_A_AT, 1452398_AT, 1422123_S_AT, 1416034_AT, 1419123_A_AT, 1417123_AT, 1449351_S_AT, 1431079_AT, 1450494_X_AT, 1415855_AT, 1436025_AT, 1451714_A_AT, 1460681_AT, 1427711_A_AT, 1418162_A…	2114	126	11375	1.36655	1	0.784623	64.725
SP_PIR_KEYWORDS	copper	14	0.452635	0.0547611	1418704_AT, 1448392_AT, 1442359_AT, 1460197_A_AT, 1428636_AT, 1451978_AT, 1416589_AT, 1455393_AT, 1416654_AT, 1448735_AT, 1451532_S_AT, 1449396_AT, 1424938_AT, 1441326_AT, 1446071_AT, 1417495_X_AT, 1431510_S_AT, 1444290_AT, 1435857_S_AT, 1448734_AT, 1417494_A_AT, 1438773_AT, 1450670_AT, 1417496_AT, 1436799_AT, 1425260_AT	2769	46	15511	1.70485	1	0.408491	56.7443
GOTERM_BP_FAT	GO:0006814~sodium ion transport	29	0.937601	0.0548495	1425034_AT, 1437675_AT, 1452136_AT, 1425088_AT, 1425033_AT, 1447231_AT, 1454764_S_AT, 1440834_AT, 1439519_AT, 1430804_AT, 1437755_AT, 1422856_AT, 1424308_AT, 1426722_AT, 1418475_AT, 1440779_S_AT, 1434008_AT, 1423443_AT, 1450404_AT, 1457528_AT, 1436043_AT, 1440201_AT, 1436044_AT, 1419057_AT, 1417329_AT, 1448889_AT, 1424260_AT, 1429593_AT, 1440212_AT, 1439494_AT, 1431379_A_AT, 1456241_A_AT, 1455431…	2114	112	11375	1.39324	1	0.783166	64.8211
GOTERM_BP_FAT	GO:0046460~neutral lipid biosynthetic process	6	0.193986	0.0550384	1422619_AT, 1428680_AT, 1420655_AT, 1418295_S_AT, 1454799_AT, 1455209_AT, 1423439_AT	2114	12	11375	2.6904	1	0.782027	64.9511
GOTERM_BP_FAT	GO:0046463~acylglycerol biosynthetic process	6	0.193986	0.0550384	1422619_AT, 1428680_AT, 1420655_AT, 1418295_S_AT, 1454799_AT, 1455209_AT, 1423439_AT	2114	12	11375	2.6904	1	0.782027	64.9511
GOTERM_BP_FAT	GO:0042423~catecholamine biosynthetic process	6	0.193986	0.0550384	1448886_AT, 1450922_A_AT, 1450606_AT, 1420546_AT, 1450923_AT, 1450670_AT, 1423250_A_AT, 1426215_AT	2114	12	11375	2.6904	1	0.782027	64.9511
SMART	SM00231:FA58C	8	0.258649	0.0551738	1455688_AT, 1456778_AT, 1422514_AT, 1418084_AT, 1453016_AT, 1448943_AT, 1457506_AT, 1437635_AT, 1420911_A_AT, 1457198_AT, 1459354_AT, 1445377_AT, 1450637_A_AT, 1422738_AT, 1441254_AT	1508	20	8316	2.20584	1	0.586395	54.9425
GOTERM_BP_FAT	GO:0010035~response to inorganic substance	24	0.775946	0.0554435	1417516_AT, 1419758_AT, 1418506_A_AT, 1421878_AT, 1419759_AT, 1428942_AT, 1452031_AT, 1418729_AT, 1451006_AT, 1447676_X_AT, 1448233_AT, 1423365_AT, 1448416_AT, 1457687_AT, 1450861_AT, 1449881_A_AT, 1448804_AT, 1418872_AT, 1449201_AT, 1459670_AT, 1426340_AT, 1448320_AT, 1423569_AT, 1416130_AT, 1425560_A_AT, 1422557_S_AT, 1421823_A_AT, 1425260_AT, 1418728_AT, 1449145_A_AT	2114	89	11375	1.451	1	0.782235	65.2283
GOTERM_BP_FAT	GO:0051347~positive regulation of transferase activity	33	1.06693	0.056225	1421603_A_AT, 1448117_AT, 1416330_AT, 1448724_AT, 1417143_AT, 1424850_AT, 1437502_X_AT, 1418506_A_AT, 1425538_X_AT, 1425675_S_AT, 1455201_X_AT, 1450768_AT, 1448600_S_AT, 1434034_AT, 1440882_AT, 1460708_S_AT, 1460682_S_AT, 1418093_A_AT, 1452398_AT, 1422123_S_AT, 1416034_AT, 1419123_A_AT, 1417123_AT, 1449351_S_AT, 1431079_AT, 1450494_X_AT, 1415855_AT, 1436025_AT, 1451714_A_AT, 1460681_AT, 1427711_A…	2114	131	11375	1.35547	1	0.784731	65.7573
GOTERM_BP_FAT	GO:0002009~morphogenesis of an epithelium	41	1.32557	0.0562256	1457038_AT, 1418084_AT, 1448395_AT, 1450768_AT, 1448752_AT, 1457198_AT, 1455556_AT, 1428348_AT, 1418634_AT, 1436791_AT, 1452106_AT, 1426560_A_AT, 1422629_S_AT, 1456200_AT, 1457687_AT, 1448789_AT, 1426778_AT, 1434070_AT, 1423635_AT, 1416342_AT, 1426779_X_AT, 1448943_AT, 1428853_AT, 1423872_A_AT, 1437401_AT, 1416594_AT, 1423396_AT, 1434413_AT, 1434376_AT, 1455441_AT, 1442223_AT, 1448926_AT, 1437448…	2114	169	11375	1.3054	1	0.782474	65.7577
INTERPRO	IPR000886:Endoplasmic reticulum, targeting sequence	13	0.420304	0.0562724	1425784_A_AT, 1456733_X_AT, 1457043_AT, 1436178_AT, 1417090_AT, 1437687_X_AT, 1451091_AT, 1433495_AT, 1437930_AT, 1422449_S_AT, 1415738_AT, 1423746_AT, 1416803_AT, 1452148_AT, 1423677_AT, 1444392_AT	2679	42	15114	1.74623	1	0.888004	64.5249
SMART	SM00456:WW	15	0.484966	0.0565101	1450431_A_AT, 1427261_AT, 1454855_AT, 1452222_AT, 1448363_AT, 1434864_AT, 1435461_AT, 1417380_AT, 1441153_AT, 1443231_AT, 1423893_X_AT, 1423269_A_AT, 1437400_AT, 1417379_AT, 1433885_AT, 1441305_AT, 1459894_AT, 1431960_AT, 1417277_AT, 1459009_AT, 1434998_AT, 1451526_AT, 1420008_S_AT	1508	50	8316	1.65438	1	0.582113	55.8295
GOTERM_BP_FAT	GO:0048568~embryonic organ development	53	1.71355	0.0565302	1437339_S_AT, 1425528_AT, 1437717_X_AT, 1450704_AT, 1427433_S_AT, 1420546_AT, 1425492_AT, 1425493_AT, 1438718_AT, 1450768_AT, 1433455_AT, 1421537_AT, 1449458_AT, 1460436_AT, 1448789_AT, 1420565_AT, 1449314_AT, 1416693_AT, 1454960_AT, 1428816_A_AT, 1436926_AT, 1418415_AT, 1417753_AT, 1455899_X_AT, 1452207_AT, 1456229_AT, 1423428_AT, 1448926_AT, 1417516_AT, 1427418_A_AT, 1416855_AT, 1416035_AT, 141…	2114	227	11375	1.25631	1	0.78207	65.9618
SP_PIR_KEYWORDS	basement membrane	11	0.355642	0.0567011	1419091_A_AT, 1448392_AT, 1415935_AT, 1448321_AT, 1424113_AT, 1424114_S_AT, 1426285_AT, 1437692_X_AT, 1423516_A_AT, 1455627_AT, 1416808_AT, 1416589_AT, 1423885_AT, 1451119_A_AT	2769	33	15511	1.86722	1	0.415119	58.0467
UP_SEQ_FEATURE	cross-link:Glycyl lysine isopeptide (Lys-Gly) (interchain with G-Cter in ubiquitin)	38	1.22858	0.0567625	1452701_X_AT, 1434897_A_AT, 1448846_A_AT, 1416551_AT, 1416256_A_AT, 1424562_A_AT, 1451520_AT, 1420088_AT, 1454979_AT, 1455095_AT, 1437821_AT, 1456436_X_AT, 1425364_A_AT, 1423807_A_AT, 1450071_AT, 1416233_AT, 1416880_AT, 1455434_A_AT, 1433592_AT, 1455069_X_AT, 1423846_X_AT, 1433624_AT, 1417394_AT, 1424040_AT, 1449196_A_AT, 1422018_AT, 1422714_AT, 1415942_AT, 1417395_AT, 1450072_AT, 1418373_AT, 143…	2704	160	15061	1.32285	1	0.993728	67.6322
GOTERM_BP_FAT	GO:0006473~protein amino acid acetylation	12	0.387973	0.0569631	1423508_AT, 1434765_AT, 1436315_AT, 1437801_AT, 1434633_AT, 1423893_X_AT, 1437802_X_AT, 1423105_A_AT, 1428061_AT, 1426752_AT, 1440742_AT, 1438597_X_AT, 1452350_AT, 1417742_A_AT, 1456142_X_AT, 1418850_AT, 1455742_X_AT	2114	36	11375	1.7936	1	0.782442	66.2498
GOTERM_BP_FAT	GO:0006112~energy reserve metabolic process	12	0.387973	0.0569631	1416657_AT, 1419428_A_AT, 1433691_AT, 1448684_AT, 1416737_AT, 1436590_AT, 1450196_S_AT, 1450186_S_AT, 1422605_AT, 1417741_AT, 1433504_AT, 1459522_S_AT, 1448602_AT	2114	36	11375	1.7936	1	0.782442	66.2498
GOTERM_BP_FAT	GO:0008016~regulation of heart contraction	15	0.484966	0.0580864	1440201_AT, 1437675_AT, 1438945_X_AT, 1438973_X_AT, 1416551_AT, 1450923_AT, 1447231_AT, 1420546_AT, 1435436_AT, 1419428_A_AT, 1434944_AT, 1415800_AT, 1421072_AT, 1450922_A_AT, 1443823_S_AT, 1460332_AT, 1438650_X_AT, 1423365_AT, 1437508_AT, 1423250_A_AT, 1423389_AT, 1437992_X_AT, 1454675_AT	2114	49	11375	1.64718	1	0.786882	66.9866
GOTERM_CC_FAT	GO:0030054~cell junction	96	3.10378	0.0581053	1437932_A_AT, 1429234_S_AT, 1415712_AT, 1419758_AT, 1435494_S_AT, 1442167_AT, 1443231_AT, 1427889_AT, 1416329_AT, 1416003_AT, 1448149_AT, 1457506_AT, 1422887_A_AT, 1429111_AT, 1454899_AT, 1434089_AT, 1419392_AT, 1460214_AT, 1420834_AT, 1426010_A_AT, 1422629_S_AT, 1417240_AT, 1420682_AT, 1419091_A_AT, 1427888_A_AT, 1436714_AT, 1438933_X_AT, 1434383_AT, 1454832_AT, 1435435_AT, 1434661_AT, 1424894_A…	1928	445	10486	1.17331	1	0.490799	58.4787
GOTERM_BP_FAT	GO:0000902~cell morphogenesis	68	2.19851	0.0582355	1434802_S_AT, 1450923_AT, 1450872_S_AT, 1416329_AT, 1424836_A_AT, 1423893_X_AT, 1448149_AT, 1452296_AT, 1457198_AT, 1418634_AT, 1435383_X_AT, 1422629_S_AT, 1419458_AT, 1437467_AT, 1437310_AT, 1426955_AT, 1434776_AT, 1420505_A_AT, 1437422_AT, 1426301_AT, 1436926_AT, 1427231_AT, 1418102_AT, 1442223_AT, 1455792_X_AT, 1416891_AT, 1424801_AT, 1416855_AT, 1416035_AT, 1424800_AT, 1437689_X_AT, 1452031_A…	2114	301	11375	1.21559	1	0.785562	67.0833
UP_SEQ_FEATURE	domain:PDZ 2	11	0.355642	0.058592	1423332_AT, 1454855_AT, 1439369_X_AT, 1439368_A_AT, 1435461_AT, 1417749_A_AT, 1443231_AT, 1457506_AT, 1450768_AT, 1417896_AT, 1450941_AT, 1445377_AT, 1437927_AT, 1415691_AT, 1455825_S_AT, 1441254_AT	2704	33	15061	1.85663	1	0.994269	68.8227
GOTERM_CC_FAT	GO:0005769~early endosome	16	0.517297	0.0586404	1419246_S_AT, 1442359_AT, 1416891_AT, 1449131_S_AT, 1417551_AT, 1440795_X_AT, 1449130_AT, 1428636_AT, 1419068_AT, 1437692_X_AT, 1443856_AT, 1434798_AT, 1455002_AT, 1451206_S_AT, 1435697_A_AT, 1446071_AT, 1419091_A_AT, 1425602_A_AT, 1439687_AT, 1450036_AT, 1444290_AT, 1434864_AT, 1460707_AT, 1451583_A_AT, 1420919_AT, 1444176_AT, 1438773_AT	1928	54	10486	1.6115	1	0.487378	58.8237
GOTERM_CC_FAT	GO:0032432~actin filament bundle	9	0.29098	0.058677	1419091_A_AT, 1424801_AT, 1446426_AT, 1434180_AT, 1424800_AT, 1437692_X_AT, 1428585_AT, 1434089_AT, 1436737_A_AT, 1448962_AT, 1420171_S_AT, 1428319_AT, 1442223_AT	1928	24	10486	2.03955	1	0.481093	58.8472
SP_PIR_KEYWORDS	phospholipid biosynthesis	13	0.420304	0.0589323	1428680_AT, 1433515_S_AT, 1424460_S_AT, 1454799_AT, 1433514_AT, 1435323_A_AT, 1428821_AT, 1448448_A_AT, 1415977_AT, 1416372_AT, 1429737_A_AT, 1434586_A_AT, 1430996_AT, 1416471_AT, 1454633_AT, 1439972_AT, 1450264_A_AT	2769	42	15511	1.73385	1	0.423127	59.4994
GOTERM_BP_FAT	GO:0007010~cytoskeleton organization	72	2.32784	0.0589999	1428579_AT, 1455946_X_AT, 1416256_A_AT, 1437821_AT, 1429111_AT, 1418553_AT, 1440285_AT, 1450950_AT, 1434089_AT, 1424585_AT, 1419392_AT, 1416265_AT, 1426010_A_AT, 1422629_S_AT, 1438018_AT, 1419458_AT, 1437310_AT, 1423031_AT, 1434013_AT, 1435435_AT, 1415812_AT, 1433682_AT, 1423846_X_AT, 1436907_AT, 1460735_AT, 1428585_AT, 1435029_AT, 1460694_S_AT, 1418210_AT, 1442223_AT, 1449187_AT, 1416985_AT, 142…	2114	321	11375	1.20691	1	0.787817	67.5746
GOTERM_BP_FAT	GO:0048732~gland development	45	1.4549	0.0596602	1427433_S_AT, 1418084_AT, 1450388_S_AT, 1425492_AT, 1448395_AT, 1425493_AT, 1455201_X_AT, 1451006_AT, 1457198_AT, 1421537_AT, 1418634_AT, 1436791_AT, 1419555_AT, 1454896_AT, 1457687_AT, 1426778_AT, 1416342_AT, 1442586_AT, 1426779_X_AT, 1418093_A_AT, 1418507_S_AT, 1435435_AT, 1454960_AT, 1451844_AT, 1418091_AT, 1435448_AT, 1437397_AT, 1448943_AT, 1428816_A_AT, 1428853_AT, 1423872_A_AT, 1437401_AT,…	2114	189	11375	1.28114	1	0.789433	67.9934
SP_PIR_KEYWORDS	hydroxyproline	5	0.161655	0.0598085	1452250_A_AT, 1418237_S_AT, 1426955_AT, 1426947_X_AT, 1418787_AT, 1448590_AT, 1424131_AT	2769	9	15511	3.11203	1	0.423455	60.0569
GOTERM_MF_FAT	GO:0048037~cofactor binding	50	1.61655	0.0598605	1415712_AT, 1455112_AT, 1418654_AT, 1442359_AT, 1434705_AT, 1416761_AT, 1430570_AT, 1416049_AT, 1459805_X_AT, 1431142_S_AT, 1422887_A_AT, 1451006_AT, 1423869_S_AT, 1425177_AT, 1449324_AT, 1429071_AT, 1432164_A_AT, 1448789_AT, 1431143_X_AT, 1451532_S_AT, 1434542_AT, 1449396_AT, 1426215_AT, 1446071_AT, 1417823_AT, 1426657_S_AT, 1422503_S_AT, 1451844_AT, 1451827_A_AT, 1437397_AT, 1437621_X_AT, 14185…	2070	213	11124	1.26148	1	0.817509	63.9386
GOTERM_BP_FAT	GO:0016055~Wnt receptor signaling pathway	32	1.03459	0.0599686	1422751_AT, 1437448_S_AT, 1449340_AT, 1424169_AT, 1434033_AT, 1419369_AT, 1435207_AT, 1448395_AT, 1455214_AT, 1436244_A_AT, 1436791_AT, 1460250_AT, 1417176_AT, 1428136_AT, 1431960_AT, 1435336_AT, 1419301_AT, 1455871_S_AT, 1433575_AT, 1437301_A_AT, 1418533_S_AT, 1435970_AT, 1419112_AT, 1428847_A_AT, 1450853_AT, 1419156_AT, 1450117_AT, 1450782_AT, 1416181_AT, 1415943_AT, 1450044_AT, 1417312_AT, 144…	2114	127	11375	1.35579	1	0.789041	68.1873
GOTERM_BP_FAT	GO:0009410~response to xenobiotic stimulus	7	0.226317	0.0601179	1426261_S_AT, 1448792_A_AT, 1450455_S_AT, 1418672_AT, 1416612_AT, 1435135_AT, 1424783_A_AT, 1426260_A_AT, 1422000_AT, 1455227_AT, 1422631_AT	2114	16	11375	2.3541	1	0.787757	68.2807
GOTERM_BP_FAT	GO:0060324~face development	7	0.226317	0.0601179	1426015_S_AT, 1423025_A_AT, 1422789_AT, 1421917_AT, 1439364_A_AT, 1417965_AT, 1458884_AT, 1446421_AT, 1457491_AT, 1448789_AT, 1443111_AT, 1416136_AT	2114	16	11375	2.3541	1	0.787757	68.2807
GOTERM_BP_FAT	GO:0050821~protein stabilization	7	0.226317	0.0601179	1433575_AT, 1441645_S_AT, 1449370_AT, 1420091_S_AT, 1448629_AT, 1420505_A_AT, 1452648_AT, 1419156_AT, 1423893_X_AT, 1420092_AT	2114	16	11375	2.3541	1	0.787757	68.2807
SP_PIR_KEYWORDS	collagen	21	0.678952	0.0602615	1431079_AT, 1419703_AT, 1452250_A_AT, 1437385_AT, 1437726_X_AT, 1427883_A_AT, 1448590_AT, 1448433_A_AT, 1455627_AT, 1427168_A_AT, 1426947_X_AT, 1416740_AT, 1423110_AT, 1434479_AT, 1418787_AT, 1422651_AT, 1455582_AT, 1450857_A_AT, 1424131_AT, 1425310_A_AT, 1419693_AT, 1418237_S_AT, 1426955_AT, 1417063_AT, 1417381_AT, 1449401_AT, 1427884_AT, 1439327_AT, 1437165_A_AT	2769	79	15511	1.48905	1	0.421489	60.3423
UP_SEQ_FEATURE	compositionally biased region:His-rich	17	0.549628	0.0603836	1435952_AT, 1447849_S_AT, 1427008_AT, 1435197_AT, 1438032_AT, 1442757_AT, 1416693_AT, 1416676_AT, 1437197_AT, 1420618_AT, 1439111_AT, 1457580_AT, 1435391_AT, 1456477_AT, 1428583_AT, 1424674_AT, 1436030_AT, 1426045_AT, 1435828_AT, 1452207_AT, 1435174_AT	2704	60	15061	1.57814	1	0.994734	69.9483
GOTERM_MF_FAT	GO:0050839~cell adhesion molecule binding	7	0.226317	0.0604365	1450850_AT, 1416891_AT, 1417703_AT, 1415821_AT, 1437807_X_AT, 1436631_AT, 1420930_S_AT, 1420907_AT, 1448149_AT, 1424456_AT	2070	16	11124	2.35109	1	0.814654	64.3019
GOTERM_MF_FAT	GO:0005351~sugar:hydrogen symporter activity	7	0.226317	0.0604365	1426600_AT, 1416639_AT, 1434773_A_AT, 1417538_AT, 1415958_AT, 1435387_AT, 1435911_S_AT, 1415959_AT, 1450628_AT, 1426599_A_AT	2070	16	11124	2.35109	1	0.814654	64.3019
GOTERM_MF_FAT	GO:0005402~cation:sugar symporter activity	7	0.226317	0.0604365	1426600_AT, 1416639_AT, 1434773_A_AT, 1417538_AT, 1415958_AT, 1435387_AT, 1435911_S_AT, 1415959_AT, 1450628_AT, 1426599_A_AT	2070	16	11124	2.35109	1	0.814654	64.3019
GOTERM_MF_FAT	GO:0046983~protein dimerization activity	73	2.36017	0.0604471	1460170_AT, 1426162_A_AT, 1417346_AT, 1435670_AT, 1416331_A_AT, 1437726_X_AT, 1455918_AT, 1450923_AT, 1446421_AT, 1427889_AT, 1416049_AT, 1426482_AT, 1435658_AT, 1440131_AT, 1437247_AT, 1447676_X_AT, 1449051_AT, 1423250_A_AT, 1420541_AT, 1455110_AT, 1457687_AT, 1419295_AT, 1450992_A_AT, 1449024_A_AT, 1439490_AT, 1427888_A_AT, 1448705_AT, 1421140_A_AT, 1440431_AT, 1459393_AT, 1415749_A_AT, 1428585…	2070	326	11124	1.20336	1	0.808834	64.3086
GOTERM_BP_FAT	GO:0006793~phosphorus metabolic process	171	5.52861	0.0607137	1435787_AT, 1423747_A_AT, 1417143_AT, 1416988_AT, 1430306_A_AT, 1417273_AT, 1435135_AT, 1425492_AT, 1433745_AT, 1425863_A_AT, 1447623_S_AT, 1417630_AT, 1429418_AT, 1450997_AT, 1434082_AT, 1435985_AT, 1448765_AT, 1452398_AT, 1425678_A_AT, 1436301_AT, 1435029_AT, 1444176_AT, 1430640_A_AT, 1423428_AT, 1444089_AT, 1431079_AT, 1454785_AT, 1431236_AT, 1423999_AT, 1433489_S_AT, 1433676_AT, 1423444_AT, 1…	2114	823	11375	1.118	1	0.788987	68.651
GOTERM_BP_FAT	GO:0006796~phosphate metabolic process	171	5.52861	0.0607137	1435787_AT, 1423747_A_AT, 1417143_AT, 1416988_AT, 1430306_A_AT, 1417273_AT, 1435135_AT, 1425492_AT, 1433745_AT, 1425863_A_AT, 1447623_S_AT, 1417630_AT, 1429418_AT, 1450997_AT, 1434082_AT, 1435985_AT, 1448765_AT, 1452398_AT, 1425678_A_AT, 1436301_AT, 1435029_AT, 1444176_AT, 1430640_A_AT, 1423428_AT, 1444089_AT, 1431079_AT, 1454785_AT, 1431236_AT, 1423999_AT, 1433489_S_AT, 1433676_AT, 1423444_AT, 1…	2114	823	11375	1.118	1	0.788987	68.651
GOTERM_BP_FAT	GO:0042325~regulation of phosphorylation	64	2.06919	0.0607673	1454942_AT, 1448117_AT, 1448724_AT, 1416330_AT, 1421603_A_AT, 1417143_AT, 1424850_AT, 1418506_A_AT, 1437502_X_AT, 1425538_X_AT, 1425675_S_AT, 1455201_X_AT, 1450768_AT, 1418840_AT, 1448600_S_AT, 1434034_AT, 1457687_AT, 1440882_AT, 1421066_AT, 1460708_S_AT, 1423635_AT, 1434310_AT, 1438917_X_AT, 1460682_S_AT, 1418093_A_AT, 1422567_AT, 1451263_A_AT, 1452398_AT, 1422123_S_AT, 1416034_AT, 1419123_A_AT,…	2114	282	11375	1.22117	1	0.787186	68.6841
UP_SEQ_FEATURE	repeat:LDL-receptor class B 6	5	0.161655	0.0609018	1435893_AT, 1418093_A_AT, 1427133_S_AT, 1448655_AT, 1421821_AT	2704	9	15061	3.09439	1	0.994572	70.2666
INTERPRO	IPR008145:Guanylate kinase/L-type calcium channel region	9	0.29098	0.0609445	1450768_AT, 1444693_AT, 1436912_AT, 1417896_AT, 1454855_AT, 1437927_AT, 1435461_AT, 1415691_AT, 1443231_AT, 1417749_A_AT	2679	25	15114	2.031	1	0.904212	67.5394
KEGG_PATHWAY	mmu00140:Steroid hormone biosynthesis	15	0.484966	0.0614687	1420531_AT, 1426064_AT, 1455691_AT, 1419704_AT, 1455100_AT, 1448804_AT, 1416761_AT, 1427961_S_AT, 1426261_S_AT, 1422333_AT, 1419136_AT, 1417554_AT, 1456362_AT, 1450574_AT, 1416612_AT, 1427960_AT, 1424783_A_AT, 1425771_AT, 1448453_AT, 1426260_A_AT	977	43	4535	1.61922	0.999995	0.456114	54.6076
GOTERM_BP_FAT	GO:0043068~positive regulation of programmed cell death	56	1.81054	0.0618416	1426323_X_AT, 1455112_AT, 1417346_AT, 1422475_A_AT, 1417999_AT, 1450923_AT, 1437502_X_AT, 1421878_AT, 1423893_X_AT, 1431142_S_AT, 1429065_AT, 1418981_AT, 1415995_AT, 1443485_AT, 1455556_AT, 1418634_AT, 1417275_AT, 1416265_AT, 1451453_AT, 1423250_A_AT, 1448789_AT, 1431143_X_AT, 1434099_AT, 1418377_A_AT, 1428845_AT, 1448525_A_AT, 1450997_AT, 1426955_AT, 1455516_AT, 1426867_AT, 1435448_AT, 1449002_A…	2114	243	11375	1.24002	1	0.791039	69.3409
UP_SEQ_FEATURE	domain:CUB 2	10	0.323311	0.0619173	1417009_AT, 1425985_S_AT, 1456778_AT, 1456437_X_AT, 1418084_AT, 1448943_AT, 1448433_A_AT, 1426990_AT, 1426238_AT, 1460586_AT, 1457198_AT, 1452270_S_AT, 1418076_AT, 1437165_A_AT, 1451527_AT	2704	29	15061	1.92065	1	0.994648	70.8812
UP_SEQ_FEATURE	domain:CUB 1	10	0.323311	0.0619173	1417009_AT, 1425985_S_AT, 1456778_AT, 1456437_X_AT, 1418084_AT, 1448943_AT, 1448433_A_AT, 1426990_AT, 1426238_AT, 1460586_AT, 1457198_AT, 1452270_S_AT, 1418076_AT, 1437165_A_AT, 1451527_AT	2704	29	15061	1.92065	1	0.994648	70.8812
GOTERM_BP_FAT	GO:0006958~complement activation, classical pathway	9	0.29098	0.061965	1417009_AT, 1416051_AT, 1416625_AT, 1456437_X_AT, 1437726_X_AT, 1417063_AT, 1449401_AT, 1417381_AT, 1457664_X_AT, 1423954_AT, 1441912_X_AT, 1428012_AT, 1418787_AT	2114	24	11375	2.0178	1	0.789647	69.4155
GOTERM_BP_FAT	GO:0045471~response to ethanol	8	0.258649	0.0619695	1460346_AT, 1448765_AT, 1432466_A_AT, 1455584_AT, 1449201_AT, 1418729_AT, 1426261_S_AT, 1417558_AT, 1450670_AT, 1457687_AT, 1424783_A_AT, 1418728_AT, 1426260_A_AT	2114	20	11375	2.15232	1	0.787612	69.4182
GOTERM_BP_FAT	GO:0043270~positive regulation of ion transport	8	0.258649	0.0619695	1424989_AT, 1448320_AT, 1426926_AT, 1416657_AT, 1423135_AT, 1435879_AT, 1416041_AT, 1424990_AT, 1449145_A_AT	2114	20	11375	2.15232	1	0.787612	69.4182
GOTERM_BP_FAT	GO:0034329~cell junction assembly	8	0.258649	0.0619695	1426642_AT, 1416066_AT, 1460602_AT, 1436737_A_AT, 1437807_X_AT, 1436631_AT, 1423885_AT, 1423135_AT, 1457687_AT, 1448149_AT	2114	20	11375	2.15232	1	0.787612	69.4182
GOTERM_MF_FAT	GO:0017048~Rho GTPase binding	9	0.29098	0.0623564	1425315_AT, 1450932_S_AT, 1448892_AT, 1428579_AT, 1416329_AT, 1454979_AT, 1437821_AT, 1425601_A_AT, 1450931_AT, 1444028_S_AT, 1421143_AT, 1426825_AT, 1419513_A_AT, 1455717_S_AT	2070	24	11124	2.01522	1	0.813165	65.4883
GOTERM_BP_FAT	GO:0010648~negative regulation of cell communication	43	1.39024	0.0625851	1424169_AT, 1448724_AT, 1450704_AT, 1417551_AT, 1418506_A_AT, 1450388_S_AT, 1425701_A_AT, 1420088_AT, 1438718_AT, 1419248_AT, 1439332_AT, 1419247_AT, 1423349_AT, 1438917_X_AT, 1442586_AT, 1451751_AT, 1429177_X_AT, 1418507_S_AT, 1435970_AT, 1419112_AT, 1440870_AT, 1420505_A_AT, 1417786_A_AT, 1437401_AT, 1449002_AT, 1455899_X_AT, 1457580_AT, 1419065_AT, 1434413_AT, 1449145_A_AT, 1422803_AT, 1449340…	2114	180	11375	1.28541	1	0.78892	69.7878
GOTERM_BP_FAT	GO:0046394~carboxylic acid biosynthetic process	34	1.09926	0.0629035	1451140_S_AT, 1450624_AT, 1423680_AT, 1426236_A_AT, 1418729_AT, 1442656_AT, 1417403_AT, 1424119_AT, 1437211_X_AT, 1451179_A_AT, 1451095_AT, 1434185_AT, 1436704_X_AT, 1437325_X_AT, 1448816_AT, 1426657_S_AT, 1437327_X_AT, 1415822_AT, 1449201_AT, 1415823_AT, 1437621_X_AT, 1436448_A_AT, 1426340_AT, 1415840_AT, 1425771_AT, 1418728_AT, 1416531_AT, 1455100_AT, 1448315_A_AT, 1458678_AT, 1456036_X_AT, 141…	2114	137	11375	1.33538	1	0.788608	69.9772
GOTERM_BP_FAT	GO:0016053~organic acid biosynthetic process	34	1.09926	0.0629035	1451140_S_AT, 1450624_AT, 1423680_AT, 1426236_A_AT, 1418729_AT, 1442656_AT, 1417403_AT, 1424119_AT, 1437211_X_AT, 1451179_A_AT, 1451095_AT, 1434185_AT, 1436704_X_AT, 1437325_X_AT, 1448816_AT, 1426657_S_AT, 1437327_X_AT, 1415822_AT, 1449201_AT, 1415823_AT, 1437621_X_AT, 1436448_A_AT, 1426340_AT, 1415840_AT, 1425771_AT, 1418728_AT, 1416531_AT, 1455100_AT, 1448315_A_AT, 1458678_AT, 1456036_X_AT, 141…	2114	137	11375	1.33538	1	0.788608	69.9772
GOTERM_BP_FAT	GO:0048878~chemical homeostasis	78	2.52182	0.0630191	1437675_AT, 1434802_S_AT, 1417551_AT, 1419725_AT, 1416003_AT, 1417133_AT, 1437378_X_AT, 1455106_A_AT, 1422645_AT, 1434449_AT, 1433747_AT, 1435383_X_AT, 1448233_AT, 1455820_X_AT, 1451179_A_AT, 1418744_S_AT, 1420682_AT, 1433532_A_AT, 1440201_AT, 1435991_AT, 1448765_AT, 1428853_AT, 1449020_AT, 1423406_AT, 1417753_AT, 1417950_A_AT, 1450574_AT, 1435816_AT, 1449158_AT, 1434831_A_AT, 1455792_X_AT, 14348…	2114	352	11375	1.19234	1	0.787208	70.0457
GOTERM_BP_FAT	GO:0016044~membrane organization	60	1.93986	0.0633303	1443390_AT, 1424223_AT, 1419423_AT, 1442359_AT, 1429176_AT, 1421839_AT, 1417551_AT, 1455158_AT, 1437502_X_AT, 1419068_AT, 1426368_AT, 1427226_AT, 1437378_X_AT, 1417410_S_AT, 1433832_AT, 1423362_AT, 1450768_AT, 1452220_AT, 1416066_AT, 1420834_AT, 1448600_S_AT, 1435657_AT, 1455820_X_AT, 1426258_AT, 1426666_A_AT, 1434339_AT, 1440882_AT, 1457687_AT, 1446071_AT, 1425602_A_AT, 1433915_S_AT, 1446968_AT,…	2114	263	11375	1.22756	1	0.78687	70.2295
UP_SEQ_FEATURE	compositionally biased region:Poly-Ser	78	2.52182	0.0633556	1416331_A_AT, 1448657_A_AT, 1456629_AT, 1433745_AT, 1450644_AT, 1424089_A_AT, 1437724_X_AT, 1459864_AT, 1417810_A_AT, 1433575_AT, 1428845_AT, 1422528_A_AT, 1433682_AT, 1419156_AT, 1436301_AT, 1449007_AT, 1449370_AT, 1455441_AT, 1431593_A_AT, 1428731_AT, 1449851_AT, 1416855_AT, 1434475_AT, 1423999_AT, 1452031_AT, 1415874_AT, 1450416_AT, 1435885_S_AT, 1433743_AT, 1457157_AT, 1454711_AT, 1434261_AT,…	2704	364	15061	1.19355	1	0.994909	71.731
INTERPRO	IPR017974:Claudin, conserved site	8	0.258649	0.0635565	1437932_A_AT, 1433781_A_AT, 1420434_AT, 1449091_AT, 1417839_AT, 1448393_AT, 1433782_AT, 1416003_AT, 1460569_X_AT	2679	21	15114	2.1492	1	0.910874	69.1175
INTERPRO	IPR001315:Caspase Recruitment	8	0.258649	0.0635565	1418854_AT, 1417346_AT, 1431359_A_AT, 1454733_AT, 1449297_AT, 1451503_AT, 1449265_AT, 1418981_AT, 1421392_A_AT	2679	21	15114	2.1492	1	0.910874	69.1175
INTERPRO	IPR002398:Peptidase C14, caspase precursor p45	6	0.193986	0.0641508	1417346_AT, 1449297_AT, 1449839_AT, 1434100_X_AT, 1449265_AT, 1418981_AT, 1434099_AT, 1415995_AT	2679	13	15114	2.60384	1	0.910165	69.4664
INTERPRO	IPR018212:Sodium/solute symporter, conserved site	6	0.193986	0.0641508	1435860_AT, 1419057_AT, 1440227_AT, 1452136_AT, 1439494_AT, 1440779_S_AT, 1440834_AT, 1455431_AT, 1426634_AT, 1437755_AT, 1435484_AT	2679	13	15114	2.60384	1	0.910165	69.4664
INTERPRO	IPR000038:Cell division/GTP binding protein	6	0.193986	0.0641508	1429234_S_AT, 1454610_AT, 1417038_AT, 1448729_A_AT, 1455422_X_AT, 1437208_AT, 1426801_AT, 1437995_X_AT	2679	13	15114	2.60384	1	0.910165	69.4664
INTERPRO	IPR001734:Sodium/solute symporter	6	0.193986	0.0641508	1435860_AT, 1419057_AT, 1440227_AT, 1452136_AT, 1439494_AT, 1440779_S_AT, 1440834_AT, 1455431_AT, 1426634_AT, 1437755_AT, 1435484_AT	2679	13	15114	2.60384	1	0.910165	69.4664
INTERPRO	IPR016491:Septin	6	0.193986	0.0641508	1429234_S_AT, 1454610_AT, 1417038_AT, 1448729_A_AT, 1455422_X_AT, 1437208_AT, 1426801_AT, 1437995_X_AT	2679	13	15114	2.60384	1	0.910165	69.4664
GOTERM_BP_FAT	GO:0042060~wound healing	28	0.90527	0.0645604	1438945_X_AT, 1438973_X_AT, 1427418_A_AT, 1416625_AT, 1416035_AT, 1429123_AT, 1421989_S_AT, 1424850_AT, 1439675_AT, 1450923_AT, 1416676_AT, 1447448_S_AT, 1421987_AT, 1426642_AT, 1427520_A_AT, 1416025_AT, 1437635_AT, 1455556_AT, 1449051_AT, 1459354_AT, 1418475_AT, 1423250_A_AT, 1425567_A_AT, 1437992_X_AT, 1433508_AT, 1451790_A_AT, 1426246_AT, 1427742_A_AT, 1417018_AT, 1434510_AT, 1415800_AT, 14237…	2114	109	11375	1.38222	1	0.791403	70.9453
INTERPRO	IPR001806:Ras GTPase	31	1.00226	0.0655175	1419246_S_AT, 1427992_A_AT, 1423619_AT, 1429123_AT, 1434549_AT, 1434794_AT, 1416165_AT, 1424331_AT, 1454988_S_AT, 1425508_S_AT, 1424648_AT, 1453419_AT, 1436566_AT, 1418890_A_AT, 1426965_AT, 1460708_S_AT, 1426063_A_AT, 1422583_AT, 1439687_AT, 1423854_A_AT, 1449028_AT, 1423990_AT, 1426799_AT, 1424894_AT, 1449110_AT, 1423083_AT, 1449256_A_AT, 1451236_AT, 1425333_AT, 1418448_AT, 1436115_AT, 1448689_A…	2679	129	15114	1.35575	1	0.912115	70.2545
SP_PIR_KEYWORDS	pyridoxal phosphate	17	0.549628	0.0659131	1416452_AT, 1433855_AT, 1430570_AT, 1416049_AT, 1439029_AT, 1426243_AT, 1438385_S_AT, 1425764_A_AT, 1425177_AT, 1434542_AT, 1448602_AT, 1450226_AT, 1426215_AT, 1417823_AT, 1441102_AT, 1425179_AT, 1451844_AT, 1437397_AT, 1418519_AT, 1421382_AT, 1425178_S_AT, 1417741_AT, 1422198_A_AT, 1423828_AT, 1433504_AT, 1448556_AT, 1455991_AT, 1425853_S_AT, 1455007_S_AT	2769	61	15511	1.56112	1	0.446885	63.747
GOTERM_BP_FAT	GO:0035023~regulation of Rho protein signal transduction	23	0.743615	0.0660949	1431798_A_AT, 1424250_A_AT, 1417143_AT, 1446965_AT, 1433745_AT, 1419457_AT, 1418553_AT, 1435885_S_AT, 1434680_AT, 1454711_AT, 1448600_S_AT, 1418057_AT, 1429796_AT, 1427033_AT, 1448606_AT, 1425899_A_AT, 1419458_AT, 1419513_A_AT, 1455337_AT, 1433682_AT, 1435884_AT, 1452338_S_AT, 1434140_AT, 1449066_A_AT, 1417123_AT, 1454656_AT, 1460578_AT, 1435363_AT, 1417122_AT, 1452280_AT, 1448978_AT	2114	86	11375	1.43905	1	0.797341	71.8154
UP_SEQ_FEATURE	compositionally biased region:Poly-Thr	14	0.452635	0.0662491	1438917_X_AT, 1458667_AT, 1439519_AT, 1438999_A_AT, 1448886_AT, 1437635_AT, 1424794_AT, 1426615_S_AT, 1443651_AT, 1459354_AT, 1427059_AT, 1437508_AT, 1437983_AT, 1450489_AT, 1439805_AT, 1451527_AT, 1434310_AT	2704	47	15061	1.65912	1	0.995717	73.3698
UP_SEQ_FEATURE	repeat:HEAT 9	6	0.193986	0.0672368	1418561_AT, 1429621_AT, 1438383_X_AT, 1455929_X_AT, 1418562_AT, 1438991_X_AT, 1436338_AT, 1418442_AT, 1433464_AT	2704	13	15061	2.57072	1	0.995753	73.9084
UP_SEQ_FEATURE	domain:EGF-like 13	6	0.193986	0.0672368	1416342_AT, 1419423_AT, 1435603_AT, 1427133_S_AT, 1434070_AT, 1448655_AT	2704	13	15061	2.57072	1	0.995753	73.9084
UP_SEQ_FEATURE	domain:PSI	6	0.193986	0.0672368	1438934_X_AT, 1456195_X_AT, 1449202_AT, 1429459_AT, 1420824_AT, 1417533_A_AT, 1456133_X_AT, 1453055_AT, 1417534_AT, 1448110_AT	2704	13	15061	2.57072	1	0.995753	73.9084
GOTERM_MF_FAT	GO:0005516~calmodulin binding	29	0.937601	0.0673411	1437675_AT, 1434770_AT, 1439168_AT, 1427889_AT, 1436759_X_AT, 1424770_AT, 1420834_AT, 1451453_AT, 1448989_A_AT, 1434998_AT, 1435463_S_AT, 1440201_AT, 1427888_A_AT, 1458550_AT, 1419648_AT, 1419649_S_AT, 1424633_AT, 1417604_AT, 1417917_AT, 1448962_AT, 1448770_A_AT, 1444089_AT, 1444515_AT, 1450981_AT, 1415971_AT, 1424037_AT, 1426915_AT, 1417380_AT, 1436836_X_AT, 1447231_AT, 1438354_X_AT, 1415973_AT,…	2070	114	11124	1.36705	1	0.832031	68.398
GOTERM_BP_FAT	GO:0048009~insulin-like growth factor receptor signaling pathway	5	0.161655	0.0679231	1438682_AT, 1416657_AT, 1452014_A_AT, 1419519_AT, 1425515_AT, 1434413_AT, 1425458_A_AT, 1423104_AT, 1437401_AT	2114	9	11375	2.98933	1	0.804489	72.8198
GOTERM_BP_FAT	GO:0070372~regulation of ERK1 and ERK2 cascade	5	0.161655	0.0679231	1415874_AT, 1454733_AT, 1418162_AT, 1433489_S_AT, 1436584_AT	2114	9	11375	2.98933	1	0.804489	72.8198
SMART	SM00072:GuKc	9	0.29098	0.0680149	1450768_AT, 1444693_AT, 1436912_AT, 1417896_AT, 1454855_AT, 1437927_AT, 1435461_AT, 1415691_AT, 1443231_AT, 1417749_A_AT	1508	25	8316	1.98525	1	0.639456	62.822
GOTERM_MF_FAT	GO:0015485~cholesterol binding	5	0.161655	0.0681944	1429240_AT, 1455011_AT, 1418729_AT, 1448804_AT, 1416901_AT, 1449201_AT, 1448513_A_AT, 1418728_AT, 1428853_AT	2070	9	11124	2.98551	1	0.830634	68.8724
GOTERM_MF_FAT	GO:0048407~platelet-derived growth factor binding	5	0.161655	0.0681944	1421917_AT, 1416740_AT, 1423110_AT, 1434479_AT, 1427883_A_AT, 1427884_AT, 1448590_AT, 1450857_A_AT	2070	9	11124	2.98551	1	0.830634	68.8724
GOTERM_MF_FAT	GO:0032934~sterol binding	5	0.161655	0.0681944	1429240_AT, 1455011_AT, 1418729_AT, 1448804_AT, 1416901_AT, 1449201_AT, 1448513_A_AT, 1418728_AT, 1428853_AT	2070	9	11124	2.98551	1	0.830634	68.8724
GOTERM_BP_FAT	GO:0009991~response to extracellular stimulus	30	0.969932	0.0682882	1417516_AT, 1419127_AT, 1417551_AT, 1439675_AT, 1418729_AT, 1422645_AT, 1426261_S_AT, 1439246_X_AT, 1423294_AT, 1426690_A_AT, 1449051_AT, 1415732_AT, 1439244_A_AT, 1455393_AT, 1457687_AT, 1431833_A_AT, 1448416_AT, 1455141_AT, 1448735_AT, 1424783_A_AT, 1441326_AT, 1421389_A_AT, 1426260_A_AT, 1423586_AT, 1460346_AT, 1417495_X_AT, 1420342_AT, 1416657_AT, 1460709_A_AT, 1448804_AT, 1449201_AT, 1448734…	2114	119	11375	1.3565	1	0.804356	73.0163
GOTERM_BP_FAT	GO:0030031~cell projection assembly	19	0.61429	0.0683242	1417143_AT, 1436025_AT, 1416329_AT, 1450355_A_AT, 1434025_AT, 1423444_AT, 1437216_AT, 1448600_S_AT, 1423068_AT, 1448874_A_AT, 1424951_AT, 1447803_X_AT, 1448606_AT, 1460708_S_AT, 1437310_AT, 1416156_AT, 1424168_A_AT, 1455337_AT, 1451539_AT, 1450994_AT, 1421487_A_AT, 1419820_AT, 1422445_AT, 1417123_AT, 1422444_AT, 1417122_AT, 1449187_AT	2114	68	11375	1.50346	1	0.802633	73.0356
UP_SEQ_FEATURE	domain:Ig-like C1-type	7	0.226317	0.0685384	1452428_A_AT, 1424948_X_AT, 1431008_AT, 1435290_X_AT, 1427746_X_AT, 1451644_A_AT, 1430802_AT, 1421812_AT, 1422645_AT, 1449289_A_AT, 1425336_X_AT, 1422527_AT, 1418536_AT	2704	17	15061	2.29349	1	0.995896	74.6022
UP_SEQ_FEATURE	compositionally biased region:Poly-Asp	20	0.646621	0.0685733	1437675_AT, 1416855_AT, 1443260_AT, 1448494_AT, 1447231_AT, 1447861_X_AT, 1416652_AT, 1448976_AT, 1449643_S_AT, 1434628_A_AT, 1440091_AT, 1457632_S_AT, 1450992_A_AT, 1434404_AT, 1418876_AT, 1440201_AT, 1429621_AT, 1434636_AT, 1441870_S_AT, 1440431_AT, 1424391_AT, 1417129_A_AT, 1443926_AT, 1431805_A_AT, 1456879_AT, 1417753_AT, 1448421_S_AT, 1415764_AT, 1438430_AT, 1415751_AT, 1448526_AT, 1433579_AT	2704	75	15061	1.48531	1	0.995597	74.6206
GOTERM_BP_FAT	GO:0010942~positive regulation of cell death	56	1.81054	0.070147	1426323_X_AT, 1455112_AT, 1417346_AT, 1422475_A_AT, 1417999_AT, 1450923_AT, 1437502_X_AT, 1421878_AT, 1423893_X_AT, 1431142_S_AT, 1429065_AT, 1418981_AT, 1415995_AT, 1443485_AT, 1455556_AT, 1418634_AT, 1417275_AT, 1416265_AT, 1451453_AT, 1423250_A_AT, 1448789_AT, 1431143_X_AT, 1434099_AT, 1418377_A_AT, 1428845_AT, 1448525_A_AT, 1450997_AT, 1426955_AT, 1455516_AT, 1426867_AT, 1435448_AT, 1449002_A…	2114	245	11375	1.2299	1	0.80944	73.9961
UP_SEQ_FEATURE	domain:PDZ 1	11	0.355642	0.0701704	1423332_AT, 1454855_AT, 1439369_X_AT, 1439368_A_AT, 1435461_AT, 1417749_A_AT, 1443231_AT, 1457506_AT, 1450768_AT, 1417896_AT, 1450941_AT, 1445377_AT, 1437927_AT, 1415691_AT, 1455825_S_AT, 1441254_AT	2704	34	15061	1.80203	1	0.995845	75.4476
SP_PIR_KEYWORDS	heme	30	0.969932	0.0702168	1426064_AT, 1448792_A_AT, 1419559_AT, 1419704_AT, 1417071_S_AT, 1419590_AT, 1424853_S_AT, 1417651_AT, 1426960_A_AT, 1423414_AT, 1418113_AT, 1423257_AT, 1447754_X_AT, 1422333_AT, 1456362_AT, 1424052_AT, 1416612_AT, 1418653_AT, 1417277_AT, 1417070_AT, 1430172_A_AT, 1420872_AT, 1448816_AT, 1455691_AT, 1448804_AT, 1428283_AT, 1419039_AT, 1419040_AT, 1416827_AT, 1436448_A_AT, 1424273_AT, 1423944_AT, 1…	2769	124	15511	1.35524	1	0.46407	66.1546
SP_PIR_KEYWORDS	phosphotransferase	30	0.969932	0.0702168	1426570_A_AT, 1416780_AT, 1443231_AT, 1422441_X_AT, 1425492_AT, 1433489_S_AT, 1427060_AT, 1417410_S_AT, 1425493_AT, 1423444_AT, 1422673_AT, 1421917_AT, 1439148_A_AT, 1417176_AT, 1426044_A_AT, 1447623_S_AT, 1436413_AT, 1420611_AT, 1449151_AT, 1421841_AT, 1416351_AT, 1456475_S_AT, 1423586_AT, 1426124_A_AT, 1438682_AT, 1436970_A_AT, 1425494_S_AT, 1420901_A_AT, 1448765_AT, 1425515_AT, 1450994_AT, 141…	2769	124	15511	1.35524	1	0.46407	66.1546
SMART	SM00114:CARD	8	0.258649	0.0702832	1418854_AT, 1417346_AT, 1431359_A_AT, 1454733_AT, 1449297_AT, 1451503_AT, 1449265_AT, 1418981_AT, 1421392_A_AT	1508	21	8316	2.1008	1	0.639496	64.0731
GOTERM_BP_FAT	GO:0010557~positive regulation of macromolecule biosynthetic process	111	3.58875	0.0703843	1454942_AT, 1435670_AT, 1447849_S_AT, 1434802_S_AT, 1449131_S_AT, 1454815_AT, 1447861_X_AT, 1454834_AT, 1416778_AT, 1423893_X_AT, 1440742_AT, 1416981_AT, 1418634_AT, 1449051_AT, 1426044_A_AT, 1417209_AT, 1418744_S_AT, 1457632_S_AT, 1433575_AT, 1438917_X_AT, 1434013_AT, 1416244_A_AT, 1448208_AT, 1422567_AT, 1449314_AT, 1455516_AT, 1454960_AT, 1434633_AT, 1419156_AT, 1459393_AT, 1452125_AT, 1417950…	2114	521	11375	1.14639	1	0.808693	74.1187
INTERPRO	IPR013753:Ras	29	0.937601	0.0706877	1419246_S_AT, 1427992_A_AT, 1423619_AT, 1429123_AT, 1434549_AT, 1434794_AT, 1416165_AT, 1454988_S_AT, 1424331_AT, 1424648_AT, 1453419_AT, 1436566_AT, 1418890_A_AT, 1426965_AT, 1460708_S_AT, 1426063_A_AT, 1422583_AT, 1439687_AT, 1449028_AT, 1423990_AT, 1426799_AT, 1424894_AT, 1449110_AT, 1423083_AT, 1449256_A_AT, 1451236_AT, 1425333_AT, 1418448_AT, 1436115_AT, 1448689_AT, 1417738_AT	2679	120	15114	1.3634	1	0.925573	73.0656
GOTERM_MF_FAT	GO:0020037~heme binding	31	1.00226	0.070899	1426064_AT, 1419559_AT, 1448792_A_AT, 1419704_AT, 1417071_S_AT, 1419590_AT, 1417651_AT, 1424853_S_AT, 1426960_A_AT, 1423680_AT, 1423414_AT, 1418113_AT, 1423257_AT, 1422333_AT, 1456362_AT, 1416612_AT, 1418653_AT, 1417277_AT, 1417070_AT, 1430172_A_AT, 1452882_AT, 1420872_AT, 1448816_AT, 1455691_AT, 1448804_AT, 1428283_AT, 1419039_AT, 1419040_AT, 1416827_AT, 1436448_A_AT, 1424273_AT, 1423944_AT, 145…	2070	124	11124	1.34348	1	0.83747	70.3321
KEGG_PATHWAY	mmu00620:Pyruvate metabolism	14	0.452635	0.0709249	1426573_AT, 1451260_AT, 1442618_AT, 1448143_AT, 1426572_AT, 1416617_AT, 1423439_AT, 1423556_AT, 1445148_AT, 1425615_A_AT, 1417308_AT, 1438711_AT, 1429071_AT, 1452620_AT, 1434185_AT, 1438338_AT, 1455209_AT, 1437583_X_AT	977	40	4535	1.62462	0.999999	0.489621	59.9845
GOTERM_BP_FAT	GO:0006073~cellular glucan metabolic process	11	0.355642	0.0712319	1436590_AT, 1450196_S_AT, 1416657_AT, 1417741_AT, 1422605_AT, 1419428_A_AT, 1459522_S_AT, 1433504_AT, 1448684_AT, 1433691_AT, 1448602_AT, 1416737_AT	2114	33	11375	1.7936	1	0.810774	74.5523
GOTERM_BP_FAT	GO:0005977~glycogen metabolic process	11	0.355642	0.0712319	1436590_AT, 1450196_S_AT, 1416657_AT, 1417741_AT, 1422605_AT, 1419428_A_AT, 1459522_S_AT, 1433504_AT, 1448684_AT, 1433691_AT, 1448602_AT, 1416737_AT	2114	33	11375	1.7936	1	0.810774	74.5523
GOTERM_BP_FAT	GO:0044042~glucan metabolic process	11	0.355642	0.0712319	1436590_AT, 1450196_S_AT, 1416657_AT, 1417741_AT, 1422605_AT, 1419428_A_AT, 1459522_S_AT, 1433504_AT, 1448684_AT, 1433691_AT, 1448602_AT, 1416737_AT	2114	33	11375	1.7936	1	0.810774	74.5523
GOTERM_BP_FAT	GO:0031175~neuron projection development	49	1.58422	0.0714773	1444232_AT, 1434802_S_AT, 1424113_AT, 1450923_AT, 1418084_AT, 1437502_X_AT, 1416329_AT, 1427086_AT, 1423893_X_AT, 1436868_AT, 1440285_AT, 1443485_AT, 1452296_AT, 1457198_AT, 1418634_AT, 1435383_X_AT, 1423250_A_AT, 1457687_AT, 1420565_AT, 1422942_AT, 1459098_AT, 1419458_AT, 1437310_AT, 1437467_AT, 1416731_AT, 1415923_AT, 1426657_S_AT, 1426300_AT, 1417574_AT, 1434776_AT, 1420505_A_AT, 1437422_AT, 1…	2114	211	11375	1.24957	1	0.810072	74.6765
GOTERM_CC_FAT	GO:0005764~lysosome	41	1.32557	0.07158	1419246_S_AT, 1423704_AT, 1419595_A_AT, 1417491_AT, 1435290_X_AT, 1417551_AT, 1449131_S_AT, 1450872_S_AT, 1416382_AT, 1435645_AT, 1423362_AT, 1417490_AT, 1451361_A_AT, 1451130_AT, 1417957_A_AT, 1422527_AT, 1417426_AT, 1449024_A_AT, 1416538_AT, 1451019_AT, 1449043_AT, 1426990_AT, 1450053_AT, 1423489_AT, 1436580_AT, 1429123_AT, 1449130_AT, 1448513_A_AT, 1416303_AT, 1452067_AT, 1450652_AT, 1451265_A…	1928	174	10486	1.28156	1	0.546541	66.3964
GOTERM_CC_FAT	GO:0000323~lytic vacuole	41	1.32557	0.07158	1419246_S_AT, 1423704_AT, 1419595_A_AT, 1417491_AT, 1435290_X_AT, 1417551_AT, 1449131_S_AT, 1450872_S_AT, 1416382_AT, 1435645_AT, 1423362_AT, 1417490_AT, 1451361_A_AT, 1451130_AT, 1417957_A_AT, 1422527_AT, 1417426_AT, 1449024_A_AT, 1416538_AT, 1451019_AT, 1449043_AT, 1426990_AT, 1450053_AT, 1423489_AT, 1436580_AT, 1429123_AT, 1449130_AT, 1448513_A_AT, 1416303_AT, 1452067_AT, 1450652_AT, 1451265_A…	1928	174	10486	1.28156	1	0.546541	66.3964
GOTERM_BP_FAT	GO:0045859~regulation of protein kinase activity	43	1.39024	0.0724428	1448117_AT, 1421603_A_AT, 1416330_AT, 1448724_AT, 1417143_AT, 1424850_AT, 1437502_X_AT, 1418506_A_AT, 1425538_X_AT, 1425675_S_AT, 1450768_AT, 1418840_AT, 1434034_AT, 1440882_AT, 1438917_X_AT, 1460682_S_AT, 1418093_A_AT, 1451263_A_AT, 1452398_AT, 1422123_S_AT, 1416034_AT, 1419123_A_AT, 1421888_X_AT, 1449351_S_AT, 1449145_A_AT, 1423739_X_AT, 1431079_AT, 1450494_X_AT, 1415855_AT, 1417850_AT, 1451714…	2114	182	11375	1.27129	1	0.812642	75.1598
UP_SEQ_FEATURE	domain:RRM 1	22	0.711284	0.072542	1426671_A_AT, 1434888_A_AT, 1424252_AT, 1423470_AT, 1420093_S_AT, 1433439_AT, 1436796_AT, 1451154_A_AT, 1445689_AT, 1436938_AT, 1450874_AT, 1420982_AT, 1454681_AT, 1436843_AT, 1436818_A_AT, 1452821_AT, 1425142_A_AT, 1456698_S_AT, 1434005_AT, 1452712_AT, 1433979_AT, 1450069_A_AT, 1438420_AT, 1424251_A_AT, 1426613_A_AT, 1428546_AT, 1438368_A_AT, 1459670_AT, 1441185_AT, 1420618_AT, 1415872_AT, 14393…	2704	85	15061	1.44162	1	0.99631	76.6286
UP_SEQ_FEATURE	domain:RRM 2	22	0.711284	0.072542	1426671_A_AT, 1434888_A_AT, 1424252_AT, 1423470_AT, 1420093_S_AT, 1433439_AT, 1436796_AT, 1451154_A_AT, 1445689_AT, 1436938_AT, 1450874_AT, 1420982_AT, 1454681_AT, 1436843_AT, 1436818_A_AT, 1452821_AT, 1425142_A_AT, 1456698_S_AT, 1434005_AT, 1452712_AT, 1433979_AT, 1450069_A_AT, 1438420_AT, 1424251_A_AT, 1426613_A_AT, 1428546_AT, 1438368_A_AT, 1459670_AT, 1441185_AT, 1420618_AT, 1415872_AT, 14393…	2704	85	15061	1.44162	1	0.99631	76.6286
INTERPRO	IPR002438:Sodium:neurotransmitter symporter, orphan	4	0.129324	0.0728406	1455442_AT, 1436137_AT, 1427221_AT, 1451879_A_AT	2679	6	15114	3.7611	1	0.92914	74.1605
INTERPRO	IPR018241:Anion exchange, conserved site	4	0.129324	0.0728406	1418485_AT, 1416464_AT, 1423443_AT, 1457528_AT	2679	6	15114	3.7611	1	0.92914	74.1605
INTERPRO	IPR002373:cAMP/cGMP-dependent protein kinase	4	0.129324	0.0728406	1428783_AT, 1430640_A_AT, 1438664_AT, 1452032_AT, 1456475_S_AT, 1452915_AT, 1425518_AT	2679	6	15114	3.7611	1	0.92914	74.1605
INTERPRO	IPR000557:Calponin repeat	4	0.129324	0.0728406	1450981_AT, 1455570_X_AT, 1417917_AT, 1436836_X_AT, 1456380_X_AT, 1438354_X_AT, 1423505_AT, 1436759_X_AT, 1426724_AT	2679	6	15114	3.7611	1	0.92914	74.1605
BIOCARTA	m_gcrPathway:Corticosteroids and cardioprotection	7	0.226317	0.0731109	1438682_AT, 1450186_S_AT, 1423807_A_AT, 1427705_A_AT, 1433592_AT, 1416657_AT, 1454611_A_AT, 1425515_AT, 1422414_A_AT, 1455571_X_AT, 1460303_AT, 1448213_AT	238	15	1130	2.21569	1	0.974252	62.4914
GOTERM_CC_FAT	GO:0032156~septin cytoskeleton	6	0.193986	0.0732531	1429234_S_AT, 1454610_AT, 1417038_AT, 1448729_A_AT, 1455422_X_AT, 1437208_AT, 1426801_AT, 1437995_X_AT	1928	13	10486	2.51021	1	0.548566	67.2747
GOTERM_CC_FAT	GO:0031105~septin complex	6	0.193986	0.0732531	1429234_S_AT, 1454610_AT, 1417038_AT, 1448729_A_AT, 1455422_X_AT, 1437208_AT, 1426801_AT, 1437995_X_AT	1928	13	10486	2.51021	1	0.548566	67.2747
INTERPRO	IPR001452:Src homology-3 domain	46	1.48723	0.0734973	1443390_AT, 1426570_A_AT, 1449579_AT, 1417749_A_AT, 1427889_AT, 1433745_AT, 1424588_AT, 1460623_AT, 1450768_AT, 1452220_AT, 1448600_S_AT, 1437927_AT, 1424951_AT, 1434339_AT, 1429796_AT, 1427033_AT, 1436413_AT, 1451526_AT, 1427888_A_AT, 1436912_AT, 1448765_AT, 1425515_AT, 1437197_AT, 1438452_AT, 1436984_AT, 1455177_AT, 1426569_A_AT, 1434140_AT, 1417123_AT, 1454656_AT, 1426926_AT, 1434361_AT, 14371…	2679	206	15114	1.25979	1	0.928586	74.486
GOTERM_BP_FAT	GO:0007569~cell aging	10	0.323311	0.0742678	1438917_X_AT, 1432176_A_AT, 1451827_A_AT, 1415839_A_AT, 1416321_S_AT, 1418840_AT, 1432416_A_AT, 1419161_A_AT, 1420091_S_AT, 1459305_AT, 1416335_AT, 1457687_AT, 1420092_AT	2114	29	11375	1.85545	1	0.818912	76.0495
GOTERM_BP_FAT	GO:0009636~response to toxin	10	0.323311	0.0742678	1418190_AT, 1419666_X_AT, 1448792_A_AT, 1449081_AT, 1428942_AT, 1435370_A_AT, 1416966_AT, 1435418_AT, 1419665_A_AT, 1422438_AT, 1422557_S_AT, 1435371_X_AT, 1457687_AT, 1426215_AT	2114	29	11375	1.85545	1	0.818912	76.0495
SP_PIR_KEYWORDS	steroid metabolism	12	0.387973	0.074575	1455100_AT, 1448804_AT, 1427345_A_AT, 1426990_AT, 1455201_X_AT, 1421821_AT, 1435893_AT, 1419400_AT, 1418940_AT, 1426690_A_AT, 1426258_AT, 1416806_AT, 1452270_S_AT, 1453003_AT, 1425771_AT	2769	39	15511	1.72359	1	0.480637	68.44
INTERPRO	IPR013128:Peptidase C1A, papain	9	0.29098	0.0748825	1417490_AT, 1448471_A_AT, 1417492_AT, 1450652_AT, 1417491_AT, 1416811_S_AT, 1417109_AT, 1451019_AT, 1448591_AT, 1419314_AT, 1433501_AT, 1416382_AT	2679	26	15114	1.95288	1	0.929951	75.16
UP_SEQ_FEATURE	repeat:HEAT 5	10	0.323311	0.0749179	1418561_AT, 1429621_AT, 1426946_AT, 1438383_X_AT, 1426945_AT, 1418562_AT, 1424836_A_AT, 1438991_X_AT, 1436338_AT, 1430309_AT, 1433464_AT, 1455929_X_AT, 1418442_AT, 1448526_AT	2704	30	15061	1.85663	1	0.996716	77.7576
UP_SEQ_FEATURE	binding site:Heme (covalent; via 1 link)	4	0.129324	0.0752572	1419559_AT, 1417071_S_AT, 1424853_S_AT, 1423257_AT, 1417070_AT	2704	6	15061	3.71326	1	0.996562	77.9145
UP_SEQ_FEATURE	domain:EGF-like 1; atypical	4	0.129324	0.0752572	1417018_AT, 1427183_AT, 1435336_AT, 1434070_AT	2704	6	15061	3.71326	1	0.996562	77.9145
UP_SEQ_FEATURE	domain:Ferric oxidoreductase	4	0.129324	0.0752572	1446071_AT, 1442359_AT, 1460197_A_AT, 1419161_A_AT, 1438773_AT, 1428636_AT, 1444290_AT, 1451827_A_AT, 1451532_S_AT, 1424938_AT	2704	6	15061	3.71326	1	0.996562	77.9145
GOTERM_BP_FAT	GO:0060442~branching involved in prostate gland morphogenesis	6	0.193986	0.0761724	1423760_AT, 1437891_AT, 1416594_AT, 1452014_A_AT, 1419519_AT, 1428136_AT, 1434413_AT, 1418324_AT, 1448395_AT, 1433489_S_AT, 1434376_AT, 1437401_AT	2114	13	11375	2.48344	1	0.825251	76.9458
GOTERM_BP_FAT	GO:0019915~lipid storage	6	0.193986	0.0761724	1449024_A_AT, 1417956_AT, 1434384_AT, 1449089_AT, 1418655_AT, 1455201_X_AT, 1449145_A_AT	2114	13	11375	2.48344	1	0.825251	76.9458
GOTERM_BP_FAT	GO:0048745~smooth muscle tissue development	6	0.193986	0.0761724	1450768_AT, 1423025_A_AT, 1455242_AT, 1436970_A_AT, 1450704_AT, 1421140_A_AT, 1415691_AT, 1446421_AT, 1432176_A_AT, 1435222_AT	2114	13	11375	2.48344	1	0.825251	76.9458
GOTERM_BP_FAT	GO:0046504~glycerol ether biosynthetic process	6	0.193986	0.0761724	1422619_AT, 1428680_AT, 1420655_AT, 1418295_S_AT, 1454799_AT, 1455209_AT, 1423439_AT	2114	13	11375	2.48344	1	0.825251	76.9458
GOTERM_BP_FAT	GO:0030865~cortical cytoskeleton organization	6	0.193986	0.0761724	1450768_AT, 1434575_AT, 1434089_AT, 1426010_A_AT, 1415691_AT, 1419062_AT, 1433490_S_AT, 1428585_AT	2114	13	11375	2.48344	1	0.825251	76.9458
GOTERM_MF_FAT	GO:0004033~aldo-keto reductase activity	6	0.193986	0.0765195	1423556_AT, 1416460_AT, 1450455_S_AT, 1445148_AT, 1418672_AT, 1425387_AT, 1422000_AT	2070	13	11124	2.48027	1	0.855355	73.1623
KEGG_PATHWAY	mmu00830:Retinol metabolism	18	0.581959	0.076599	1426064_AT, 1422789_AT, 1419704_AT, 1419590_AT, 1424853_S_AT, 1421058_AT, 1417651_AT, 1423257_AT, 1449209_A_AT, 1424715_AT, 1427961_S_AT, 1426261_S_AT, 1424273_AT, 1448390_A_AT, 1424576_S_AT, 1420541_AT, 1418653_AT, 1418760_AT, 1427960_AT, 1424783_A_AT, 1418295_S_AT, 1426260_A_AT	977	56	4535	1.49199	1	0.501171	62.923
GOTERM_BP_FAT	GO:0006984~ER-nuclear signaling pathway	9	0.29098	0.0768558	1417516_AT, 1416543_AT, 1416551_AT, 1449297_AT, 1448325_AT, 1449324_AT, 1442525_AT, 1418981_AT, 1421389_A_AT, 1437119_AT	2114	25	11375	1.93709	1	0.826357	77.2596
GOTERM_BP_FAT	GO:0008203~cholesterol metabolic process	19	0.61429	0.0770449	1421839_AT, 1432466_A_AT, 1417561_AT, 1437378_X_AT, 1416050_A_AT, 1455201_X_AT, 1421821_AT, 1438322_X_AT, 1426690_A_AT, 1455820_X_AT, 1426258_AT, 1421840_AT, 1431833_A_AT, 1423418_AT, 1418190_AT, 1448130_AT, 1448804_AT, 1426990_AT, 1435893_AT, 1427229_AT, 1423858_A_AT, 1417950_A_AT, 1416806_AT, 1452270_S_AT, 1453003_AT, 1460684_AT	2114	69	11375	1.48167	1	0.825421	77.3457
GOTERM_BP_FAT	GO:0006928~cell motion	76	2.45716	0.077434	1437717_X_AT, 1434802_S_AT, 1450923_AT, 1424836_A_AT, 1423893_X_AT, 1437378_X_AT, 1416072_AT, 1452296_AT, 1452220_AT, 1457198_AT, 1448600_S_AT, 1435383_X_AT, 1455820_X_AT, 1423885_AT, 1448688_AT, 1437467_AT, 1438917_X_AT, 1434776_AT, 1435435_AT, 1448765_AT, 1436907_AT, 1437422_AT, 1426301_AT, 1427231_AT, 1417123_AT, 1442223_AT, 1416985_AT, 1455792_X_AT, 1424801_AT, 1416855_AT, 1416035_AT, 1424800…	2114	346	11375	1.18191	1	0.825312	77.5219
GOTERM_MF_FAT	GO:0016765~transferase activity, transferring alkyl or aryl (other than methyl) groups	15	0.484966	0.0783603	1423418_AT, 1423436_AT, 1448130_AT, 1418186_AT, 1456036_X_AT, 1452823_AT, 1416411_AT, 1415897_A_AT, 1438322_X_AT, 1453708_A_AT, 1421040_A_AT, 1419072_AT, 1447904_S_AT, 1421041_S_AT, 1423437_AT, 1416368_AT, 1416531_AT, 1417465_AT, 1423891_AT	2070	51	11124	1.58056	1	0.857569	74.0327
GOTERM_BP_FAT	GO:0034620~cellular response to unfolded protein	7	0.226317	0.0788156	1417516_AT, 1416543_AT, 1449297_AT, 1448325_AT, 1449324_AT, 1418981_AT, 1421389_A_AT, 1437119_AT	2114	17	11375	2.21562	1	0.829211	78.1372
[truncated: 2,676 more rows]
